# Supplementary material for: Molecular and energetic basis of histidine switch dynamics in respiratory complex I
Source: Protein Sci. 2026 Jul 12;35(8):e70720. doi: 10.1002/pro.70720 (PMC13358369; doi:10.1002/pro.70720)
Supplement: Supplementary file 2 — Data S1. Snapshot from AWH simulation corresponding to histidine in A conformation (see Figure 5a, PDB format). [file PRO-35-e70720-s003.pdb]

CRYST1  199.410  127.940  119.282  90.00  90.00  90.00 P 1           1
ATOM      1  N   MET C   1     167.560  99.760  80.890  0.00  0.00      CHAK  
ATOM      2  HT1 MET C   1     167.990 100.270  80.090  0.00  0.00      CHAK  
ATOM      3  HT2 MET C   1     168.410  99.340  81.330  0.00  0.00      CHAK  
ATOM      4  HT3 MET C   1     167.130 100.540  81.430  0.00  0.00      CHAK  
ATOM      5  CA  MET C   1     166.590  98.700  80.540  0.00  0.00      CHAK  
ATOM      6  HA  MET C   1     167.180  98.010  79.960  0.00  0.00      CHAK  
ATOM      7  CB  MET C   1     166.190  97.840  81.740  0.00  0.00      CHAK  
ATOM      8  HB1 MET C   1     166.430  96.770  81.590  0.00  0.00      CHAK  
ATOM      9  HB2 MET C   1     166.870  98.140  82.560  0.00  0.00      CHAK  
ATOM     10  CG  MET C   1     164.680  97.880  82.160  0.00  0.00      CHAK  
ATOM     11  HG1 MET C   1     163.970  97.560  81.370  0.00  0.00      CHAK  
ATOM     12  HG2 MET C   1     164.500  97.220  83.030  0.00  0.00      CHAK  
ATOM     13  SD  MET C   1     164.210  99.540  82.810  0.00  0.00      CHAK  
ATOM     14  CE  MET C   1     162.460  99.330  82.340  0.00  0.00      CHAK  
ATOM     15  HE1 MET C   1     162.060  98.320  82.590  0.00  0.00      CHAK  
ATOM     16  HE2 MET C   1     161.830 100.070  82.860  0.00  0.00      CHAK  
ATOM     17  HE3 MET C   1     162.360  99.440  81.240  0.00  0.00      CHAK  
ATOM     18  C   MET C   1     165.450  99.170  79.610  0.00  0.00      CHAK  
ATOM     19  O   MET C   1     165.220 100.350  79.450  0.00  0.00      CHAK  
ATOM     20  N   ILE C   2     164.850  98.180  78.910  0.00  0.00      CHAK  
ATOM     21  HN  ILE C   2     164.990  97.210  79.120  0.00  0.00      CHAK  
ATOM     22  CA  ILE C   2     163.810  98.510  77.970  0.00  0.00      CHAK  
ATOM     23  HA  ILE C   2     163.710  99.560  77.700  0.00  0.00      CHAK  
ATOM     24  CB  ILE C   2     163.990  97.740  76.640  0.00  0.00      CHAK  
ATOM     25  HB  ILE C   2     163.930  96.650  76.790  0.00  0.00      CHAK  
ATOM     26  CG2 ILE C   2     162.820  97.970  75.620  0.00  0.00      CHAK  
ATOM     27 HG21 ILE C   2     162.690  99.030  75.300  0.00  0.00      CHAK  
ATOM     28 HG22 ILE C   2     163.200  97.490  74.680  0.00  0.00      CHAK  
ATOM     29 HG23 ILE C   2     161.900  97.420  75.920  0.00  0.00      CHAK  
ATOM     30  CG1 ILE C   2     165.340  98.080  75.990  0.00  0.00      CHAK  
ATOM     31 HG11 ILE C   2     165.260  99.130  75.660  0.00  0.00      CHAK  
ATOM     32 HG12 ILE C   2     166.190  98.140  76.700  0.00  0.00      CHAK  
ATOM     33  CD  ILE C   2     165.760  97.120  74.880  0.00  0.00      CHAK  
ATOM     34  HD1 ILE C   2     166.690  97.510  74.430  0.00  0.00      CHAK  
ATOM     35  HD2 ILE C   2     165.960  96.060  75.140  0.00  0.00      CHAK  
ATOM     36  HD3 ILE C   2     164.980  97.070  74.090  0.00  0.00      CHAK  
ATOM     37  C   ILE C   2     162.500  98.060  78.610  0.00  0.00      CHAK  
ATOM     38  O   ILE C   2     162.420  96.870  78.880  0.00  0.00      CHAK  
ATOM     39  N   PRO C   3     161.480  98.870  78.850  0.00  0.00      CHAK  
ATOM     40  CD  PRO C   3     161.580 100.360  78.870  0.00  0.00      CHAK  
ATOM     41  HD1 PRO C   3     161.760 100.680  77.820  0.00  0.00      CHAK  
ATOM     42  HD2 PRO C   3     162.460 100.770  79.420  0.00  0.00      CHAK  
ATOM     43  CA  PRO C   3     160.160  98.360  79.190  0.00  0.00      CHAK  
ATOM     44  HA  PRO C   3     160.180  98.000  80.210  0.00  0.00      CHAK  
ATOM     45  CB  PRO C   3     159.280  99.590  79.110  0.00  0.00      CHAK  
ATOM     46  HB1 PRO C   3     158.400  99.710  79.780  0.00  0.00      CHAK  
ATOM     47  HB2 PRO C   3     158.960  99.750  78.060  0.00  0.00      CHAK  
ATOM     48  CG  PRO C   3     160.240 100.720  79.430  0.00  0.00      CHAK  
ATOM     49  HG1 PRO C   3     160.390 100.800  80.530  0.00  0.00      CHAK  
ATOM     50  HG2 PRO C   3     159.750 101.650  79.070  0.00  0.00      CHAK  
ATOM     51  C   PRO C   3     159.510  97.200  78.330  0.00  0.00      CHAK  
ATOM     52  O   PRO C   3     159.730  97.170  77.100  0.00  0.00      CHAK  
ATOM     53  N   LEU C   4     158.750  96.270  78.940  0.00  0.00      CHAK  
ATOM     54  HN  LEU C   4     158.490  96.330  79.900  0.00  0.00      CHAK  
ATOM     55  CA  LEU C   4     157.990  95.220  78.180  0.00  0.00      CHAK  
ATOM     56  HA  LEU C   4     158.650  94.720  77.470  0.00  0.00      CHAK  
ATOM     57  CB  LEU C   4     157.210  94.260  79.100  0.00  0.00      CHAK  
ATOM     58  HB1 LEU C   4     157.970  93.620  79.600  0.00  0.00      CHAK  
ATOM     59  HB2 LEU C   4     156.600  94.680  79.920  0.00  0.00      CHAK  
ATOM     60  CG  LEU C   4     156.080  93.420  78.510  0.00  0.00      CHAK  
ATOM     61  HG  LEU C   4     155.310  94.120  78.120  0.00  0.00      CHAK  
ATOM     62  CD1 LEU C   4     156.510  92.550  77.310  0.00  0.00      CHAK  
ATOM     63 HD11 LEU C   4     157.110  91.690  77.700  0.00  0.00      CHAK  
ATOM     64 HD12 LEU C   4     155.590  92.210  76.800  0.00  0.00      CHAK  
ATOM     65 HD13 LEU C   4     157.230  93.050  76.620  0.00  0.00      CHAK  
ATOM     66  CD2 LEU C   4     155.340  92.520  79.540  0.00  0.00      CHAK  
ATOM     67 HD21 LEU C   4     154.460  91.960  79.200  0.00  0.00      CHAK  
ATOM     68 HD22 LEU C   4     155.930  91.660  79.920  0.00  0.00      CHAK  
ATOM     69 HD23 LEU C   4     155.020  93.130  80.410  0.00  0.00      CHAK  
ATOM     70  C   LEU C   4     156.990  95.810  77.250  0.00  0.00      CHAK  
ATOM     71  O   LEU C   4     156.750  95.430  76.120  0.00  0.00      CHAK  
ATOM     72  N   GLN C   5     156.290  96.840  77.720  0.00  0.00      CHAK  
ATOM     73  HN  GLN C   5     156.410  97.180  78.650  0.00  0.00      CHAK  
ATOM     74  CA  GLN C   5     155.280  97.570  76.980  0.00  0.00      CHAK  
ATOM     75  HA  GLN C   5     154.560  96.850  76.620  0.00  0.00      CHAK  
ATOM     76  CB  GLN C   5     154.590  98.730  77.860  0.00  0.00      CHAK  
ATOM     77  HB1 GLN C   5     155.380  99.420  78.230  0.00  0.00      CHAK  
ATOM     78  HB2 GLN C   5     153.810  99.160  77.200  0.00  0.00      CHAK  
ATOM     79  CG  GLN C   5     153.830  98.130  79.090  0.00  0.00      CHAK  
ATOM     80  HG1 GLN C   5     153.020  97.470  78.680  0.00  0.00      CHAK  
ATOM     81  HG2 GLN C   5     154.510  97.460  79.640  0.00  0.00      CHAK  
ATOM     82  CD  GLN C   5     153.280  99.130  80.100  0.00  0.00      CHAK  
ATOM     83  OE1 GLN C   5     153.690 100.280  80.110  0.00  0.00      CHAK  
ATOM     84  NE2 GLN C   5     152.470  98.700  81.090  0.00  0.00      CHAK  
ATOM     85 HE21 GLN C   5     152.270  97.720  81.190  0.00  0.00      CHAK  
ATOM     86 HE22 GLN C   5     152.060  99.330  81.760  0.00  0.00      CHAK  
ATOM     87  C   GLN C   5     155.780  98.280  75.770  0.00  0.00      CHAK  
ATOM     88  O   GLN C   5     155.350  98.060  74.650  0.00  0.00      CHAK  
ATOM     89  N   HSD C   6     156.920  98.960  75.980  0.00  0.00      CHAK  
ATOM     90  HN  HSD C   6     157.340  98.980  76.870  0.00  0.00      CHAK  
ATOM     91  CA  HSD C   6     157.740  99.510  74.880  0.00  0.00      CHAK  
ATOM     92  HA  HSD C   6     157.040 100.220  74.460  0.00  0.00      CHAK  
ATOM     93  CB  HSD C   6     158.990 100.190  75.460  0.00  0.00      CHAK  
ATOM     94  HB1 HSD C   6     159.520  99.510  76.170  0.00  0.00      CHAK  
ATOM     95  HB2 HSD C   6     159.830 100.320  74.750  0.00  0.00      CHAK  
ATOM     96  ND1 HSD C   6     159.600 102.610  76.220  0.00  0.00      CHAK  
ATOM     97  HD1 HSD C   6     160.560 102.610  75.980  0.00  0.00      CHAK  
ATOM     98  CG  HSD C   6     158.720 101.540  76.010  0.00  0.00      CHAK  
ATOM     99  CE1 HSD C   6     158.860 103.630  76.720  0.00  0.00      CHAK  
ATOM    100  HE1 HSD C   6     159.380 104.450  77.200  0.00  0.00      CHAK  
ATOM    101  NE2 HSD C   6     157.610 103.400  76.750  0.00  0.00      CHAK  
ATOM    102  CD2 HSD C   6     157.510 102.090  76.370  0.00  0.00      CHAK  
ATOM    103  HD2 HSD C   6     156.540 101.620  76.510  0.00  0.00      CHAK  
ATOM    104  C   HSD C   6     158.160  98.600  73.750  0.00  0.00      CHAK  
ATOM    105  O   HSD C   6     158.130  98.960  72.620  0.00  0.00      CHAK  
ATOM    106  N   GLY C   7     158.750  97.380  73.990  0.00  0.00      CHAK  
ATOM    107  HN  GLY C   7     158.930  97.050  74.910  0.00  0.00      CHAK  
ATOM    108  CA  GLY C   7     159.000  96.490  72.940  0.00  0.00      CHAK  
ATOM    109  HA1 GLY C   7     159.520  95.660  73.390  0.00  0.00      CHAK  
ATOM    110  HA2 GLY C   7     159.560  96.940  72.140  0.00  0.00      CHAK  
ATOM    111  C   GLY C   7     157.830  95.850  72.320  0.00  0.00      CHAK  
ATOM    112  O   GLY C   7     157.730  95.850  71.080  0.00  0.00      CHAK  
ATOM    113  N   LEU C   8     156.750  95.460  73.030  0.00  0.00      CHAK  
ATOM    114  HN  LEU C   8     156.760  95.440  74.020  0.00  0.00      CHAK  
ATOM    115  CA  LEU C   8     155.560  94.950  72.330  0.00  0.00      CHAK  
ATOM    116  HA  LEU C   8     155.890  94.170  71.660  0.00  0.00      CHAK  
ATOM    117  CB  LEU C   8     154.520  94.210  73.300  0.00  0.00      CHAK  
ATOM    118  HB1 LEU C   8     154.270  94.830  74.180  0.00  0.00      CHAK  
ATOM    119  HB2 LEU C   8     153.610  93.910  72.740  0.00  0.00      CHAK  
ATOM    120  CG  LEU C   8     155.080  92.850  73.950  0.00  0.00      CHAK  
ATOM    121  HG  LEU C   8     156.030  93.100  74.460  0.00  0.00      CHAK  
ATOM    122  CD1 LEU C   8     153.930  92.470  74.820  0.00  0.00      CHAK  
ATOM    123 HD11 LEU C   8     154.210  91.520  75.310  0.00  0.00      CHAK  
ATOM    124 HD12 LEU C   8     153.760  93.270  75.570  0.00  0.00      CHAK  
ATOM    125 HD13 LEU C   8     153.010  92.280  74.230  0.00  0.00      CHAK  
ATOM    126  CD2 LEU C   8     155.410  91.780  72.970  0.00  0.00      CHAK  
ATOM    127 HD21 LEU C   8     154.510  91.570  72.360  0.00  0.00      CHAK  
ATOM    128 HD22 LEU C   8     156.220  92.060  72.280  0.00  0.00      CHAK  
ATOM    129 HD23 LEU C   8     155.690  90.790  73.410  0.00  0.00      CHAK  
ATOM    130  C   LEU C   8     154.790  95.940  71.510  0.00  0.00      CHAK  
ATOM    131  O   LEU C   8     154.400  95.610  70.400  0.00  0.00      CHAK  
ATOM    132  N   ILE C   9     154.720  97.220  71.870  0.00  0.00      CHAK  
ATOM    133  HN  ILE C   9     155.170  97.510  72.710  0.00  0.00      CHAK  
ATOM    134  CA  ILE C   9     154.080  98.210  70.990  0.00  0.00      CHAK  
ATOM    135  HA  ILE C   9     153.060  97.870  70.880  0.00  0.00      CHAK  
ATOM    136  CB  ILE C   9     153.760  99.550  71.670  0.00  0.00      CHAK  
ATOM    137  HB  ILE C   9     154.720 100.000  72.020  0.00  0.00      CHAK  
ATOM    138  CG2 ILE C   9     153.190 100.540  70.690  0.00  0.00      CHAK  
ATOM    139 HG21 ILE C   9     153.040 101.530  71.160  0.00  0.00      CHAK  
ATOM    140 HG22 ILE C   9     153.640 100.740  69.690  0.00  0.00      CHAK  
ATOM    141 HG23 ILE C   9     152.270 100.030  70.330  0.00  0.00      CHAK  
ATOM    142  CG1 ILE C   9     152.760  99.210  72.880  0.00  0.00      CHAK  
ATOM    143 HG11 ILE C   9     151.870  98.780  72.350  0.00  0.00      CHAK  
ATOM    144 HG12 ILE C   9     153.230  98.390  73.460  0.00  0.00      CHAK  
ATOM    145  CD  ILE C   9     152.430 100.490  73.680  0.00  0.00      CHAK  
ATOM    146  HD1 ILE C   9     151.720 100.210  74.490  0.00  0.00      CHAK  
ATOM    147  HD2 ILE C   9     153.420 100.850  74.060  0.00  0.00      CHAK  
ATOM    148  HD3 ILE C   9     151.920 101.280  73.090  0.00  0.00      CHAK  
ATOM    149  C   ILE C   9     154.850  98.430  69.730  0.00  0.00      CHAK  
ATOM    150  O   ILE C   9     154.330  98.580  68.640  0.00  0.00      CHAK  
ATOM    151  N   LEU C  10     156.170  98.290  69.750  0.00  0.00      CHAK  
ATOM    152  HN  LEU C  10     156.700  98.170  70.590  0.00  0.00      CHAK  
ATOM    153  CA  LEU C  10     157.080  98.400  68.540  0.00  0.00      CHAK  
ATOM    154  HA  LEU C  10     157.040  99.340  68.020  0.00  0.00      CHAK  
ATOM    155  CB  LEU C  10     158.620  98.400  68.890  0.00  0.00      CHAK  
ATOM    156  HB1 LEU C  10     158.670  99.340  69.510  0.00  0.00      CHAK  
ATOM    157  HB2 LEU C  10     158.850  97.580  69.610  0.00  0.00      CHAK  
ATOM    158  CG  LEU C  10     159.740  98.540  67.910  0.00  0.00      CHAK  
ATOM    159  HG  LEU C  10     159.940  97.510  67.560  0.00  0.00      CHAK  
ATOM    160  CD1 LEU C  10     159.370  99.580  66.830  0.00  0.00      CHAK  
ATOM    161 HD11 LEU C  10     160.170  99.820  66.090  0.00  0.00      CHAK  
ATOM    162 HD12 LEU C  10     158.490  99.170  66.270  0.00  0.00      CHAK  
ATOM    163 HD13 LEU C  10     158.930 100.430  67.390  0.00  0.00      CHAK  
ATOM    164  CD2 LEU C  10     161.110  98.950  68.470  0.00  0.00      CHAK  
ATOM    165 HD21 LEU C  10     161.900  98.660  67.730  0.00  0.00      CHAK  
ATOM    166 HD22 LEU C  10     161.310 100.020  68.660  0.00  0.00      CHAK  
ATOM    167 HD23 LEU C  10     161.470  98.470  69.410  0.00  0.00      CHAK  
ATOM    168  C   LEU C  10     156.710  97.320  67.510  0.00  0.00      CHAK  
ATOM    169  O   LEU C  10     156.500  97.610  66.330  0.00  0.00      CHAK  
ATOM    170  N   ALA C  11     156.510  96.060  67.950  0.00  0.00      CHAK  
ATOM    171  HN  ALA C  11     156.470  95.980  68.940  0.00  0.00      CHAK  
ATOM    172  CA  ALA C  11     156.180  95.000  67.010  0.00  0.00      CHAK  
ATOM    173  HA  ALA C  11     156.850  95.010  66.160  0.00  0.00      CHAK  
ATOM    174  CB  ALA C  11     156.480  93.640  67.720  0.00  0.00      CHAK  
ATOM    175  HB1 ALA C  11     157.550  93.670  68.020  0.00  0.00      CHAK  
ATOM    176  HB2 ALA C  11     155.880  93.620  68.660  0.00  0.00      CHAK  
ATOM    177  HB3 ALA C  11     156.270  92.750  67.090  0.00  0.00      CHAK  
ATOM    178  C   ALA C  11     154.770  95.050  66.590  0.00  0.00      CHAK  
ATOM    179  O   ALA C  11     154.380  94.760  65.470  0.00  0.00      CHAK  
ATOM    180  N   ALA C  12     153.950  95.590  67.460  0.00  0.00      CHAK  
ATOM    181  HN  ALA C  12     154.320  95.920  68.330  0.00  0.00      CHAK  
ATOM    182  CA  ALA C  12     152.570  95.880  67.130  0.00  0.00      CHAK  
ATOM    183  HA  ALA C  12     152.150  94.970  66.740  0.00  0.00      CHAK  
ATOM    184  CB  ALA C  12     151.670  96.090  68.390  0.00  0.00      CHAK  
ATOM    185  HB1 ALA C  12     150.590  96.070  68.150  0.00  0.00      CHAK  
ATOM    186  HB2 ALA C  12     151.890  95.220  69.060  0.00  0.00      CHAK  
ATOM    187  HB3 ALA C  12     151.920  96.950  69.050  0.00  0.00      CHAK  
ATOM    188  C   ALA C  12     152.430  96.910  65.940  0.00  0.00      CHAK  
ATOM    189  O   ALA C  12     151.680  96.630  65.000  0.00  0.00      CHAK  
ATOM    190  N   ILE C  13     153.200  97.960  66.000  0.00  0.00      CHAK  
ATOM    191  HN  ILE C  13     153.710  98.090  66.840  0.00  0.00      CHAK  
ATOM    192  CA  ILE C  13     153.320  98.920  64.910  0.00  0.00      CHAK  
ATOM    193  HA  ILE C  13     152.370  99.320  64.620  0.00  0.00      CHAK  
ATOM    194  CB  ILE C  13     154.140 100.210  65.220  0.00  0.00      CHAK  
ATOM    195  HB  ILE C  13     155.160  99.920  65.560  0.00  0.00      CHAK  
ATOM    196  CG2 ILE C  13     154.340 101.120  63.970  0.00  0.00      CHAK  
ATOM    197 HG21 ILE C  13     153.440 101.570  63.520  0.00  0.00      CHAK  
ATOM    198 HG22 ILE C  13     154.970 101.990  64.280  0.00  0.00      CHAK  
ATOM    199 HG23 ILE C  13     154.970 100.680  63.160  0.00  0.00      CHAK  
ATOM    200  CG1 ILE C  13     153.500 100.990  66.390  0.00  0.00      CHAK  
ATOM    201 HG11 ILE C  13     152.470 101.230  66.060  0.00  0.00      CHAK  
ATOM    202 HG12 ILE C  13     153.490 100.220  67.200  0.00  0.00      CHAK  
ATOM    203  CD  ILE C  13     154.150 102.250  66.900  0.00  0.00      CHAK  
ATOM    204  HD1 ILE C  13     153.800 102.450  67.930  0.00  0.00      CHAK  
ATOM    205  HD2 ILE C  13     155.260 102.160  66.850  0.00  0.00      CHAK  
ATOM    206  HD3 ILE C  13     153.800 103.120  66.320  0.00  0.00      CHAK  
ATOM    207  C   ILE C  13     153.830  98.300  63.600  0.00  0.00      CHAK  
ATOM    208  O   ILE C  13     153.200  98.450  62.550  0.00  0.00      CHAK  
ATOM    209  N   LEU C  14     154.900  97.510  63.560  0.00  0.00      CHAK  
ATOM    210  HN  LEU C  14     155.330  97.340  64.450  0.00  0.00      CHAK  
ATOM    211  CA  LEU C  14     155.410  96.740  62.360  0.00  0.00      CHAK  
ATOM    212  HA  LEU C  14     155.480  97.440  61.540  0.00  0.00      CHAK  
ATOM    213  CB  LEU C  14     156.760  96.060  62.490  0.00  0.00      CHAK  
ATOM    214  HB1 LEU C  14     156.600  95.220  63.200  0.00  0.00      CHAK  
ATOM    215  HB2 LEU C  14     157.140  95.590  61.560  0.00  0.00      CHAK  
ATOM    216  CG  LEU C  14     157.810  97.110  62.850  0.00  0.00      CHAK  
ATOM    217  HG  LEU C  14     157.400  97.740  63.660  0.00  0.00      CHAK  
ATOM    218  CD1 LEU C  14     159.070  96.310  63.520  0.00  0.00      CHAK  
ATOM    219 HD11 LEU C  14     159.270  95.470  62.810  0.00  0.00      CHAK  
ATOM    220 HD12 LEU C  14     159.960  96.970  63.510  0.00  0.00      CHAK  
ATOM    221 HD13 LEU C  14     158.930  95.820  64.510  0.00  0.00      CHAK  
ATOM    222  CD2 LEU C  14     158.230  98.080  61.770  0.00  0.00      CHAK  
ATOM    223 HD21 LEU C  14     158.570  97.630  60.820  0.00  0.00      CHAK  
ATOM    224 HD22 LEU C  14     157.400  98.760  61.510  0.00  0.00      CHAK  
ATOM    225 HD23 LEU C  14     159.090  98.750  61.990  0.00  0.00      CHAK  
ATOM    226  C   LEU C  14     154.390  95.760  61.900  0.00  0.00      CHAK  
ATOM    227  O   LEU C  14     154.200  95.530  60.750  0.00  0.00      CHAK  
ATOM    228  N   PHE C  15     153.570  95.150  62.820  0.00  0.00      CHAK  
ATOM    229  HN  PHE C  15     153.760  95.160  63.800  0.00  0.00      CHAK  
ATOM    230  CA  PHE C  15     152.450  94.320  62.450  0.00  0.00      CHAK  
ATOM    231  HA  PHE C  15     152.730  93.610  61.690  0.00  0.00      CHAK  
ATOM    232  CB  PHE C  15     151.930  93.480  63.620  0.00  0.00      CHAK  
ATOM    233  HB1 PHE C  15     152.710  92.880  64.110  0.00  0.00      CHAK  
ATOM    234  HB2 PHE C  15     151.640  94.160  64.460  0.00  0.00      CHAK  
ATOM    235  CG  PHE C  15     150.620  92.640  63.430  0.00  0.00      CHAK  
ATOM    236  CD1 PHE C  15     150.850  91.260  63.460  0.00  0.00      CHAK  
ATOM    237  HD1 PHE C  15     151.820  90.810  63.650  0.00  0.00      CHAK  
ATOM    238  CE1 PHE C  15     149.840  90.350  63.230  0.00  0.00      CHAK  
ATOM    239  HE1 PHE C  15     149.900  89.260  63.230  0.00  0.00      CHAK  
ATOM    240  CZ  PHE C  15     148.580  90.840  62.820  0.00  0.00      CHAK  
ATOM    241  HZ  PHE C  15     147.860  90.190  62.340  0.00  0.00      CHAK  
ATOM    242  CD2 PHE C  15     149.320  93.120  63.130  0.00  0.00      CHAK  
ATOM    243  HD2 PHE C  15     149.170  94.180  63.030  0.00  0.00      CHAK  
ATOM    244  CE2 PHE C  15     148.280  92.170  62.770  0.00  0.00      CHAK  
ATOM    245  HE2 PHE C  15     147.310  92.510  62.430  0.00  0.00      CHAK  
ATOM    246  C   PHE C  15     151.420  95.070  61.640  0.00  0.00      CHAK  
ATOM    247  O   PHE C  15     151.020  94.690  60.530  0.00  0.00      CHAK  
ATOM    248  N   VAL C  16     150.970  96.280  62.170  0.00  0.00      CHAK  
ATOM    249  HN  VAL C  16     151.270  96.550  63.080  0.00  0.00      CHAK  
ATOM    250  CA  VAL C  16     149.940  97.030  61.500  0.00  0.00      CHAK  
ATOM    251  HA  VAL C  16     149.290  96.360  60.960  0.00  0.00      CHAK  
ATOM    252  CB  VAL C  16     149.020  97.780  62.450  0.00  0.00      CHAK  
ATOM    253  HB  VAL C  16     148.160  98.240  61.930  0.00  0.00      CHAK  
ATOM    254  CG1 VAL C  16     148.460  96.890  63.540  0.00  0.00      CHAK  
ATOM    255 HG11 VAL C  16     149.240  96.380  64.140  0.00  0.00      CHAK  
ATOM    256 HG12 VAL C  16     147.920  97.600  64.190  0.00  0.00      CHAK  
ATOM    257 HG13 VAL C  16     147.820  96.120  63.060  0.00  0.00      CHAK  
ATOM    258  CG2 VAL C  16     149.900  98.950  62.990  0.00  0.00      CHAK  
ATOM    259 HG21 VAL C  16     150.860  98.520  63.330  0.00  0.00      CHAK  
ATOM    260 HG22 VAL C  16     150.150  99.730  62.230  0.00  0.00      CHAK  
ATOM    261 HG23 VAL C  16     149.380  99.480  63.810  0.00  0.00      CHAK  
ATOM    262  C   VAL C  16     150.450  97.750  60.270  0.00  0.00      CHAK  
ATOM    263  O   VAL C  16     149.590  98.030  59.460  0.00  0.00      CHAK  
ATOM    264  N   LEU C  17     151.770  98.060  60.070  0.00  0.00      CHAK  
ATOM    265  HN  LEU C  17     152.440  97.990  60.810  0.00  0.00      CHAK  
ATOM    266  CA  LEU C  17     152.320  98.440  58.780  0.00  0.00      CHAK  
ATOM    267  HA  LEU C  17     151.810  99.270  58.320  0.00  0.00      CHAK  
ATOM    268  CB  LEU C  17     153.790  98.970  59.020  0.00  0.00      CHAK  
ATOM    269  HB1 LEU C  17     154.400  98.210  59.530  0.00  0.00      CHAK  
ATOM    270  HB2 LEU C  17     154.200  99.200  58.010  0.00  0.00      CHAK  
ATOM    271  CG  LEU C  17     153.820 100.190  59.860  0.00  0.00      CHAK  
ATOM    272  HG  LEU C  17     153.170  99.930  60.720  0.00  0.00      CHAK  
ATOM    273  CD1 LEU C  17     155.230 100.400  60.500  0.00  0.00      CHAK  
ATOM    274 HD11 LEU C  17     155.420  99.500  61.110  0.00  0.00      CHAK  
ATOM    275 HD12 LEU C  17     156.030 100.670  59.770  0.00  0.00      CHAK  
ATOM    276 HD13 LEU C  17     154.990 101.210  61.220  0.00  0.00      CHAK  
ATOM    277  CD2 LEU C  17     153.510 101.460  59.220  0.00  0.00      CHAK  
ATOM    278 HD21 LEU C  17     154.130 101.630  58.320  0.00  0.00      CHAK  
ATOM    279 HD22 LEU C  17     152.470 101.470  58.840  0.00  0.00      CHAK  
ATOM    280 HD23 LEU C  17     153.530 102.270  59.980  0.00  0.00      CHAK  
ATOM    281  C   LEU C  17     152.230  97.300  57.750  0.00  0.00      CHAK  
ATOM    282  O   LEU C  17     151.670  97.480  56.640  0.00  0.00      CHAK  
ATOM    283  N   GLY C  18     152.610  96.110  58.140  0.00  0.00      CHAK  
ATOM    284  HN  GLY C  18     153.080  96.060  59.030  0.00  0.00      CHAK  
ATOM    285  CA  GLY C  18     152.390  94.940  57.360  0.00  0.00      CHAK  
ATOM    286  HA1 GLY C  18     152.900  94.170  57.920  0.00  0.00      CHAK  
ATOM    287  HA2 GLY C  18     152.870  95.010  56.390  0.00  0.00      CHAK  
ATOM    288  C   GLY C  18     151.000  94.640  56.950  0.00  0.00      CHAK  
ATOM    289  O   GLY C  18     150.540  94.410  55.760  0.00  0.00      CHAK  
ATOM    290  N   LEU C  19     150.100  94.820  57.960  0.00  0.00      CHAK  
ATOM    291  HN  LEU C  19     150.350  94.690  58.910  0.00  0.00      CHAK  
ATOM    292  CA  LEU C  19     148.650  94.770  57.840  0.00  0.00      CHAK  
ATOM    293  HA  LEU C  19     148.520  93.790  57.420  0.00  0.00      CHAK  
ATOM    294  CB  LEU C  19     147.880  94.970  59.250  0.00  0.00      CHAK  
ATOM    295  HB1 LEU C  19     148.500  94.570  60.090  0.00  0.00      CHAK  
ATOM    296  HB2 LEU C  19     147.850  96.030  59.570  0.00  0.00      CHAK  
ATOM    297  CG  LEU C  19     146.430  94.460  59.230  0.00  0.00      CHAK  
ATOM    298  HG  LEU C  19     145.890  94.800  58.320  0.00  0.00      CHAK  
ATOM    299  CD1 LEU C  19     146.450  92.950  59.210  0.00  0.00      CHAK  
ATOM    300 HD11 LEU C  19     145.430  92.530  59.330  0.00  0.00      CHAK  
ATOM    301 HD12 LEU C  19     146.870  92.590  58.250  0.00  0.00      CHAK  
ATOM    302 HD13 LEU C  19     147.070  92.590  60.060  0.00  0.00      CHAK  
ATOM    303  CD2 LEU C  19     145.750  94.990  60.520  0.00  0.00      CHAK  
ATOM    304 HD21 LEU C  19     146.450  94.950  61.390  0.00  0.00      CHAK  
ATOM    305 HD22 LEU C  19     145.600  96.080  60.390  0.00  0.00      CHAK  
ATOM    306 HD23 LEU C  19     144.790  94.450  60.620  0.00  0.00      CHAK  
ATOM    307  C   LEU C  19     148.070  95.890  56.920  0.00  0.00      CHAK  
ATOM    308  O   LEU C  19     147.290  95.610  56.030  0.00  0.00      CHAK  
ATOM    309  N   THR C  20     148.650  97.150  56.990  0.00  0.00      CHAK  
ATOM    310  HN  THR C  20     149.470  97.280  57.550  0.00  0.00      CHAK  
ATOM    311  CA  THR C  20     148.180  98.060  55.970  0.00  0.00      CHAK  
ATOM    312  HA  THR C  20     147.100  98.030  55.960  0.00  0.00      CHAK  
ATOM    313  CB  THR C  20     148.580  99.510  56.370  0.00  0.00      CHAK  
ATOM    314  HB  THR C  20     149.690  99.570  56.430  0.00  0.00      CHAK  
ATOM    315  OG1 THR C  20     148.130  99.730  57.670  0.00  0.00      CHAK  
ATOM    316  HG1 THR C  20     148.540  99.190  58.350  0.00  0.00      CHAK  
ATOM    317  CG2 THR C  20     147.860 100.500  55.520  0.00  0.00      CHAK  
ATOM    318 HG21 THR C  20     148.410 100.670  54.570  0.00  0.00      CHAK  
ATOM    319 HG22 THR C  20     146.820 100.160  55.370  0.00  0.00      CHAK  
ATOM    320 HG23 THR C  20     147.840 101.550  55.900  0.00  0.00      CHAK  
ATOM    321  C   THR C  20     148.630  97.810  54.510  0.00  0.00      CHAK  
ATOM    322  O   THR C  20     147.790  97.690  53.670  0.00  0.00      CHAK  
ATOM    323  N   GLY C  21     149.940  97.530  54.340  0.00  0.00      CHAK  
ATOM    324  HN  GLY C  21     150.570  97.450  55.110  0.00  0.00      CHAK  
ATOM    325  CA  GLY C  21     150.440  97.140  52.980  0.00  0.00      CHAK  
ATOM    326  HA1 GLY C  21     151.440  96.760  53.100  0.00  0.00      CHAK  
ATOM    327  HA2 GLY C  21     150.450  98.070  52.440  0.00  0.00      CHAK  
ATOM    328  C   GLY C  21     149.720  96.090  52.210  0.00  0.00      CHAK  
ATOM    329  O   GLY C  21     149.600  96.020  51.040  0.00  0.00      CHAK  
ATOM    330  N   LEU C  22     149.310  95.010  52.910  0.00  0.00      CHAK  
ATOM    331  HN  LEU C  22     149.640  94.820  53.830  0.00  0.00      CHAK  
ATOM    332  CA  LEU C  22     148.500  93.920  52.450  0.00  0.00      CHAK  
ATOM    333  HA  LEU C  22     149.080  93.550  51.630  0.00  0.00      CHAK  
ATOM    334  CB  LEU C  22     148.390  92.940  53.650  0.00  0.00      CHAK  
ATOM    335  HB1 LEU C  22     149.390  92.510  53.840  0.00  0.00      CHAK  
ATOM    336  HB2 LEU C  22     148.090  93.540  54.530  0.00  0.00      CHAK  
ATOM    337  CG  LEU C  22     147.410  91.780  53.580  0.00  0.00      CHAK  
ATOM    338  HG  LEU C  22     146.470  92.140  53.110  0.00  0.00      CHAK  
ATOM    339  CD1 LEU C  22     147.990  90.690  52.630  0.00  0.00      CHAK  
ATOM    340 HD11 LEU C  22     147.400  89.750  52.740  0.00  0.00      CHAK  
ATOM    341 HD12 LEU C  22     147.870  91.080  51.610  0.00  0.00      CHAK  
ATOM    342 HD13 LEU C  22     149.050  90.510  52.900  0.00  0.00      CHAK  
ATOM    343  CD2 LEU C  22     147.100  91.150  54.970  0.00  0.00      CHAK  
ATOM    344 HD21 LEU C  22     146.690  90.140  54.720  0.00  0.00      CHAK  
ATOM    345 HD22 LEU C  22     147.970  91.150  55.670  0.00  0.00      CHAK  
ATOM    346 HD23 LEU C  22     146.350  91.740  55.520  0.00  0.00      CHAK  
ATOM    347  C   LEU C  22     147.130  94.390  51.890  0.00  0.00      CHAK  
ATOM    348  O   LEU C  22     146.570  93.780  51.000  0.00  0.00      CHAK  
ATOM    349  N   VAL C  23     146.570  95.410  52.470  0.00  0.00      CHAK  
ATOM    350  HN  VAL C  23     147.110  95.940  53.120  0.00  0.00      CHAK  
ATOM    351  CA  VAL C  23     145.210  95.860  52.060  0.00  0.00      CHAK  
ATOM    352  HA  VAL C  23     144.650  95.110  51.510  0.00  0.00      CHAK  
ATOM    353  CB  VAL C  23     144.200  96.130  53.180  0.00  0.00      CHAK  
ATOM    354  HB  VAL C  23     143.210  96.500  52.830  0.00  0.00      CHAK  
ATOM    355  CG1 VAL C  23     143.910  94.790  53.900  0.00  0.00      CHAK  
ATOM    356 HG11 VAL C  23     143.630  94.000  53.180  0.00  0.00      CHAK  
ATOM    357 HG12 VAL C  23     144.800  94.470  54.500  0.00  0.00      CHAK  
ATOM    358 HG13 VAL C  23     143.050  94.910  54.590  0.00  0.00      CHAK  
ATOM    359  CG2 VAL C  23     144.760  97.220  54.170  0.00  0.00      CHAK  
ATOM    360 HG21 VAL C  23     145.700  96.890  54.690  0.00  0.00      CHAK  
ATOM    361 HG22 VAL C  23     144.910  98.190  53.660  0.00  0.00      CHAK  
ATOM    362 HG23 VAL C  23     144.140  97.370  55.070  0.00  0.00      CHAK  
ATOM    363  C   VAL C  23     145.160  97.070  51.010  0.00  0.00      CHAK  
ATOM    364  O   VAL C  23     144.280  97.090  50.130  0.00  0.00      CHAK  
ATOM    365  N   ILE C  24     146.120  97.990  51.110  0.00  0.00      CHAK  
ATOM    366  HN  ILE C  24     146.960  97.910  51.660  0.00  0.00      CHAK  
ATOM    367  CA  ILE C  24     146.170  99.110  50.140  0.00  0.00      CHAK  
ATOM    368  HA  ILE C  24     145.190  99.460  49.900  0.00  0.00      CHAK  
ATOM    369  CB  ILE C  24     146.930 100.450  50.650  0.00  0.00      CHAK  
ATOM    370  HB  ILE C  24     146.960 101.160  49.800  0.00  0.00      CHAK  
ATOM    371  CG2 ILE C  24     146.050 101.020  51.780  0.00  0.00      CHAK  
ATOM    372 HG21 ILE C  24     146.480 101.990  52.110  0.00  0.00      CHAK  
ATOM    373 HG22 ILE C  24     144.980 101.160  51.500  0.00  0.00      CHAK  
ATOM    374 HG23 ILE C  24     146.100 100.480  52.750  0.00  0.00      CHAK  
ATOM    375  CG1 ILE C  24     148.410 100.180  51.180  0.00  0.00      CHAK  
ATOM    376 HG11 ILE C  24     148.330  99.750  52.180  0.00  0.00      CHAK  
ATOM    377 HG12 ILE C  24     148.880  99.440  50.500  0.00  0.00      CHAK  
ATOM    378  CD  ILE C  24     149.350 101.440  51.270  0.00  0.00      CHAK  
ATOM    379  HD1 ILE C  24     148.830 102.270  51.800  0.00  0.00      CHAK  
ATOM    380  HD2 ILE C  24     150.320 101.150  51.720  0.00  0.00      CHAK  
ATOM    381  HD3 ILE C  24     149.540 101.730  50.210  0.00  0.00      CHAK  
ATOM    382  C   ILE C  24     146.760  98.710  48.740  0.00  0.00      CHAK  
ATOM    383  O   ILE C  24     146.500  99.260  47.690  0.00  0.00      CHAK  
ATOM    384  N   ARG C  25     147.520  97.600  48.700  0.00  0.00      CHAK  
ATOM    385  HN  ARG C  25     147.740  97.080  49.520  0.00  0.00      CHAK  
ATOM    386  CA  ARG C  25     148.240  97.240  47.520  0.00  0.00      CHAK  
ATOM    387  HA  ARG C  25     148.210  97.980  46.730  0.00  0.00      CHAK  
ATOM    388  CB  ARG C  25     149.740  96.870  47.670  0.00  0.00      CHAK  
ATOM    389  HB1 ARG C  25     149.770  95.980  48.320  0.00  0.00      CHAK  
ATOM    390  HB2 ARG C  25     150.110  96.620  46.660  0.00  0.00      CHAK  
ATOM    391  CG  ARG C  25     150.580  97.970  48.400  0.00  0.00      CHAK  
ATOM    392  HG1 ARG C  25     150.290  98.110  49.460  0.00  0.00      CHAK  
ATOM    393  HG2 ARG C  25     151.590  97.550  48.570  0.00  0.00      CHAK  
ATOM    394  CD  ARG C  25     150.570  99.290  47.630  0.00  0.00      CHAK  
ATOM    395  HD1 ARG C  25     149.540  99.640  47.430  0.00  0.00      CHAK  
ATOM    396  HD2 ARG C  25     151.050 100.100  48.230  0.00  0.00      CHAK  
ATOM    397  NE  ARG C  25     151.260  99.020  46.340  0.00  0.00      CHAK  
ATOM    398  HE  ARG C  25     150.660  98.760  45.580  0.00  0.00      CHAK  
ATOM    399  CZ  ARG C  25     152.560  99.250  46.140  0.00  0.00      CHAK  
ATOM    400  NH1 ARG C  25     153.410  99.510  47.040  0.00  0.00      CHAK  
ATOM    401 HH11 ARG C  25     154.380  99.560  46.820  0.00  0.00      CHAK  
ATOM    402 HH12 ARG C  25     153.080  99.580  47.990  0.00  0.00      CHAK  
ATOM    403  NH2 ARG C  25     153.030  99.090  44.910  0.00  0.00      CHAK  
ATOM    404 HH21 ARG C  25     154.020  98.940  44.930  0.00  0.00      CHAK  
ATOM    405 HH22 ARG C  25     152.500  99.320  44.100  0.00  0.00      CHAK  
ATOM    406  C   ARG C  25     147.510  96.030  46.950  0.00  0.00      CHAK  
ATOM    407  O   ARG C  25     147.150  95.100  47.630  0.00  0.00      CHAK  
ATOM    408  N   ARG C  26     147.340  96.010  45.600  0.00  0.00      CHAK  
ATOM    409  HN  ARG C  26     147.690  96.740  45.020  0.00  0.00      CHAK  
ATOM    410  CA  ARG C  26     146.630  94.930  44.900  0.00  0.00      CHAK  
ATOM    411  HA  ARG C  26     146.130  94.190  45.520  0.00  0.00      CHAK  
ATOM    412  CB  ARG C  26     145.550  95.550  44.010  0.00  0.00      CHAK  
ATOM    413  HB1 ARG C  26     144.750  94.820  43.770  0.00  0.00      CHAK  
ATOM    414  HB2 ARG C  26     145.010  96.360  44.550  0.00  0.00      CHAK  
ATOM    415  CG  ARG C  26     145.950  96.130  42.640  0.00  0.00      CHAK  
ATOM    416  HG1 ARG C  26     146.780  96.850  42.800  0.00  0.00      CHAK  
ATOM    417  HG2 ARG C  26     146.290  95.330  41.950  0.00  0.00      CHAK  
ATOM    418  CD  ARG C  26     144.730  96.840  41.980  0.00  0.00      CHAK  
ATOM    419  HD1 ARG C  26     143.840  96.180  41.960  0.00  0.00      CHAK  
ATOM    420  HD2 ARG C  26     144.460  97.750  42.550  0.00  0.00      CHAK  
ATOM    421  NE  ARG C  26     145.160  97.200  40.610  0.00  0.00      CHAK  
ATOM    422  HE  ARG C  26     146.030  96.900  40.220  0.00  0.00      CHAK  
ATOM    423  CZ  ARG C  26     144.450  97.990  39.820  0.00  0.00      CHAK  
ATOM    424  NH1 ARG C  26     143.300  98.580  39.960  0.00  0.00      CHAK  
ATOM    425 HH11 ARG C  26     143.010  99.030  39.110  0.00  0.00      CHAK  
ATOM    426 HH12 ARG C  26     142.640  98.450  40.710  0.00  0.00      CHAK  
ATOM    427  NH2 ARG C  26     144.940  98.030  38.630  0.00  0.00      CHAK  
ATOM    428 HH21 ARG C  26     144.450  98.480  37.890  0.00  0.00      CHAK  
ATOM    429 HH22 ARG C  26     145.890  97.720  38.590  0.00  0.00      CHAK  
ATOM    430  C   ARG C  26     147.570  94.150  43.970  0.00  0.00      CHAK  
ATOM    431  O   ARG C  26     147.230  93.150  43.410  0.00  0.00      CHAK  
ATOM    432  N   ASN C  27     148.890  94.570  43.870  0.00  0.00      CHAK  
ATOM    433  HN  ASN C  27     149.160  95.490  44.160  0.00  0.00      CHAK  
ATOM    434  CA  ASN C  27     149.840  93.670  43.320  0.00  0.00      CHAK  
ATOM    435  HA  ASN C  27     149.380  93.270  42.430  0.00  0.00      CHAK  
ATOM    436  CB  ASN C  27     150.970  94.580  42.870  0.00  0.00      CHAK  
ATOM    437  HB1 ASN C  27     150.620  95.270  42.070  0.00  0.00      CHAK  
ATOM    438  HB2 ASN C  27     151.270  95.210  43.730  0.00  0.00      CHAK  
ATOM    439  CG  ASN C  27     152.290  93.950  42.350  0.00  0.00      CHAK  
ATOM    440  OD1 ASN C  27     152.540  92.790  42.620  0.00  0.00      CHAK  
ATOM    441  ND2 ASN C  27     153.190  94.730  41.710  0.00  0.00      CHAK  
ATOM    442 HD21 ASN C  27     153.910  94.310  41.160  0.00  0.00      CHAK  
ATOM    443 HD22 ASN C  27     153.180  95.700  41.530  0.00  0.00      CHAK  
ATOM    444  C   ASN C  27     150.190  92.560  44.320  0.00  0.00      CHAK  
ATOM    445  O   ASN C  27     150.680  92.780  45.460  0.00  0.00      CHAK  
ATOM    446  N   LEU C  28     150.000  91.300  43.930  0.00  0.00      CHAK  
ATOM    447  HN  LEU C  28     149.520  91.140  43.070  0.00  0.00      CHAK  
ATOM    448  CA  LEU C  28     150.360  90.160  44.690  0.00  0.00      CHAK  
ATOM    449  HA  LEU C  28     149.760  90.260  45.590  0.00  0.00      CHAK  
ATOM    450  CB  LEU C  28     149.990  88.810  44.080  0.00  0.00      CHAK  
ATOM    451  HB1 LEU C  28     148.900  88.920  43.840  0.00  0.00      CHAK  
ATOM    452  HB2 LEU C  28     150.540  88.730  43.110  0.00  0.00      CHAK  
ATOM    453  CG  LEU C  28     150.260  87.440  44.830  0.00  0.00      CHAK  
ATOM    454  HG  LEU C  28     151.300  87.380  45.200  0.00  0.00      CHAK  
ATOM    455  CD1 LEU C  28     149.430  87.400  46.120  0.00  0.00      CHAK  
ATOM    456 HD11 LEU C  28     148.330  87.500  45.920  0.00  0.00      CHAK  
ATOM    457 HD12 LEU C  28     149.660  86.480  46.680  0.00  0.00      CHAK  
ATOM    458 HD13 LEU C  28     149.700  88.250  46.790  0.00  0.00      CHAK  
ATOM    459  CD2 LEU C  28     149.820  86.260  43.980  0.00  0.00      CHAK  
ATOM    460 HD21 LEU C  28     149.760  85.320  44.590  0.00  0.00      CHAK  
ATOM    461 HD22 LEU C  28     148.850  86.440  43.470  0.00  0.00      CHAK  
ATOM    462 HD23 LEU C  28     150.610  86.080  43.210  0.00  0.00      CHAK  
ATOM    463  C   LEU C  28     151.800  90.100  45.320  0.00  0.00      CHAK  
ATOM    464  O   LEU C  28     151.910  89.610  46.480  0.00  0.00      CHAK  
ATOM    465  N   LEU C  29     152.880  90.660  44.680  0.00  0.00      CHAK  
ATOM    466  HN  LEU C  29     152.880  91.250  43.870  0.00  0.00      CHAK  
ATOM    467  CA  LEU C  29     154.160  90.690  45.360  0.00  0.00      CHAK  
ATOM    468  HA  LEU C  29     154.330  89.640  45.530  0.00  0.00      CHAK  
ATOM    469  CB  LEU C  29     155.300  91.010  44.280  0.00  0.00      CHAK  
ATOM    470  HB1 LEU C  29     155.160  90.310  43.430  0.00  0.00      CHAK  
ATOM    471  HB2 LEU C  29     155.120  92.020  43.830  0.00  0.00      CHAK  
ATOM    472  CG  LEU C  29     156.750  90.790  44.740  0.00  0.00      CHAK  
ATOM    473  HG  LEU C  29     156.930  91.580  45.490  0.00  0.00      CHAK  
ATOM    474  CD1 LEU C  29     157.040  89.360  45.340  0.00  0.00      CHAK  
ATOM    475 HD11 LEU C  29     156.810  88.540  44.630  0.00  0.00      CHAK  
ATOM    476 HD12 LEU C  29     158.130  89.350  45.560  0.00  0.00      CHAK  
ATOM    477 HD13 LEU C  29     156.500  89.190  46.290  0.00  0.00      CHAK  
ATOM    478  CD2 LEU C  29     157.720  91.160  43.610  0.00  0.00      CHAK  
ATOM    479 HD21 LEU C  29     157.700  92.190  43.190  0.00  0.00      CHAK  
ATOM    480 HD22 LEU C  29     158.750  90.820  43.830  0.00  0.00      CHAK  
ATOM    481 HD23 LEU C  29     157.440  90.500  42.760  0.00  0.00      CHAK  
ATOM    482  C   LEU C  29     154.280  91.610  46.580  0.00  0.00      CHAK  
ATOM    483  O   LEU C  29     154.770  91.290  47.700  0.00  0.00      CHAK  
ATOM    484  N   PHE C  30     153.640  92.730  46.470  0.00  0.00      CHAK  
ATOM    485  HN  PHE C  30     153.240  92.960  45.590  0.00  0.00      CHAK  
ATOM    486  CA  PHE C  30     153.380  93.630  47.570  0.00  0.00      CHAK  
ATOM    487  HA  PHE C  30     154.340  93.820  48.010  0.00  0.00      CHAK  
ATOM    488  CB  PHE C  30     152.730  94.970  47.020  0.00  0.00      CHAK  
ATOM    489  HB1 PHE C  30     152.080  94.660  46.180  0.00  0.00      CHAK  
ATOM    490  HB2 PHE C  30     152.140  95.520  47.800  0.00  0.00      CHAK  
ATOM    491  CG  PHE C  30     153.870  95.750  46.460  0.00  0.00      CHAK  
ATOM    492  CD1 PHE C  30     154.650  96.550  47.360  0.00  0.00      CHAK  
ATOM    493  HD1 PHE C  30     154.350  96.550  48.400  0.00  0.00      CHAK  
ATOM    494  CE1 PHE C  30     155.800  97.190  46.820  0.00  0.00      CHAK  
ATOM    495  HE1 PHE C  30     156.390  97.750  47.530  0.00  0.00      CHAK  
ATOM    496  CZ  PHE C  30     156.050  97.150  45.470  0.00  0.00      CHAK  
ATOM    497  HZ  PHE C  30     156.890  97.680  45.040  0.00  0.00      CHAK  
ATOM    498  CD2 PHE C  30     154.190  95.690  45.070  0.00  0.00      CHAK  
ATOM    499  HD2 PHE C  30     153.580  95.060  44.430  0.00  0.00      CHAK  
ATOM    500  CE2 PHE C  30     155.280  96.350  44.590  0.00  0.00      CHAK  
ATOM    501  HE2 PHE C  30     155.580  96.350  43.560  0.00  0.00      CHAK  
ATOM    502  C   PHE C  30     152.550  93.070  48.750  0.00  0.00      CHAK  
ATOM    503  O   PHE C  30     152.810  93.250  49.930  0.00  0.00      CHAK  
ATOM    504  N   MET C  31     151.500  92.260  48.420  0.00  0.00      CHAK  
ATOM    505  HN  MET C  31     151.210  92.060  47.490  0.00  0.00      CHAK  
ATOM    506  CA  MET C  31     150.830  91.540  49.520  0.00  0.00      CHAK  
ATOM    507  HA  MET C  31     150.440  92.220  50.260  0.00  0.00      CHAK  
ATOM    508  CB  MET C  31     149.690  90.730  48.920  0.00  0.00      CHAK  
ATOM    509  HB1 MET C  31     150.210  90.070  48.210  0.00  0.00      CHAK  
ATOM    510  HB2 MET C  31     149.140  90.170  49.710  0.00  0.00      CHAK  
ATOM    511  CG  MET C  31     148.740  91.610  48.060  0.00  0.00      CHAK  
ATOM    512  HG1 MET C  31     148.290  92.450  48.630  0.00  0.00      CHAK  
ATOM    513  HG2 MET C  31     149.390  92.130  47.330  0.00  0.00      CHAK  
ATOM    514  SD  MET C  31     147.590  90.580  47.100  0.00  0.00      CHAK  
ATOM    515  CE  MET C  31     146.610  90.130  48.510  0.00  0.00      CHAK  
ATOM    516  HE1 MET C  31     146.160  91.010  49.020  0.00  0.00      CHAK  
ATOM    517  HE2 MET C  31     145.680  89.600  48.220  0.00  0.00      CHAK  
ATOM    518  HE3 MET C  31     147.260  89.570  49.220  0.00  0.00      CHAK  
ATOM    519  C   MET C  31     151.630  90.500  50.320  0.00  0.00      CHAK  
ATOM    520  O   MET C  31     151.690  90.290  51.540  0.00  0.00      CHAK  
ATOM    521  N   LEU C  32     152.380  89.790  49.490  0.00  0.00      CHAK  
ATOM    522  HN  LEU C  32     152.380  89.790  48.490  0.00  0.00      CHAK  
ATOM    523  CA  LEU C  32     153.360  88.920  50.030  0.00  0.00      CHAK  
ATOM    524  HA  LEU C  32     152.720  88.380  50.710  0.00  0.00      CHAK  
ATOM    525  CB  LEU C  32     153.990  88.010  48.930  0.00  0.00      CHAK  
ATOM    526  HB1 LEU C  32     154.340  88.750  48.190  0.00  0.00      CHAK  
ATOM    527  HB2 LEU C  32     154.860  87.460  49.350  0.00  0.00      CHAK  
ATOM    528  CG  LEU C  32     153.050  87.000  48.210  0.00  0.00      CHAK  
ATOM    529  HG  LEU C  32     152.210  87.660  47.870  0.00  0.00      CHAK  
ATOM    530  CD1 LEU C  32     153.660  86.560  46.860  0.00  0.00      CHAK  
ATOM    531 HD11 LEU C  32     154.540  85.940  47.100  0.00  0.00      CHAK  
ATOM    532 HD12 LEU C  32     153.000  85.860  46.300  0.00  0.00      CHAK  
ATOM    533 HD13 LEU C  32     154.060  87.450  46.330  0.00  0.00      CHAK  
ATOM    534  CD2 LEU C  32     152.740  85.830  49.100  0.00  0.00      CHAK  
ATOM    535 HD21 LEU C  32     152.130  86.090  50.010  0.00  0.00      CHAK  
ATOM    536 HD22 LEU C  32     152.090  85.090  48.570  0.00  0.00      CHAK  
ATOM    537 HD23 LEU C  32     153.680  85.290  49.340  0.00  0.00      CHAK  
ATOM    538  C   LEU C  32     154.520  89.640  50.820  0.00  0.00      CHAK  
ATOM    539  O   LEU C  32     155.010  89.070  51.750  0.00  0.00      CHAK  
ATOM    540  N   ILE C  33     154.990  90.820  50.440  0.00  0.00      CHAK  
ATOM    541  HN  ILE C  33     154.600  91.210  49.610  0.00  0.00      CHAK  
ATOM    542  CA  ILE C  33     155.870  91.600  51.270  0.00  0.00      CHAK  
ATOM    543  HA  ILE C  33     156.690  90.950  51.530  0.00  0.00      CHAK  
ATOM    544  CB  ILE C  33     156.340  92.840  50.500  0.00  0.00      CHAK  
ATOM    545  HB  ILE C  33     155.490  93.290  49.930  0.00  0.00      CHAK  
ATOM    546  CG2 ILE C  33     157.000  93.880  51.450  0.00  0.00      CHAK  
ATOM    547 HG21 ILE C  33     157.210  94.780  50.820  0.00  0.00      CHAK  
ATOM    548 HG22 ILE C  33     156.380  94.210  52.300  0.00  0.00      CHAK  
ATOM    549 HG23 ILE C  33     157.910  93.540  51.970  0.00  0.00      CHAK  
ATOM    550  CG1 ILE C  33     157.330  92.390  49.470  0.00  0.00      CHAK  
ATOM    551 HG11 ILE C  33     158.330  92.310  49.960  0.00  0.00      CHAK  
ATOM    552 HG12 ILE C  33     157.170  91.380  49.050  0.00  0.00      CHAK  
ATOM    553  CD  ILE C  33     157.510  93.430  48.330  0.00  0.00      CHAK  
ATOM    554  HD1 ILE C  33     158.280  93.120  47.580  0.00  0.00      CHAK  
ATOM    555  HD2 ILE C  33     156.500  93.520  47.880  0.00  0.00      CHAK  
ATOM    556  HD3 ILE C  33     157.750  94.400  48.800  0.00  0.00      CHAK  
ATOM    557  C   ILE C  33     155.280  91.910  52.600  0.00  0.00      CHAK  
ATOM    558  O   ILE C  33     155.980  91.600  53.550  0.00  0.00      CHAK  
ATOM    559  N   GLY C  34     153.970  92.400  52.670  0.00  0.00      CHAK  
ATOM    560  HN  GLY C  34     153.470  92.620  51.850  0.00  0.00      CHAK  
ATOM    561  CA  GLY C  34     153.350  92.610  53.980  0.00  0.00      CHAK  
ATOM    562  HA1 GLY C  34     152.320  92.910  53.810  0.00  0.00      CHAK  
ATOM    563  HA2 GLY C  34     153.950  93.280  54.580  0.00  0.00      CHAK  
ATOM    564  C   GLY C  34     153.090  91.410  54.810  0.00  0.00      CHAK  
ATOM    565  O   GLY C  34     153.200  91.570  56.020  0.00  0.00      CHAK  
ATOM    566  N   LEU C  35     152.640  90.310  54.260  0.00  0.00      CHAK  
ATOM    567  HN  LEU C  35     152.690  90.390  53.260  0.00  0.00      CHAK  
ATOM    568  CA  LEU C  35     152.560  89.080  55.060  0.00  0.00      CHAK  
ATOM    569  HA  LEU C  35     151.980  89.320  55.940  0.00  0.00      CHAK  
ATOM    570  CB  LEU C  35     151.840  87.870  54.390  0.00  0.00      CHAK  
ATOM    571  HB1 LEU C  35     152.460  87.680  53.490  0.00  0.00      CHAK  
ATOM    572  HB2 LEU C  35     151.950  86.890  54.910  0.00  0.00      CHAK  
ATOM    573  CG  LEU C  35     150.440  88.090  53.980  0.00  0.00      CHAK  
ATOM    574  HG  LEU C  35     150.370  89.080  53.480  0.00  0.00      CHAK  
ATOM    575  CD1 LEU C  35     150.000  87.180  52.800  0.00  0.00      CHAK  
ATOM    576 HD11 LEU C  35     150.100  86.130  53.120  0.00  0.00      CHAK  
ATOM    577 HD12 LEU C  35     148.960  87.340  52.410  0.00  0.00      CHAK  
ATOM    578 HD13 LEU C  35     150.660  87.460  51.950  0.00  0.00      CHAK  
ATOM    579  CD2 LEU C  35     149.500  88.020  55.160  0.00  0.00      CHAK  
ATOM    580 HD21 LEU C  35     149.610  88.970  55.720  0.00  0.00      CHAK  
ATOM    581 HD22 LEU C  35     148.510  87.980  54.680  0.00  0.00      CHAK  
ATOM    582 HD23 LEU C  35     149.630  87.140  55.840  0.00  0.00      CHAK  
ATOM    583  C   LEU C  35     153.870  88.550  55.620  0.00  0.00      CHAK  
ATOM    584  O   LEU C  35     153.900  88.090  56.720  0.00  0.00      CHAK  
ATOM    585  N   GLU C  36     154.980  88.630  54.860  0.00  0.00      CHAK  
ATOM    586  HN  GLU C  36     154.910  88.990  53.930  0.00  0.00      CHAK  
ATOM    587  CA  GLU C  36     156.250  88.310  55.450  0.00  0.00      CHAK  
ATOM    588  HA  GLU C  36     156.230  87.280  55.770  0.00  0.00      CHAK  
ATOM    589  CB  GLU C  36     157.310  88.330  54.290  0.00  0.00      CHAK  
ATOM    590  HB1 GLU C  36     157.330  89.310  53.760  0.00  0.00      CHAK  
ATOM    591  HB2 GLU C  36     158.310  88.320  54.780  0.00  0.00      CHAK  
ATOM    592  CG  GLU C  36     157.150  87.180  53.250  0.00  0.00      CHAK  
ATOM    593  HG1 GLU C  36     156.230  87.300  52.660  0.00  0.00      CHAK  
ATOM    594  HG2 GLU C  36     157.960  87.250  52.500  0.00  0.00      CHAK  
ATOM    595  CD  GLU C  36     156.950  85.760  53.800  0.00  0.00      CHAK  
ATOM    596  OE1 GLU C  36     155.950  85.170  53.870  0.00  0.00      CHAK  
ATOM    597  OE2 GLU C  36     158.160  85.160  54.080  0.00  0.00      CHAK  
ATOM    598  HE2 GLU C  36     157.940  84.290  54.430  0.00  0.00      CHAK  
ATOM    599  C   GLU C  36     156.670  89.230  56.580  0.00  0.00      CHAK  
ATOM    600  O   GLU C  36     157.080  88.700  57.590  0.00  0.00      CHAK  
ATOM    601  N   ILE C  37     156.490  90.590  56.390  0.00  0.00      CHAK  
ATOM    602  HN  ILE C  37     156.210  91.010  55.520  0.00  0.00      CHAK  
ATOM    603  CA  ILE C  37     156.600  91.630  57.430  0.00  0.00      CHAK  
ATOM    604  HA  ILE C  37     157.590  91.640  57.870  0.00  0.00      CHAK  
ATOM    605  CB  ILE C  37     156.270  93.080  57.000  0.00  0.00      CHAK  
ATOM    606  HB  ILE C  37     155.200  93.020  56.710  0.00  0.00      CHAK  
ATOM    607  CG2 ILE C  37     156.250  94.090  58.170  0.00  0.00      CHAK  
ATOM    608 HG21 ILE C  37     157.270  94.240  58.600  0.00  0.00      CHAK  
ATOM    609 HG22 ILE C  37     155.920  95.100  57.840  0.00  0.00      CHAK  
ATOM    610 HG23 ILE C  37     155.510  93.820  58.950  0.00  0.00      CHAK  
ATOM    611  CG1 ILE C  37     157.180  93.580  55.880  0.00  0.00      CHAK  
ATOM    612 HG11 ILE C  37     158.070  93.920  56.460  0.00  0.00      CHAK  
ATOM    613 HG12 ILE C  37     157.490  92.720  55.250  0.00  0.00      CHAK  
ATOM    614  CD  ILE C  37     156.800  94.770  54.960  0.00  0.00      CHAK  
ATOM    615  HD1 ILE C  37     155.950  94.500  54.290  0.00  0.00      CHAK  
ATOM    616  HD2 ILE C  37     156.360  95.500  55.680  0.00  0.00      CHAK  
ATOM    617  HD3 ILE C  37     157.670  95.220  54.440  0.00  0.00      CHAK  
ATOM    618  C   ILE C  37     155.710  91.270  58.600  0.00  0.00      CHAK  
ATOM    619  O   ILE C  37     156.190  91.320  59.680  0.00  0.00      CHAK  
ATOM    620  N   MET C  38     154.450  90.810  58.370  0.00  0.00      CHAK  
ATOM    621  HN  MET C  38     154.050  90.840  57.460  0.00  0.00      CHAK  
ATOM    622  CA  MET C  38     153.550  90.260  59.510  0.00  0.00      CHAK  
ATOM    623  HA  MET C  38     153.500  91.100  60.190  0.00  0.00      CHAK  
ATOM    624  CB  MET C  38     152.110  90.010  58.970  0.00  0.00      CHAK  
ATOM    625  HB1 MET C  38     152.230  89.360  58.080  0.00  0.00      CHAK  
ATOM    626  HB2 MET C  38     151.540  89.380  59.680  0.00  0.00      CHAK  
ATOM    627  CG  MET C  38     151.320  91.260  58.650  0.00  0.00      CHAK  
ATOM    628  HG1 MET C  38     151.100  91.720  59.640  0.00  0.00      CHAK  
ATOM    629  HG2 MET C  38     151.940  92.090  58.250  0.00  0.00      CHAK  
ATOM    630  SD  MET C  38     149.810  91.040  57.660  0.00  0.00      CHAK  
ATOM    631  CE  MET C  38     149.110  89.490  58.420  0.00  0.00      CHAK  
ATOM    632  HE1 MET C  38     148.930  89.610  59.510  0.00  0.00      CHAK  
ATOM    633  HE2 MET C  38     148.250  89.190  57.790  0.00  0.00      CHAK  
ATOM    634  HE3 MET C  38     149.830  88.660  58.300  0.00  0.00      CHAK  
ATOM    635  C   MET C  38     154.060  88.980  60.230  0.00  0.00      CHAK  
ATOM    636  O   MET C  38     154.070  88.990  61.440  0.00  0.00      CHAK  
ATOM    637  N   ILE C  39     154.600  87.920  59.520  0.00  0.00      CHAK  
ATOM    638  HN  ILE C  39     154.560  87.870  58.530  0.00  0.00      CHAK  
ATOM    639  CA  ILE C  39     155.180  86.800  60.250  0.00  0.00      CHAK  
ATOM    640  HA  ILE C  39     154.370  86.370  60.830  0.00  0.00      CHAK  
ATOM    641  CB  ILE C  39     155.670  85.700  59.250  0.00  0.00      CHAK  
ATOM    642  HB  ILE C  39     156.390  86.220  58.590  0.00  0.00      CHAK  
ATOM    643  CG2 ILE C  39     156.310  84.650  60.160  0.00  0.00      CHAK  
ATOM    644 HG21 ILE C  39     156.350  83.720  59.530  0.00  0.00      CHAK  
ATOM    645 HG22 ILE C  39     157.360  84.820  60.460  0.00  0.00      CHAK  
ATOM    646 HG23 ILE C  39     155.750  84.450  61.100  0.00  0.00      CHAK  
ATOM    647  CG1 ILE C  39     154.370  85.180  58.420  0.00  0.00      CHAK  
ATOM    648 HG11 ILE C  39     153.830  84.380  58.960  0.00  0.00      CHAK  
ATOM    649 HG12 ILE C  39     153.640  86.010  58.290  0.00  0.00      CHAK  
ATOM    650  CD  ILE C  39     154.880  84.670  57.110  0.00  0.00      CHAK  
ATOM    651  HD1 ILE C  39     155.840  85.150  56.840  0.00  0.00      CHAK  
ATOM    652  HD2 ILE C  39     154.940  83.560  57.070  0.00  0.00      CHAK  
ATOM    653  HD3 ILE C  39     154.130  84.960  56.340  0.00  0.00      CHAK  
ATOM    654  C   ILE C  39     156.420  87.270  61.040  0.00  0.00      CHAK  
ATOM    655  O   ILE C  39     156.570  87.020  62.230  0.00  0.00      CHAK  
ATOM    656  N   ASN C  40     157.330  88.030  60.460  0.00  0.00      CHAK  
ATOM    657  HN  ASN C  40     157.210  88.110  59.470  0.00  0.00      CHAK  
ATOM    658  CA  ASN C  40     158.490  88.620  60.990  0.00  0.00      CHAK  
ATOM    659  HA  ASN C  40     159.170  87.830  61.280  0.00  0.00      CHAK  
ATOM    660  CB  ASN C  40     159.170  89.470  59.910  0.00  0.00      CHAK  
ATOM    661  HB1 ASN C  40     159.230  88.890  58.960  0.00  0.00      CHAK  
ATOM    662  HB2 ASN C  40     158.630  90.400  59.620  0.00  0.00      CHAK  
ATOM    663  CG  ASN C  40     160.540  89.910  60.200  0.00  0.00      CHAK  
ATOM    664  OD1 ASN C  40     161.380  89.890  59.310  0.00  0.00      CHAK  
ATOM    665  ND2 ASN C  40     160.820  90.230  61.470  0.00  0.00      CHAK  
ATOM    666 HD21 ASN C  40     161.750  90.310  61.790  0.00  0.00      CHAK  
ATOM    667 HD22 ASN C  40     160.120  90.070  62.180  0.00  0.00      CHAK  
ATOM    668  C   ASN C  40     158.100  89.480  62.210  0.00  0.00      CHAK  
ATOM    669  O   ASN C  40     158.710  89.490  63.290  0.00  0.00      CHAK  
ATOM    670  N   ALA C  41     157.040  90.280  62.140  0.00  0.00      CHAK  
ATOM    671  HN  ALA C  41     156.540  90.400  61.280  0.00  0.00      CHAK  
ATOM    672  CA  ALA C  41     156.570  91.170  63.200  0.00  0.00      CHAK  
ATOM    673  HA  ALA C  41     157.480  91.580  63.620  0.00  0.00      CHAK  
ATOM    674  CB  ALA C  41     155.610  92.270  62.540  0.00  0.00      CHAK  
ATOM    675  HB1 ALA C  41     156.070  92.740  61.640  0.00  0.00      CHAK  
ATOM    676  HB2 ALA C  41     154.610  91.840  62.360  0.00  0.00      CHAK  
ATOM    677  HB3 ALA C  41     155.510  93.040  63.350  0.00  0.00      CHAK  
ATOM    678  C   ALA C  41     155.950  90.500  64.440  0.00  0.00      CHAK  
ATOM    679  O   ALA C  41     156.230  90.850  65.560  0.00  0.00      CHAK  
ATOM    680  N   SER C  42     155.090  89.450  64.210  0.00  0.00      CHAK  
ATOM    681  HN  SER C  42     154.950  89.300  63.230  0.00  0.00      CHAK  
ATOM    682  CA  SER C  42     154.540  88.440  65.090  0.00  0.00      CHAK  
ATOM    683  HA  SER C  42     154.090  88.930  65.940  0.00  0.00      CHAK  
ATOM    684  CB  SER C  42     153.650  87.450  64.370  0.00  0.00      CHAK  
ATOM    685  HB1 SER C  42     154.100  86.800  63.590  0.00  0.00      CHAK  
ATOM    686  HB2 SER C  42     153.150  86.660  64.970  0.00  0.00      CHAK  
ATOM    687  OG  SER C  42     152.600  88.120  63.720  0.00  0.00      CHAK  
ATOM    688  HG1 SER C  42     152.920  88.690  63.020  0.00  0.00      CHAK  
ATOM    689  C   SER C  42     155.660  87.640  65.780  0.00  0.00      CHAK  
ATOM    690  O   SER C  42     155.680  87.530  67.000  0.00  0.00      CHAK  
ATOM    691  N   ALA C  43     156.710  87.210  65.050  0.00  0.00      CHAK  
ATOM    692  HN  ALA C  43     156.760  87.400  64.080  0.00  0.00      CHAK  
ATOM    693  CA  ALA C  43     157.940  86.540  65.480  0.00  0.00      CHAK  
ATOM    694  HA  ALA C  43     157.640  85.670  66.050  0.00  0.00      CHAK  
ATOM    695  CB  ALA C  43     158.770  85.990  64.320  0.00  0.00      CHAK  
ATOM    696  HB1 ALA C  43     158.180  85.500  63.500  0.00  0.00      CHAK  
ATOM    697  HB2 ALA C  43     159.420  86.740  63.810  0.00  0.00      CHAK  
ATOM    698  HB3 ALA C  43     159.350  85.110  64.640  0.00  0.00      CHAK  
ATOM    699  C   ALA C  43     158.810  87.380  66.350  0.00  0.00      CHAK  
ATOM    700  O   ALA C  43     159.300  86.970  67.390  0.00  0.00      CHAK  
ATOM    701  N   LEU C  44     159.070  88.600  65.990  0.00  0.00      CHAK  
ATOM    702  HN  LEU C  44     158.750  88.930  65.100  0.00  0.00      CHAK  
ATOM    703  CA  LEU C  44     159.630  89.710  66.780  0.00  0.00      CHAK  
ATOM    704  HA  LEU C  44     160.620  89.350  66.960  0.00  0.00      CHAK  
ATOM    705  CB  LEU C  44     159.750  90.940  65.880  0.00  0.00      CHAK  
ATOM    706  HB1 LEU C  44     160.310  90.800  64.930  0.00  0.00      CHAK  
ATOM    707  HB2 LEU C  44     158.720  91.100  65.500  0.00  0.00      CHAK  
ATOM    708  CG  LEU C  44     160.140  92.240  66.550  0.00  0.00      CHAK  
ATOM    709  HG  LEU C  44     159.240  92.610  67.090  0.00  0.00      CHAK  
ATOM    710  CD1 LEU C  44     161.420  92.190  67.420  0.00  0.00      CHAK  
ATOM    711 HD11 LEU C  44     161.510  93.190  67.890  0.00  0.00      CHAK  
ATOM    712 HD12 LEU C  44     161.300  91.510  68.290  0.00  0.00      CHAK  
ATOM    713 HD13 LEU C  44     162.370  92.050  66.860  0.00  0.00      CHAK  
ATOM    714  CD2 LEU C  44     160.380  93.280  65.400  0.00  0.00      CHAK  
ATOM    715 HD21 LEU C  44     159.650  93.190  64.570  0.00  0.00      CHAK  
ATOM    716 HD22 LEU C  44     160.350  94.320  65.780  0.00  0.00      CHAK  
ATOM    717 HD23 LEU C  44     161.400  93.170  64.980  0.00  0.00      CHAK  
ATOM    718  C   LEU C  44     159.020  89.870  68.080  0.00  0.00      CHAK  
ATOM    719  O   LEU C  44     159.730  89.770  69.140  0.00  0.00      CHAK  
ATOM    720  N   ALA C  45     157.670  89.970  68.170  0.00  0.00      CHAK  
ATOM    721  HN  ALA C  45     157.170  90.100  67.310  0.00  0.00      CHAK  
ATOM    722  CA  ALA C  45     156.830  90.090  69.420  0.00  0.00      CHAK  
ATOM    723  HA  ALA C  45     157.150  90.940  69.990  0.00  0.00      CHAK  
ATOM    724  CB  ALA C  45     155.350  90.250  69.150  0.00  0.00      CHAK  
ATOM    725  HB1 ALA C  45     155.110  90.880  68.270  0.00  0.00      CHAK  
ATOM    726  HB2 ALA C  45     154.880  89.280  68.900  0.00  0.00      CHAK  
ATOM    727  HB3 ALA C  45     154.820  90.710  70.000  0.00  0.00      CHAK  
ATOM    728  C   ALA C  45     157.060  88.790  70.300  0.00  0.00      CHAK  
ATOM    729  O   ALA C  45     157.020  88.750  71.570  0.00  0.00      CHAK  
ATOM    730  N   PHE C  46     157.300  87.590  69.710  0.00  0.00      CHAK  
ATOM    731  HN  PHE C  46     157.220  87.500  68.720  0.00  0.00      CHAK  
ATOM    732  CA  PHE C  46     157.640  86.360  70.440  0.00  0.00      CHAK  
ATOM    733  HA  PHE C  46     157.010  86.360  71.320  0.00  0.00      CHAK  
ATOM    734  CB  PHE C  46     157.470  85.170  69.540  0.00  0.00      CHAK  
ATOM    735  HB1 PHE C  46     157.030  85.410  68.550  0.00  0.00      CHAK  
ATOM    736  HB2 PHE C  46     158.410  84.620  69.300  0.00  0.00      CHAK  
ATOM    737  CG  PHE C  46     156.530  84.130  70.070  0.00  0.00      CHAK  
ATOM    738  CD1 PHE C  46     156.960  83.360  71.170  0.00  0.00      CHAK  
ATOM    739  HD1 PHE C  46     157.910  83.510  71.660  0.00  0.00      CHAK  
ATOM    740  CE1 PHE C  46     156.050  82.390  71.790  0.00  0.00      CHAK  
ATOM    741  HE1 PHE C  46     156.390  81.930  72.710  0.00  0.00      CHAK  
ATOM    742  CZ  PHE C  46     154.750  82.290  71.260  0.00  0.00      CHAK  
ATOM    743  HZ  PHE C  46     154.020  81.590  71.640  0.00  0.00      CHAK  
ATOM    744  CD2 PHE C  46     155.310  83.910  69.530  0.00  0.00      CHAK  
ATOM    745  HD2 PHE C  46     154.980  84.420  68.640  0.00  0.00      CHAK  
ATOM    746  CE2 PHE C  46     154.410  82.950  70.110  0.00  0.00      CHAK  
ATOM    747  HE2 PHE C  46     153.480  82.770  69.600  0.00  0.00      CHAK  
ATOM    748  C   PHE C  46     159.070  86.410  71.040  0.00  0.00      CHAK  
ATOM    749  O   PHE C  46     159.410  85.910  72.050  0.00  0.00      CHAK  
ATOM    750  N   VAL C  47     160.050  87.020  70.290  0.00  0.00      CHAK  
ATOM    751  HN  VAL C  47     159.820  87.450  69.420  0.00  0.00      CHAK  
ATOM    752  CA  VAL C  47     161.420  87.160  70.880  0.00  0.00      CHAK  
ATOM    753  HA  VAL C  47     161.670  86.230  71.380  0.00  0.00      CHAK  
ATOM    754  CB  VAL C  47     162.480  87.550  69.900  0.00  0.00      CHAK  
ATOM    755  HB  VAL C  47     162.320  88.560  69.500  0.00  0.00      CHAK  
ATOM    756  CG1 VAL C  47     163.790  87.550  70.700  0.00  0.00      CHAK  
ATOM    757 HG11 VAL C  47     164.680  87.560  70.040  0.00  0.00      CHAK  
ATOM    758 HG12 VAL C  47     163.830  88.540  71.220  0.00  0.00      CHAK  
ATOM    759 HG13 VAL C  47     163.750  86.800  71.520  0.00  0.00      CHAK  
ATOM    760  CG2 VAL C  47     162.580  86.480  68.730  0.00  0.00      CHAK  
ATOM    761 HG21 VAL C  47     163.480  86.560  68.080  0.00  0.00      CHAK  
ATOM    762 HG22 VAL C  47     162.440  85.400  68.960  0.00  0.00      CHAK  
ATOM    763 HG23 VAL C  47     161.660  86.680  68.140  0.00  0.00      CHAK  
ATOM    764  C   VAL C  47     161.380  88.150  72.070  0.00  0.00      CHAK  
ATOM    765  O   VAL C  47     162.070  87.850  73.030  0.00  0.00      CHAK  
ATOM    766  N   VAL C  48     160.710  89.340  71.930  0.00  0.00      CHAK  
ATOM    767  HN  VAL C  48     160.220  89.520  71.080  0.00  0.00      CHAK  
ATOM    768  CA  VAL C  48     160.530  90.280  72.990  0.00  0.00      CHAK  
ATOM    769  HA  VAL C  48     161.510  90.600  73.290  0.00  0.00      CHAK  
ATOM    770  CB  VAL C  48     159.670  91.450  72.560  0.00  0.00      CHAK  
ATOM    771  HB  VAL C  48     158.660  91.210  72.140  0.00  0.00      CHAK  
ATOM    772  CG1 VAL C  48     159.460  92.480  73.720  0.00  0.00      CHAK  
ATOM    773 HG11 VAL C  48     159.170  93.450  73.270  0.00  0.00      CHAK  
ATOM    774 HG12 VAL C  48     158.680  92.180  74.450  0.00  0.00      CHAK  
ATOM    775 HG13 VAL C  48     160.430  92.690  74.220  0.00  0.00      CHAK  
ATOM    776  CG2 VAL C  48     160.560  92.190  71.530  0.00  0.00      CHAK  
ATOM    777 HG21 VAL C  48     160.410  91.750  70.520  0.00  0.00      CHAK  
ATOM    778 HG22 VAL C  48     160.280  93.230  71.290  0.00  0.00      CHAK  
ATOM    779 HG23 VAL C  48     161.650  92.230  71.790  0.00  0.00      CHAK  
ATOM    780  C   VAL C  48     159.860  89.650  74.210  0.00  0.00      CHAK  
ATOM    781  O   VAL C  48     160.390  89.790  75.310  0.00  0.00      CHAK  
ATOM    782  N   ALA C  49     158.780  88.880  74.020  0.00  0.00      CHAK  
ATOM    783  HN  ALA C  49     158.270  88.720  73.170  0.00  0.00      CHAK  
ATOM    784  CA  ALA C  49     158.210  88.080  75.140  0.00  0.00      CHAK  
ATOM    785  HA  ALA C  49     157.890  88.720  75.950  0.00  0.00      CHAK  
ATOM    786  CB  ALA C  49     157.060  87.270  74.630  0.00  0.00      CHAK  
ATOM    787  HB1 ALA C  49     156.480  86.730  75.420  0.00  0.00      CHAK  
ATOM    788  HB2 ALA C  49     156.410  88.090  74.250  0.00  0.00      CHAK  
ATOM    789  HB3 ALA C  49     157.260  86.600  73.780  0.00  0.00      CHAK  
ATOM    790  C   ALA C  49     159.150  87.100  75.810  0.00  0.00      CHAK  
ATOM    791  O   ALA C  49     159.340  87.110  77.040  0.00  0.00      CHAK  
ATOM    792  N   GLY C  50     159.790  86.270  75.050  0.00  0.00      CHAK  
ATOM    793  HN  GLY C  50     159.620  86.240  74.070  0.00  0.00      CHAK  
ATOM    794  CA  GLY C  50     160.790  85.320  75.580  0.00  0.00      CHAK  
ATOM    795  HA1 GLY C  50     161.120  84.650  74.810  0.00  0.00      CHAK  
ATOM    796  HA2 GLY C  50     160.290  84.790  76.380  0.00  0.00      CHAK  
ATOM    797  C   GLY C  50     162.070  85.960  76.200  0.00  0.00      CHAK  
ATOM    798  O   GLY C  50     162.630  85.420  77.140  0.00  0.00      CHAK  
ATOM    799  N   SER C  51     162.560  87.090  75.630  0.00  0.00      CHAK  
ATOM    800  HN  SER C  51     162.180  87.340  74.740  0.00  0.00      CHAK  
ATOM    801  CA  SER C  51     163.640  87.880  76.290  0.00  0.00      CHAK  
ATOM    802  HA  SER C  51     164.530  87.260  76.380  0.00  0.00      CHAK  
ATOM    803  CB  SER C  51     164.110  89.020  75.360  0.00  0.00      CHAK  
ATOM    804  HB1 SER C  51     163.290  89.750  75.200  0.00  0.00      CHAK  
ATOM    805  HB2 SER C  51     164.990  89.490  75.850  0.00  0.00      CHAK  
ATOM    806  OG  SER C  51     164.500  88.450  74.140  0.00  0.00      CHAK  
ATOM    807  HG1 SER C  51     163.710  88.200  73.670  0.00  0.00      CHAK  
ATOM    808  C   SER C  51     163.290  88.380  77.620  0.00  0.00      CHAK  
ATOM    809  O   SER C  51     164.010  88.200  78.580  0.00  0.00      CHAK  
ATOM    810  N   TYR C  52     162.060  88.970  77.750  0.00  0.00      CHAK  
ATOM    811  HN  TYR C  52     161.440  89.220  77.020  0.00  0.00      CHAK  
ATOM    812  CA  TYR C  52     161.460  89.380  79.060  0.00  0.00      CHAK  
ATOM    813  HA  TYR C  52     162.070  90.190  79.440  0.00  0.00      CHAK  
ATOM    814  CB  TYR C  52     160.020  89.890  78.800  0.00  0.00      CHAK  
ATOM    815  HB1 TYR C  52     159.920  90.800  78.170  0.00  0.00      CHAK  
ATOM    816  HB2 TYR C  52     159.510  89.050  78.300  0.00  0.00      CHAK  
ATOM    817  CG  TYR C  52     159.200  90.220  80.070  0.00  0.00      CHAK  
ATOM    818  CD1 TYR C  52     159.660  91.060  81.130  0.00  0.00      CHAK  
ATOM    819  HD1 TYR C  52     160.530  91.650  80.920  0.00  0.00      CHAK  
ATOM    820  CE1 TYR C  52     158.860  91.420  82.230  0.00  0.00      CHAK  
ATOM    821  HE1 TYR C  52     159.100  92.320  82.790  0.00  0.00      CHAK  
ATOM    822  CZ  TYR C  52     157.600  90.810  82.350  0.00  0.00      CHAK  
ATOM    823  OH  TYR C  52     156.630  91.080  83.430  0.00  0.00      CHAK  
ATOM    824  HH  TYR C  52     155.960  90.440  83.150  0.00  0.00      CHAK  
ATOM    825  CD2 TYR C  52     158.030  89.480  80.360  0.00  0.00      CHAK  
ATOM    826  HD2 TYR C  52     157.720  88.650  79.730  0.00  0.00      CHAK  
ATOM    827  CE2 TYR C  52     157.180  89.840  81.420  0.00  0.00      CHAK  
ATOM    828  HE2 TYR C  52     156.220  89.330  81.460  0.00  0.00      CHAK  
ATOM    829  C   TYR C  52     161.640  88.330  80.170  0.00  0.00      CHAK  
ATOM    830  O   TYR C  52     161.970  88.680  81.320  0.00  0.00      CHAK  
ATOM    831  N   TRP C  53     161.410  87.050  79.920  0.00  0.00      CHAK  
ATOM    832  HN  TRP C  53     161.050  86.820  79.020  0.00  0.00      CHAK  
ATOM    833  CA  TRP C  53     161.480  85.920  80.910  0.00  0.00      CHAK  
ATOM    834  HA  TRP C  53     161.210  86.350  81.860  0.00  0.00      CHAK  
ATOM    835  CB  TRP C  53     160.390  84.770  80.570  0.00  0.00      CHAK  
ATOM    836  HB1 TRP C  53     160.700  84.460  79.560  0.00  0.00      CHAK  
ATOM    837  HB2 TRP C  53     160.490  83.910  81.250  0.00  0.00      CHAK  
ATOM    838  CG  TRP C  53     159.020  85.330  80.650  0.00  0.00      CHAK  
ATOM    839  CD1 TRP C  53     158.250  85.410  79.480  0.00  0.00      CHAK  
ATOM    840  HD1 TRP C  53     158.510  85.140  78.470  0.00  0.00      CHAK  
ATOM    841  NE1 TRP C  53     157.010  85.910  79.790  0.00  0.00      CHAK  
ATOM    842  HE1 TRP C  53     156.250  85.660  79.220  0.00  0.00      CHAK  
ATOM    843  CE2 TRP C  53     156.950  86.190  81.060  0.00  0.00      CHAK  
ATOM    844  CD2 TRP C  53     158.190  85.830  81.700  0.00  0.00      CHAK  
ATOM    845  CE3 TRP C  53     158.410  86.150  83.080  0.00  0.00      CHAK  
ATOM    846  HE3 TRP C  53     159.400  85.950  83.470  0.00  0.00      CHAK  
ATOM    847  CZ3 TRP C  53     157.270  86.500  83.840  0.00  0.00      CHAK  
ATOM    848  HZ3 TRP C  53     157.370  86.550  84.920  0.00  0.00      CHAK  
ATOM    849  CZ2 TRP C  53     155.930  86.680  81.800  0.00  0.00      CHAK  
ATOM    850  HZ2 TRP C  53     154.950  86.850  81.390  0.00  0.00      CHAK  
ATOM    851  CH2 TRP C  53     156.070  86.740  83.220  0.00  0.00      CHAK  
ATOM    852  HH2 TRP C  53     155.160  86.970  83.760  0.00  0.00      CHAK  
ATOM    853  C   TRP C  53     162.870  85.200  80.950  0.00  0.00      CHAK  
ATOM    854  O   TRP C  53     163.210  84.550  81.940  0.00  0.00      CHAK  
ATOM    855  N   GLY C  54     163.590  85.430  79.830  0.00  0.00      CHAK  
ATOM    856  HN  GLY C  54     163.180  86.110  79.220  0.00  0.00      CHAK  
ATOM    857  CA  GLY C  54     164.980  84.960  79.600  0.00  0.00      CHAK  
ATOM    858  HA1 GLY C  54     165.710  85.220  80.350  0.00  0.00      CHAK  
ATOM    859  HA2 GLY C  54     165.270  85.330  78.620  0.00  0.00      CHAK  
ATOM    860  C   GLY C  54     165.010  83.470  79.420  0.00  0.00      CHAK  
ATOM    861  O   GLY C  54     165.830  82.760  79.980  0.00  0.00      CHAK  
ATOM    862  N   GLN C  55     163.980  82.860  78.700  0.00  0.00      CHAK  
ATOM    863  HN  GLN C  55     163.370  83.510  78.250  0.00  0.00      CHAK  
ATOM    864  CA  GLN C  55     163.730  81.410  78.540  0.00  0.00      CHAK  
ATOM    865  HA  GLN C  55     164.340  80.810  79.190  0.00  0.00      CHAK  
ATOM    866  CB  GLN C  55     162.280  81.280  79.000  0.00  0.00      CHAK  
ATOM    867  HB1 GLN C  55     161.540  81.880  78.420  0.00  0.00      CHAK  
ATOM    868  HB2 GLN C  55     162.100  80.190  78.830  0.00  0.00      CHAK  
ATOM    869  CG  GLN C  55     162.120  81.540  80.490  0.00  0.00      CHAK  
ATOM    870  HG1 GLN C  55     162.320  82.630  80.570  0.00  0.00      CHAK  
ATOM    871  HG2 GLN C  55     161.070  81.330  80.800  0.00  0.00      CHAK  
ATOM    872  CD  GLN C  55     163.020  80.740  81.450  0.00  0.00      CHAK  
ATOM    873  OE1 GLN C  55     163.170  79.520  81.320  0.00  0.00      CHAK  
ATOM    874  NE2 GLN C  55     163.570  81.460  82.500  0.00  0.00      CHAK  
ATOM    875 HE21 GLN C  55     164.200  81.000  83.110  0.00  0.00      CHAK  
ATOM    876 HE22 GLN C  55     163.420  82.460  82.520  0.00  0.00      CHAK  
ATOM    877  C   GLN C  55     163.990  80.970  77.190  0.00  0.00      CHAK  
ATOM    878  O   GLN C  55     163.680  81.720  76.270  0.00  0.00      CHAK  
ATOM    879  N   THR C  56     164.540  79.800  76.860  0.00  0.00      CHAK  
ATOM    880  HN  THR C  56     164.990  79.340  77.630  0.00  0.00      CHAK  
ATOM    881  CA  THR C  56     164.770  79.300  75.500  0.00  0.00      CHAK  
ATOM    882  HA  THR C  56     165.170  80.140  74.960  0.00  0.00      CHAK  
ATOM    883  CB  THR C  56     165.710  78.090  75.320  0.00  0.00      CHAK  
ATOM    884  HB  THR C  56     165.500  77.370  74.510  0.00  0.00      CHAK  
ATOM    885  OG1 THR C  56     165.760  77.350  76.530  0.00  0.00      CHAK  
ATOM    886  HG1 THR C  56     164.900  76.930  76.620  0.00  0.00      CHAK  
ATOM    887  CG2 THR C  56     167.100  78.720  75.210  0.00  0.00      CHAK  
ATOM    888 HG21 THR C  56     167.300  79.400  74.370  0.00  0.00      CHAK  
ATOM    889 HG22 THR C  56     167.450  79.230  76.140  0.00  0.00      CHAK  
ATOM    890 HG23 THR C  56     167.760  77.840  75.040  0.00  0.00      CHAK  
ATOM    891  C   THR C  56     163.570  78.850  74.760  0.00  0.00      CHAK  
ATOM    892  O   THR C  56     163.550  78.820  73.530  0.00  0.00      CHAK  
ATOM    893  N   ASP C  57     162.480  78.550  75.460  0.00  0.00      CHAK  
ATOM    894  HN  ASP C  57     162.490  78.520  76.450  0.00  0.00      CHAK  
ATOM    895  CA  ASP C  57     161.110  78.280  74.980  0.00  0.00      CHAK  
ATOM    896  HA  ASP C  57     161.090  77.260  74.630  0.00  0.00      CHAK  
ATOM    897  CB  ASP C  57     160.270  78.360  76.260  0.00  0.00      CHAK  
ATOM    898  HB1 ASP C  57     160.430  79.340  76.770  0.00  0.00      CHAK  
ATOM    899  HB2 ASP C  57     159.170  78.240  76.180  0.00  0.00      CHAK  
ATOM    900  CG  ASP C  57     160.780  77.330  77.300  0.00  0.00      CHAK  
ATOM    901  OD1 ASP C  57     161.800  77.560  77.950  0.00  0.00      CHAK  
ATOM    902  OD2 ASP C  57     160.020  76.300  77.470  0.00  0.00      CHAK  
ATOM    903  C   ASP C  57     160.500  79.160  73.890  0.00  0.00      CHAK  
ATOM    904  O   ASP C  57     159.980  78.680  72.950  0.00  0.00      CHAK  
ATOM    905  N   GLY C  58     160.840  80.500  73.990  0.00  0.00      CHAK  
ATOM    906  HN  GLY C  58     161.230  80.830  74.860  0.00  0.00      CHAK  
ATOM    907  CA  GLY C  58     160.490  81.450  72.940  0.00  0.00      CHAK  
ATOM    908  HA1 GLY C  58     160.590  82.480  73.270  0.00  0.00      CHAK  
ATOM    909  HA2 GLY C  58     159.450  81.190  72.810  0.00  0.00      CHAK  
ATOM    910  C   GLY C  58     161.260  81.350  71.620  0.00  0.00      CHAK  
ATOM    911  O   GLY C  58     160.760  81.690  70.580  0.00  0.00      CHAK  
ATOM    912  N   GLN C  59     162.530  80.920  71.730  0.00  0.00      CHAK  
ATOM    913  HN  GLN C  59     162.840  80.630  72.640  0.00  0.00      CHAK  
ATOM    914  CA  GLN C  59     163.410  80.800  70.570  0.00  0.00      CHAK  
ATOM    915  HA  GLN C  59     163.240  81.550  69.820  0.00  0.00      CHAK  
ATOM    916  CB  GLN C  59     164.960  80.760  70.950  0.00  0.00      CHAK  
ATOM    917  HB1 GLN C  59     165.100  79.880  71.620  0.00  0.00      CHAK  
ATOM    918  HB2 GLN C  59     165.660  80.720  70.100  0.00  0.00      CHAK  
ATOM    919  CG  GLN C  59     165.340  81.900  71.900  0.00  0.00      CHAK  
ATOM    920  HG1 GLN C  59     164.650  82.020  72.750  0.00  0.00      CHAK  
ATOM    921  HG2 GLN C  59     166.430  81.800  72.140  0.00  0.00      CHAK  
ATOM    922  CD  GLN C  59     165.320  83.200  71.110  0.00  0.00      CHAK  
ATOM    923  OE1 GLN C  59     165.810  83.280  69.920  0.00  0.00      CHAK  
ATOM    924  NE2 GLN C  59     164.730  84.310  71.730  0.00  0.00      CHAK  
ATOM    925 HE21 GLN C  59     164.820  85.140  71.180  0.00  0.00      CHAK  
ATOM    926 HE22 GLN C  59     164.070  84.180  72.470  0.00  0.00      CHAK  
ATOM    927  C   GLN C  59     163.030  79.590  69.790  0.00  0.00      CHAK  
ATOM    928  O   GLN C  59     163.030  79.640  68.550  0.00  0.00      CHAK  
ATOM    929  N   VAL C  60     162.540  78.570  70.510  0.00  0.00      CHAK  
ATOM    930  HN  VAL C  60     162.570  78.700  71.500  0.00  0.00      CHAK  
ATOM    931  CA  VAL C  60     162.000  77.400  69.850  0.00  0.00      CHAK  
ATOM    932  HA  VAL C  60     162.790  77.120  69.170  0.00  0.00      CHAK  
ATOM    933  CB  VAL C  60     161.620  76.240  70.820  0.00  0.00      CHAK  
ATOM    934  HB  VAL C  60     160.890  76.670  71.550  0.00  0.00      CHAK  
ATOM    935  CG1 VAL C  60     160.890  75.100  70.100  0.00  0.00      CHAK  
ATOM    936 HG11 VAL C  60     160.480  74.370  70.830  0.00  0.00      CHAK  
ATOM    937 HG12 VAL C  60     160.120  75.440  69.360  0.00  0.00      CHAK  
ATOM    938 HG13 VAL C  60     161.670  74.520  69.570  0.00  0.00      CHAK  
ATOM    939  CG2 VAL C  60     162.890  75.670  71.480  0.00  0.00      CHAK  
ATOM    940 HG21 VAL C  60     163.240  76.430  72.210  0.00  0.00      CHAK  
ATOM    941 HG22 VAL C  60     162.560  74.770  72.060  0.00  0.00      CHAK  
ATOM    942 HG23 VAL C  60     163.690  75.580  70.720  0.00  0.00      CHAK  
ATOM    943  C   VAL C  60     160.840  77.740  68.900  0.00  0.00      CHAK  
ATOM    944  O   VAL C  60     160.880  77.430  67.670  0.00  0.00      CHAK  
ATOM    945  N   MET C  61     159.850  78.500  69.410  0.00  0.00      CHAK  
ATOM    946  HN  MET C  61     159.840  78.740  70.380  0.00  0.00      CHAK  
ATOM    947  CA  MET C  61     158.800  79.040  68.600  0.00  0.00      CHAK  
ATOM    948  HA  MET C  61     158.330  78.230  68.060  0.00  0.00      CHAK  
ATOM    949  CB  MET C  61     157.820  79.780  69.520  0.00  0.00      CHAK  
ATOM    950  HB1 MET C  61     158.400  80.310  70.310  0.00  0.00      CHAK  
ATOM    951  HB2 MET C  61     157.170  80.540  69.010  0.00  0.00      CHAK  
ATOM    952  CG  MET C  61     156.910  78.790  70.210  0.00  0.00      CHAK  
ATOM    953  HG1 MET C  61     157.570  78.020  70.650  0.00  0.00      CHAK  
ATOM    954  HG2 MET C  61     156.350  79.180  71.090  0.00  0.00      CHAK  
ATOM    955  SD  MET C  61     155.740  78.020  69.050  0.00  0.00      CHAK  
ATOM    956  CE  MET C  61     154.300  79.110  69.360  0.00  0.00      CHAK  
ATOM    957  HE1 MET C  61     153.340  78.920  68.810  0.00  0.00      CHAK  
ATOM    958  HE2 MET C  61     154.000  79.180  70.420  0.00  0.00      CHAK  
ATOM    959  HE3 MET C  61     154.680  80.030  68.860  0.00  0.00      CHAK  
ATOM    960  C   MET C  61     159.200  79.980  67.460  0.00  0.00      CHAK  
ATOM    961  O   MET C  61     158.670  79.930  66.360  0.00  0.00      CHAK  
ATOM    962  N   TYR C  62     160.250  80.820  67.650  0.00  0.00      CHAK  
ATOM    963  HN  TYR C  62     160.560  80.790  68.600  0.00  0.00      CHAK  
ATOM    964  CA  TYR C  62     160.810  81.680  66.610  0.00  0.00      CHAK  
ATOM    965  HA  TYR C  62     160.060  82.190  66.020  0.00  0.00      CHAK  
ATOM    966  CB  TYR C  62     161.780  82.690  67.320  0.00  0.00      CHAK  
ATOM    967  HB1 TYR C  62     161.200  83.320  68.020  0.00  0.00      CHAK  
ATOM    968  HB2 TYR C  62     162.490  82.120  67.950  0.00  0.00      CHAK  
ATOM    969  CG  TYR C  62     162.550  83.600  66.390  0.00  0.00      CHAK  
ATOM    970  CD1 TYR C  62     161.980  84.830  65.940  0.00  0.00      CHAK  
ATOM    971  HD1 TYR C  62     160.980  85.040  66.280  0.00  0.00      CHAK  
ATOM    972  CE1 TYR C  62     162.670  85.680  65.080  0.00  0.00      CHAK  
ATOM    973  HE1 TYR C  62     162.330  86.640  64.740  0.00  0.00      CHAK  
ATOM    974  CZ  TYR C  62     163.910  85.300  64.660  0.00  0.00      CHAK  
ATOM    975  OH  TYR C  62     164.570  86.130  63.740  0.00  0.00      CHAK  
ATOM    976  HH  TYR C  62     165.520  86.180  63.870  0.00  0.00      CHAK  
ATOM    977  CD2 TYR C  62     163.790  83.170  65.790  0.00  0.00      CHAK  
ATOM    978  HD2 TYR C  62     164.270  82.240  66.080  0.00  0.00      CHAK  
ATOM    979  CE2 TYR C  62     164.420  84.030  64.930  0.00  0.00      CHAK  
ATOM    980  HE2 TYR C  62     165.350  83.750  64.450  0.00  0.00      CHAK  
ATOM    981  C   TYR C  62     161.410  80.800  65.500  0.00  0.00      CHAK  
ATOM    982  O   TYR C  62     161.220  81.100  64.320  0.00  0.00      CHAK  
ATOM    983  N   ILE C  63     162.090  79.710  65.800  0.00  0.00      CHAK  
ATOM    984  HN  ILE C  63     162.310  79.390  66.720  0.00  0.00      CHAK  
ATOM    985  CA  ILE C  63     162.500  78.700  64.770  0.00  0.00      CHAK  
ATOM    986  HA  ILE C  63     163.130  79.220  64.080  0.00  0.00      CHAK  
ATOM    987  CB  ILE C  63     163.440  77.800  65.420  0.00  0.00      CHAK  
ATOM    988  HB  ILE C  63     162.920  77.620  66.380  0.00  0.00      CHAK  
ATOM    989  CG2 ILE C  63     163.640  76.440  64.720  0.00  0.00      CHAK  
ATOM    990 HG21 ILE C  63     162.710  75.840  64.720  0.00  0.00      CHAK  
ATOM    991 HG22 ILE C  63     163.970  76.560  63.660  0.00  0.00      CHAK  
ATOM    992 HG23 ILE C  63     164.420  75.780  65.150  0.00  0.00      CHAK  
ATOM    993  CG1 ILE C  63     164.840  78.380  65.740  0.00  0.00      CHAK  
ATOM    994 HG11 ILE C  63     164.920  79.340  66.300  0.00  0.00      CHAK  
ATOM    995 HG12 ILE C  63     165.390  77.610  66.330  0.00  0.00      CHAK  
ATOM    996  CD  ILE C  63     165.710  78.600  64.460  0.00  0.00      CHAK  
ATOM    997  HD1 ILE C  63     166.690  78.850  64.920  0.00  0.00      CHAK  
ATOM    998  HD2 ILE C  63     165.790  77.700  63.830  0.00  0.00      CHAK  
ATOM    999  HD3 ILE C  63     165.200  79.450  63.920  0.00  0.00      CHAK  
ATOM   1000  C   ILE C  63     161.360  78.080  63.990  0.00  0.00      CHAK  
ATOM   1001  O   ILE C  63     161.470  77.940  62.800  0.00  0.00      CHAK  
ATOM   1002  N   LEU C  64     160.210  77.750  64.610  0.00  0.00      CHAK  
ATOM   1003  HN  LEU C  64     160.190  77.810  65.600  0.00  0.00      CHAK  
ATOM   1004  CA  LEU C  64     158.950  77.360  63.960  0.00  0.00      CHAK  
ATOM   1005  HA  LEU C  64     159.200  76.750  63.100  0.00  0.00      CHAK  
ATOM   1006  CB  LEU C  64     157.910  76.630  64.970  0.00  0.00      CHAK  
ATOM   1007  HB1 LEU C  64     157.560  77.380  65.710  0.00  0.00      CHAK  
ATOM   1008  HB2 LEU C  64     156.930  76.330  64.520  0.00  0.00      CHAK  
ATOM   1009  CG  LEU C  64     158.520  75.440  65.830  0.00  0.00      CHAK  
ATOM   1010  HG  LEU C  64     159.410  75.800  66.400  0.00  0.00      CHAK  
ATOM   1011  CD1 LEU C  64     157.470  74.760  66.750  0.00  0.00      CHAK  
ATOM   1012 HD11 LEU C  64     157.120  75.450  67.530  0.00  0.00      CHAK  
ATOM   1013 HD12 LEU C  64     156.550  74.510  66.170  0.00  0.00      CHAK  
ATOM   1014 HD13 LEU C  64     157.910  73.890  67.280  0.00  0.00      CHAK  
ATOM   1015  CD2 LEU C  64     158.990  74.430  64.870  0.00  0.00      CHAK  
ATOM   1016 HD21 LEU C  64     159.880  74.820  64.340  0.00  0.00      CHAK  
ATOM   1017 HD22 LEU C  64     159.290  73.540  65.440  0.00  0.00      CHAK  
ATOM   1018 HD23 LEU C  64     158.220  74.130  64.120  0.00  0.00      CHAK  
ATOM   1019  C   LEU C  64     158.230  78.430  63.160  0.00  0.00      CHAK  
ATOM   1020  O   LEU C  64     157.650  78.260  62.110  0.00  0.00      CHAK  
ATOM   1021  N   ALA C  65     158.310  79.670  63.620  0.00  0.00      CHAK  
ATOM   1022  HN  ALA C  65     158.740  79.840  64.500  0.00  0.00      CHAK  
ATOM   1023  CA  ALA C  65     157.850  80.940  62.960  0.00  0.00      CHAK  
ATOM   1024  HA  ALA C  65     156.850  80.930  62.550  0.00  0.00      CHAK  
ATOM   1025  CB  ALA C  65     157.990  82.050  63.930  0.00  0.00      CHAK  
ATOM   1026  HB1 ALA C  65     157.520  81.960  64.930  0.00  0.00      CHAK  
ATOM   1027  HB2 ALA C  65     159.050  82.350  64.110  0.00  0.00      CHAK  
ATOM   1028  HB3 ALA C  65     157.430  82.940  63.590  0.00  0.00      CHAK  
ATOM   1029  C   ALA C  65     158.700  81.290  61.690  0.00  0.00      CHAK  
ATOM   1030  O   ALA C  65     158.230  81.580  60.620  0.00  0.00      CHAK  
ATOM   1031  N   ILE C  66     160.090  81.180  61.670  0.00  0.00      CHAK  
ATOM   1032  HN  ILE C  66     160.610  80.950  62.490  0.00  0.00      CHAK  
ATOM   1033  CA  ILE C  66     160.840  81.420  60.460  0.00  0.00      CHAK  
ATOM   1034  HA  ILE C  66     160.460  82.310  59.990  0.00  0.00      CHAK  
ATOM   1035  CB  ILE C  66     162.320  81.780  60.690  0.00  0.00      CHAK  
ATOM   1036  HB  ILE C  66     162.130  82.720  61.240  0.00  0.00      CHAK  
ATOM   1037  CG2 ILE C  66     163.140  80.650  61.350  0.00  0.00      CHAK  
ATOM   1038 HG21 ILE C  66     162.550  80.270  62.210  0.00  0.00      CHAK  
ATOM   1039 HG22 ILE C  66     163.270  79.790  60.660  0.00  0.00      CHAK  
ATOM   1040 HG23 ILE C  66     164.050  81.030  61.860  0.00  0.00      CHAK  
ATOM   1041  CG1 ILE C  66     163.170  82.330  59.510  0.00  0.00      CHAK  
ATOM   1042 HG11 ILE C  66     163.450  81.440  58.900  0.00  0.00      CHAK  
ATOM   1043 HG12 ILE C  66     162.580  82.910  58.780  0.00  0.00      CHAK  
ATOM   1044  CD  ILE C  66     164.310  83.230  59.900  0.00  0.00      CHAK  
ATOM   1045  HD1 ILE C  66     163.890  84.050  60.520  0.00  0.00      CHAK  
ATOM   1046  HD2 ILE C  66     165.070  82.760  60.560  0.00  0.00      CHAK  
ATOM   1047  HD3 ILE C  66     164.710  83.710  58.980  0.00  0.00      CHAK  
ATOM   1048  C   ILE C  66     160.820  80.320  59.410  0.00  0.00      CHAK  
ATOM   1049  O   ILE C  66     160.840  80.540  58.210  0.00  0.00      CHAK  
ATOM   1050  N   SER C  67     160.580  79.090  59.830  0.00  0.00      CHAK  
ATOM   1051  HN  SER C  67     160.560  78.930  60.810  0.00  0.00      CHAK  
ATOM   1052  CA  SER C  67     160.220  77.950  59.030  0.00  0.00      CHAK  
ATOM   1053  HA  SER C  67     161.040  77.730  58.370  0.00  0.00      CHAK  
ATOM   1054  CB  SER C  67     159.960  76.670  59.800  0.00  0.00      CHAK  
ATOM   1055  HB1 SER C  67     159.190  76.730  60.600  0.00  0.00      CHAK  
ATOM   1056  HB2 SER C  67     159.690  75.880  59.050  0.00  0.00      CHAK  
ATOM   1057  OG  SER C  67     161.110  76.150  60.420  0.00  0.00      CHAK  
ATOM   1058  HG1 SER C  67     161.150  76.430  61.340  0.00  0.00      CHAK  
ATOM   1059  C   SER C  67     158.950  78.130  58.210  0.00  0.00      CHAK  
ATOM   1060  O   SER C  67     158.950  77.850  57.000  0.00  0.00      CHAK  
ATOM   1061  N   LEU C  68     157.830  78.610  58.810  0.00  0.00      CHAK  
ATOM   1062  HN  LEU C  68     157.870  78.860  59.780  0.00  0.00      CHAK  
ATOM   1063  CA  LEU C  68     156.610  79.000  58.160  0.00  0.00      CHAK  
ATOM   1064  HA  LEU C  68     156.300  78.150  57.570  0.00  0.00      CHAK  
ATOM   1065  CB  LEU C  68     155.470  79.270  59.200  0.00  0.00      CHAK  
ATOM   1066  HB1 LEU C  68     155.160  78.300  59.620  0.00  0.00      CHAK  
ATOM   1067  HB2 LEU C  68     155.930  79.890  60.000  0.00  0.00      CHAK  
ATOM   1068  CG  LEU C  68     154.180  80.080  58.730  0.00  0.00      CHAK  
ATOM   1069  HG  LEU C  68     154.510  80.940  58.120  0.00  0.00      CHAK  
ATOM   1070  CD1 LEU C  68     153.220  79.110  57.980  0.00  0.00      CHAK  
ATOM   1071 HD11 LEU C  68     152.930  78.250  58.620  0.00  0.00      CHAK  
ATOM   1072 HD12 LEU C  68     152.350  79.720  57.670  0.00  0.00      CHAK  
ATOM   1073 HD13 LEU C  68     153.790  78.670  57.130  0.00  0.00      CHAK  
ATOM   1074  CD2 LEU C  68     153.410  80.600  59.950  0.00  0.00      CHAK  
ATOM   1075 HD21 LEU C  68     154.100  81.300  60.470  0.00  0.00      CHAK  
ATOM   1076 HD22 LEU C  68     152.500  81.170  59.680  0.00  0.00      CHAK  
ATOM   1077 HD23 LEU C  68     153.100  79.830  60.700  0.00  0.00      CHAK  
ATOM   1078  C   LEU C  68     156.770  80.110  57.200  0.00  0.00      CHAK  
ATOM   1079  O   LEU C  68     156.170  80.150  56.160  0.00  0.00      CHAK  
ATOM   1080  N   ALA C  69     157.600  81.050  57.630  0.00  0.00      CHAK  
ATOM   1081  HN  ALA C  69     158.010  81.010  58.540  0.00  0.00      CHAK  
ATOM   1082  CA  ALA C  69     157.820  82.280  56.930  0.00  0.00      CHAK  
ATOM   1083  HA  ALA C  69     156.840  82.730  56.920  0.00  0.00      CHAK  
ATOM   1084  CB  ALA C  69     158.800  83.210  57.670  0.00  0.00      CHAK  
ATOM   1085  HB1 ALA C  69     159.860  82.860  57.740  0.00  0.00      CHAK  
ATOM   1086  HB2 ALA C  69     158.860  84.230  57.230  0.00  0.00      CHAK  
ATOM   1087  HB3 ALA C  69     158.330  83.360  58.660  0.00  0.00      CHAK  
ATOM   1088  C   ALA C  69     158.290  82.030  55.530  0.00  0.00      CHAK  
ATOM   1089  O   ALA C  69     157.730  82.570  54.570  0.00  0.00      CHAK  
ATOM   1090  N   ALA C  70     159.390  81.270  55.460  0.00  0.00      CHAK  
ATOM   1091  HN  ALA C  70     159.820  81.000  56.310  0.00  0.00      CHAK  
ATOM   1092  CA  ALA C  70     159.990  80.820  54.240  0.00  0.00      CHAK  
ATOM   1093  HA  ALA C  70     160.180  81.730  53.690  0.00  0.00      CHAK  
ATOM   1094  CB  ALA C  70     161.320  80.070  54.510  0.00  0.00      CHAK  
ATOM   1095  HB1 ALA C  70     162.030  80.800  54.930  0.00  0.00      CHAK  
ATOM   1096  HB2 ALA C  70     161.200  79.080  55.000  0.00  0.00      CHAK  
ATOM   1097  HB3 ALA C  70     161.770  79.840  53.520  0.00  0.00      CHAK  
ATOM   1098  C   ALA C  70     158.990  79.880  53.370  0.00  0.00      CHAK  
ATOM   1099  O   ALA C  70     158.910  79.960  52.140  0.00  0.00      CHAK  
ATOM   1100  N   ALA C  71     158.310  79.020  54.100  0.00  0.00      CHAK  
ATOM   1101  HN  ALA C  71     158.450  79.010  55.090  0.00  0.00      CHAK  
ATOM   1102  CA  ALA C  71     157.340  78.170  53.380  0.00  0.00      CHAK  
ATOM   1103  HA  ALA C  71     157.830  77.630  52.580  0.00  0.00      CHAK  
ATOM   1104  CB  ALA C  71     156.960  77.000  54.310  0.00  0.00      CHAK  
ATOM   1105  HB1 ALA C  71     157.830  76.500  54.780  0.00  0.00      CHAK  
ATOM   1106  HB2 ALA C  71     156.350  77.320  55.180  0.00  0.00      CHAK  
ATOM   1107  HB3 ALA C  71     156.480  76.230  53.690  0.00  0.00      CHAK  
ATOM   1108  C   ALA C  71     156.210  78.920  52.780  0.00  0.00      CHAK  
ATOM   1109  O   ALA C  71     155.910  78.610  51.640  0.00  0.00      CHAK  
ATOM   1110  N   GLU C  72     155.560  79.930  53.500  0.00  0.00      CHAK  
ATOM   1111  HN  GLU C  72     155.780  80.120  54.450  0.00  0.00      CHAK  
ATOM   1112  CA  GLU C  72     154.650  80.930  52.920  0.00  0.00      CHAK  
ATOM   1113  HA  GLU C  72     153.790  80.460  52.460  0.00  0.00      CHAK  
ATOM   1114  CB  GLU C  72     154.240  82.050  53.830  0.00  0.00      CHAK  
ATOM   1115  HB1 GLU C  72     155.170  82.430  54.280  0.00  0.00      CHAK  
ATOM   1116  HB2 GLU C  72     153.720  82.930  53.390  0.00  0.00      CHAK  
ATOM   1117  CG  GLU C  72     153.370  81.480  54.940  0.00  0.00      CHAK  
ATOM   1118  HG1 GLU C  72     153.740  80.490  55.280  0.00  0.00      CHAK  
ATOM   1119  HG2 GLU C  72     153.440  82.220  55.770  0.00  0.00      CHAK  
ATOM   1120  CD  GLU C  72     151.950  81.400  54.670  0.00  0.00      CHAK  
ATOM   1121  OE1 GLU C  72     151.080  81.130  55.500  0.00  0.00      CHAK  
ATOM   1122  OE2 GLU C  72     151.650  81.530  53.350  0.00  0.00      CHAK  
ATOM   1123  HE2 GLU C  72     150.690  81.460  53.260  0.00  0.00      CHAK  
ATOM   1124  C   GLU C  72     155.250  81.730  51.710  0.00  0.00      CHAK  
ATOM   1125  O   GLU C  72     154.620  81.850  50.640  0.00  0.00      CHAK  
ATOM   1126  N   ALA C  73     156.500  82.180  51.840  0.00  0.00      CHAK  
ATOM   1127  HN  ALA C  73     156.980  82.310  52.700  0.00  0.00      CHAK  
ATOM   1128  CA  ALA C  73     157.140  82.780  50.640  0.00  0.00      CHAK  
ATOM   1129  HA  ALA C  73     156.570  83.640  50.350  0.00  0.00      CHAK  
ATOM   1130  CB  ALA C  73     158.530  83.270  51.000  0.00  0.00      CHAK  
ATOM   1131  HB1 ALA C  73     158.910  83.880  50.160  0.00  0.00      CHAK  
ATOM   1132  HB2 ALA C  73     158.530  83.950  51.880  0.00  0.00      CHAK  
ATOM   1133  HB3 ALA C  73     159.260  82.460  51.190  0.00  0.00      CHAK  
ATOM   1134  C   ALA C  73     157.250  81.780  49.390  0.00  0.00      CHAK  
ATOM   1135  O   ALA C  73     156.930  82.190  48.250  0.00  0.00      CHAK  
ATOM   1136  N   SER C  74     157.750  80.590  49.630  0.00  0.00      CHAK  
ATOM   1137  HN  SER C  74     158.130  80.410  50.540  0.00  0.00      CHAK  
ATOM   1138  CA  SER C  74     157.900  79.540  48.700  0.00  0.00      CHAK  
ATOM   1139  HA  SER C  74     158.620  79.960  48.010  0.00  0.00      CHAK  
ATOM   1140  CB  SER C  74     158.580  78.280  49.430  0.00  0.00      CHAK  
ATOM   1141  HB1 SER C  74     159.590  78.510  49.840  0.00  0.00      CHAK  
ATOM   1142  HB2 SER C  74     157.900  78.020  50.260  0.00  0.00      CHAK  
ATOM   1143  OG  SER C  74     158.750  77.190  48.520  0.00  0.00      CHAK  
ATOM   1144  HG1 SER C  74     158.030  76.590  48.680  0.00  0.00      CHAK  
ATOM   1145  C   SER C  74     156.630  79.220  47.940  0.00  0.00      CHAK  
ATOM   1146  O   SER C  74     156.650  79.270  46.740  0.00  0.00      CHAK  
ATOM   1147  N   ILE C  75     155.520  78.870  48.610  0.00  0.00      CHAK  
ATOM   1148  HN  ILE C  75     155.470  78.750  49.600  0.00  0.00      CHAK  
ATOM   1149  CA  ILE C  75     154.240  78.690  47.930  0.00  0.00      CHAK  
ATOM   1150  HA  ILE C  75     154.380  77.990  47.120  0.00  0.00      CHAK  
ATOM   1151  CB  ILE C  75     153.220  78.040  48.810  0.00  0.00      CHAK  
ATOM   1152  HB  ILE C  75     153.020  78.700  49.690  0.00  0.00      CHAK  
ATOM   1153  CG2 ILE C  75     151.820  77.880  48.250  0.00  0.00      CHAK  
ATOM   1154 HG21 ILE C  75     151.900  77.210  47.370  0.00  0.00      CHAK  
ATOM   1155 HG22 ILE C  75     151.080  77.550  49.020  0.00  0.00      CHAK  
ATOM   1156 HG23 ILE C  75     151.320  78.850  48.100  0.00  0.00      CHAK  
ATOM   1157  CG1 ILE C  75     153.790  76.720  49.370  0.00  0.00      CHAK  
ATOM   1158 HG11 ILE C  75     153.860  76.020  48.510  0.00  0.00      CHAK  
ATOM   1159 HG12 ILE C  75     154.840  76.880  49.690  0.00  0.00      CHAK  
ATOM   1160  CD  ILE C  75     153.150  76.180  50.720  0.00  0.00      CHAK  
ATOM   1161  HD1 ILE C  75     152.040  76.090  50.700  0.00  0.00      CHAK  
ATOM   1162  HD2 ILE C  75     153.590  75.240  51.130  0.00  0.00      CHAK  
ATOM   1163  HD3 ILE C  75     153.350  76.980  51.470  0.00  0.00      CHAK  
ATOM   1164  C   ILE C  75     153.680  80.000  47.370  0.00  0.00      CHAK  
ATOM   1165  O   ILE C  75     153.070  80.020  46.330  0.00  0.00      CHAK  
ATOM   1166  N   GLY C  76     153.840  81.150  48.050  0.00  0.00      CHAK  
ATOM   1167  HN  GLY C  76     154.360  81.200  48.910  0.00  0.00      CHAK  
ATOM   1168  CA  GLY C  76     153.310  82.430  47.590  0.00  0.00      CHAK  
ATOM   1169  HA1 GLY C  76     153.590  83.160  48.340  0.00  0.00      CHAK  
ATOM   1170  HA2 GLY C  76     152.250  82.290  47.450  0.00  0.00      CHAK  
ATOM   1171  C   GLY C  76     153.880  82.890  46.270  0.00  0.00      CHAK  
ATOM   1172  O   GLY C  76     153.160  83.310  45.320  0.00  0.00      CHAK  
ATOM   1173  N   LEU C  77     155.260  82.920  46.090  0.00  0.00      CHAK  
ATOM   1174  HN  LEU C  77     155.700  82.640  46.940  0.00  0.00      CHAK  
ATOM   1175  CA  LEU C  77     156.070  83.140  44.870  0.00  0.00      CHAK  
ATOM   1176  HA  LEU C  77     155.800  84.080  44.430  0.00  0.00      CHAK  
ATOM   1177  CB  LEU C  77     157.530  83.400  45.300  0.00  0.00      CHAK  
ATOM   1178  HB1 LEU C  77     157.890  82.520  45.870  0.00  0.00      CHAK  
ATOM   1179  HB2 LEU C  77     158.220  83.480  44.440  0.00  0.00      CHAK  
ATOM   1180  CG  LEU C  77     157.780  84.690  46.280  0.00  0.00      CHAK  
ATOM   1181  HG  LEU C  77     157.270  84.470  47.250  0.00  0.00      CHAK  
ATOM   1182  CD1 LEU C  77     159.270  84.950  46.450  0.00  0.00      CHAK  
ATOM   1183 HD11 LEU C  77     159.800  84.200  47.060  0.00  0.00      CHAK  
ATOM   1184 HD12 LEU C  77     159.830  85.070  45.490  0.00  0.00      CHAK  
ATOM   1185 HD13 LEU C  77     159.450  85.880  47.050  0.00  0.00      CHAK  
ATOM   1186  CD2 LEU C  77     157.160  85.970  45.750  0.00  0.00      CHAK  
ATOM   1187 HD21 LEU C  77     157.530  86.780  46.420  0.00  0.00      CHAK  
ATOM   1188 HD22 LEU C  77     157.570  86.100  44.720  0.00  0.00      CHAK  
ATOM   1189 HD23 LEU C  77     156.060  85.900  45.700  0.00  0.00      CHAK  
ATOM   1190  C   LEU C  77     155.830  82.020  43.790  0.00  0.00      CHAK  
ATOM   1191  O   LEU C  77     155.850  82.320  42.620  0.00  0.00      CHAK  
ATOM   1192  N   ALA C  78     155.690  80.700  44.120  0.00  0.00      CHAK  
ATOM   1193  HN  ALA C  78     155.980  80.410  45.030  0.00  0.00      CHAK  
ATOM   1194  CA  ALA C  78     155.250  79.750  43.170  0.00  0.00      CHAK  
ATOM   1195  HA  ALA C  78     155.930  79.700  42.340  0.00  0.00      CHAK  
ATOM   1196  CB  ALA C  78     155.070  78.350  43.690  0.00  0.00      CHAK  
ATOM   1197  HB1 ALA C  78     156.090  78.030  44.030  0.00  0.00      CHAK  
ATOM   1198  HB2 ALA C  78     154.350  78.370  44.540  0.00  0.00      CHAK  
ATOM   1199  HB3 ALA C  78     154.580  77.700  42.930  0.00  0.00      CHAK  
ATOM   1200  C   ALA C  78     153.860  80.200  42.610  0.00  0.00      CHAK  
ATOM   1201  O   ALA C  78     153.610  80.280  41.400  0.00  0.00      CHAK  
ATOM   1202  N   LEU C  79     152.940  80.720  43.410  0.00  0.00      CHAK  
ATOM   1203  HN  LEU C  79     153.020  80.750  44.410  0.00  0.00      CHAK  
ATOM   1204  CA  LEU C  79     151.640  81.080  42.910  0.00  0.00      CHAK  
ATOM   1205  HA  LEU C  79     151.210  80.420  42.180  0.00  0.00      CHAK  
ATOM   1206  CB  LEU C  79     150.590  81.070  44.070  0.00  0.00      CHAK  
ATOM   1207  HB1 LEU C  79     151.110  81.410  44.990  0.00  0.00      CHAK  
ATOM   1208  HB2 LEU C  79     149.730  81.740  43.870  0.00  0.00      CHAK  
ATOM   1209  CG  LEU C  79     150.160  79.660  44.520  0.00  0.00      CHAK  
ATOM   1210  HG  LEU C  79     151.120  79.140  44.740  0.00  0.00      CHAK  
ATOM   1211  CD1 LEU C  79     149.300  79.790  45.740  0.00  0.00      CHAK  
ATOM   1212 HD11 LEU C  79     148.940  78.850  46.190  0.00  0.00      CHAK  
ATOM   1213 HD12 LEU C  79     149.870  80.300  46.530  0.00  0.00      CHAK  
ATOM   1214 HD13 LEU C  79     148.410  80.460  45.590  0.00  0.00      CHAK  
ATOM   1215  CD2 LEU C  79     149.340  78.920  43.420  0.00  0.00      CHAK  
ATOM   1216 HD21 LEU C  79     148.910  77.980  43.830  0.00  0.00      CHAK  
ATOM   1217 HD22 LEU C  79     148.440  79.500  43.140  0.00  0.00      CHAK  
ATOM   1218 HD23 LEU C  79     149.940  78.660  42.530  0.00  0.00      CHAK  
ATOM   1219  C   LEU C  79     151.550  82.460  42.160  0.00  0.00      CHAK  
ATOM   1220  O   LEU C  79     150.770  82.840  41.270  0.00  0.00      CHAK  
ATOM   1221  N   LEU C  80     152.540  83.310  42.510  0.00  0.00      CHAK  
ATOM   1222  HN  LEU C  80     153.200  83.140  43.220  0.00  0.00      CHAK  
ATOM   1223  CA  LEU C  80     152.860  84.530  41.760  0.00  0.00      CHAK  
ATOM   1224  HA  LEU C  80     152.000  85.130  41.550  0.00  0.00      CHAK  
ATOM   1225  CB  LEU C  80     153.820  85.380  42.530  0.00  0.00      CHAK  
ATOM   1226  HB1 LEU C  80     153.460  85.430  43.580  0.00  0.00      CHAK  
ATOM   1227  HB2 LEU C  80     154.820  84.890  42.550  0.00  0.00      CHAK  
ATOM   1228  CG  LEU C  80     154.170  86.800  41.970  0.00  0.00      CHAK  
ATOM   1229  HG  LEU C  80     154.270  86.760  40.870  0.00  0.00      CHAK  
ATOM   1230  CD1 LEU C  80     153.100  87.810  42.370  0.00  0.00      CHAK  
ATOM   1231 HD11 LEU C  80     152.140  87.470  41.910  0.00  0.00      CHAK  
ATOM   1232 HD12 LEU C  80     153.040  87.750  43.480  0.00  0.00      CHAK  
ATOM   1233 HD13 LEU C  80     153.370  88.840  42.050  0.00  0.00      CHAK  
ATOM   1234  CD2 LEU C  80     155.550  87.190  42.560  0.00  0.00      CHAK  
ATOM   1235 HD21 LEU C  80     155.630  88.280  42.350  0.00  0.00      CHAK  
ATOM   1236 HD22 LEU C  80     155.520  87.060  43.660  0.00  0.00      CHAK  
ATOM   1237 HD23 LEU C  80     156.370  86.520  42.240  0.00  0.00      CHAK  
ATOM   1238  C   LEU C  80     153.320  84.210  40.330  0.00  0.00      CHAK  
ATOM   1239  O   LEU C  80     152.930  84.920  39.370  0.00  0.00      CHAK  
ATOM   1240  N   LEU C  81     154.230  83.200  40.200  0.00  0.00      CHAK  
ATOM   1241  HN  LEU C  81     154.540  82.760  41.040  0.00  0.00      CHAK  
ATOM   1242  CA  LEU C  81     154.600  82.590  38.960  0.00  0.00      CHAK  
ATOM   1243  HA  LEU C  81     154.890  83.400  38.310  0.00  0.00      CHAK  
ATOM   1244  CB  LEU C  81     155.680  81.520  39.180  0.00  0.00      CHAK  
ATOM   1245  HB1 LEU C  81     156.490  82.160  39.570  0.00  0.00      CHAK  
ATOM   1246  HB2 LEU C  81     155.440  80.600  39.740  0.00  0.00      CHAK  
ATOM   1247  CG  LEU C  81     156.380  80.990  37.900  0.00  0.00      CHAK  
ATOM   1248  HG  LEU C  81     155.570  80.510  37.300  0.00  0.00      CHAK  
ATOM   1249  CD1 LEU C  81     156.910  82.140  36.950  0.00  0.00      CHAK  
ATOM   1250 HD11 LEU C  81     157.750  82.750  37.350  0.00  0.00      CHAK  
ATOM   1251 HD12 LEU C  81     157.280  81.650  36.020  0.00  0.00      CHAK  
ATOM   1252 HD13 LEU C  81     156.080  82.770  36.550  0.00  0.00      CHAK  
ATOM   1253  CD2 LEU C  81     157.530  80.060  38.330  0.00  0.00      CHAK  
ATOM   1254 HD21 LEU C  81     158.450  80.620  38.610  0.00  0.00      CHAK  
ATOM   1255 HD22 LEU C  81     157.310  79.250  39.050  0.00  0.00      CHAK  
ATOM   1256 HD23 LEU C  81     157.850  79.650  37.350  0.00  0.00      CHAK  
ATOM   1257  C   LEU C  81     153.450  81.960  38.240  0.00  0.00      CHAK  
ATOM   1258  O   LEU C  81     153.270  82.100  37.040  0.00  0.00      CHAK  
ATOM   1259  N   GLN C  82     152.590  81.150  38.820  0.00  0.00      CHAK  
ATOM   1260  HN  GLN C  82     152.720  80.930  39.780  0.00  0.00      CHAK  
ATOM   1261  CA  GLN C  82     151.400  80.630  38.220  0.00  0.00      CHAK  
ATOM   1262  HA  GLN C  82     151.760  80.180  37.310  0.00  0.00      CHAK  
ATOM   1263  CB  GLN C  82     150.620  79.630  39.200  0.00  0.00      CHAK  
ATOM   1264  HB1 GLN C  82     151.450  79.080  39.700  0.00  0.00      CHAK  
ATOM   1265  HB2 GLN C  82     150.060  80.160  40.000  0.00  0.00      CHAK  
ATOM   1266  CG  GLN C  82     149.670  78.610  38.550  0.00  0.00      CHAK  
ATOM   1267  HG1 GLN C  82     149.280  77.830  39.230  0.00  0.00      CHAK  
ATOM   1268  HG2 GLN C  82     148.760  79.100  38.140  0.00  0.00      CHAK  
ATOM   1269  CD  GLN C  82     150.300  78.050  37.240  0.00  0.00      CHAK  
ATOM   1270  OE1 GLN C  82     149.760  78.220  36.140  0.00  0.00      CHAK  
ATOM   1271  NE2 GLN C  82     151.390  77.240  37.370  0.00  0.00      CHAK  
ATOM   1272 HE21 GLN C  82     151.660  76.730  36.560  0.00  0.00      CHAK  
ATOM   1273 HE22 GLN C  82     151.410  76.840  38.290  0.00  0.00      CHAK  
ATOM   1274  C   GLN C  82     150.440  81.710  37.750  0.00  0.00      CHAK  
ATOM   1275  O   GLN C  82     149.870  81.600  36.670  0.00  0.00      CHAK  
ATOM   1276  N   LEU C  83     150.200  82.750  38.610  0.00  0.00      CHAK  
ATOM   1277  HN  LEU C  83     150.510  82.780  39.560  0.00  0.00      CHAK  
ATOM   1278  CA  LEU C  83     149.330  83.900  38.290  0.00  0.00      CHAK  
ATOM   1279  HA  LEU C  83     148.350  83.530  38.050  0.00  0.00      CHAK  
ATOM   1280  CB  LEU C  83     149.290  84.970  39.420  0.00  0.00      CHAK  
ATOM   1281  HB1 LEU C  83     149.110  84.480  40.400  0.00  0.00      CHAK  
ATOM   1282  HB2 LEU C  83     150.270  85.500  39.450  0.00  0.00      CHAK  
ATOM   1283  CG  LEU C  83     148.190  86.060  39.270  0.00  0.00      CHAK  
ATOM   1284  HG  LEU C  83     148.350  86.610  38.320  0.00  0.00      CHAK  
ATOM   1285  CD1 LEU C  83     146.890  85.370  39.180  0.00  0.00      CHAK  
ATOM   1286 HD11 LEU C  83     146.030  86.070  39.170  0.00  0.00      CHAK  
ATOM   1287 HD12 LEU C  83     146.670  84.890  38.200  0.00  0.00      CHAK  
ATOM   1288 HD13 LEU C  83     146.610  84.620  39.950  0.00  0.00      CHAK  
ATOM   1289  CD2 LEU C  83     148.120  86.900  40.530  0.00  0.00      CHAK  
ATOM   1290 HD21 LEU C  83     147.890  86.200  41.360  0.00  0.00      CHAK  
ATOM   1291 HD22 LEU C  83     149.010  87.460  40.890  0.00  0.00      CHAK  
ATOM   1292 HD23 LEU C  83     147.300  87.660  40.590  0.00  0.00      CHAK  
ATOM   1293  C   LEU C  83     149.790  84.540  37.000  0.00  0.00      CHAK  
ATOM   1294  O   LEU C  83     149.070  84.800  36.070  0.00  0.00      CHAK  
ATOM   1295  N   HSD C  84     151.150  84.740  36.890  0.00  0.00      CHAK  
ATOM   1296  HN  HSD C  84     151.690  84.550  37.710  0.00  0.00      CHAK  
ATOM   1297  CA  HSD C  84     151.860  85.070  35.710  0.00  0.00      CHAK  
ATOM   1298  HA  HSD C  84     151.460  86.000  35.310  0.00  0.00      CHAK  
ATOM   1299  CB  HSD C  84     153.320  85.410  36.080  0.00  0.00      CHAK  
ATOM   1300  HB1 HSD C  84     153.350  86.120  36.940  0.00  0.00      CHAK  
ATOM   1301  HB2 HSD C  84     153.810  84.450  36.370  0.00  0.00      CHAK  
ATOM   1302  ND1 HSD C  84     154.260  87.230  34.590  0.00  0.00      CHAK  
ATOM   1303  HD1 HSD C  84     153.640  87.870  35.050  0.00  0.00      CHAK  
ATOM   1304  CG  HSD C  84     154.170  85.910  34.910  0.00  0.00      CHAK  
ATOM   1305  CE1 HSD C  84     155.120  87.300  33.570  0.00  0.00      CHAK  
ATOM   1306  HE1 HSD C  84     155.360  88.250  33.080  0.00  0.00      CHAK  
ATOM   1307  NE2 HSD C  84     155.720  86.160  33.310  0.00  0.00      CHAK  
ATOM   1308  CD2 HSD C  84     155.120  85.230  34.160  0.00  0.00      CHAK  
ATOM   1309  HD2 HSD C  84     155.390  84.190  34.050  0.00  0.00      CHAK  
ATOM   1310  C   HSD C  84     151.800  84.030  34.540  0.00  0.00      CHAK  
ATOM   1311  O   HSD C  84     152.040  84.380  33.400  0.00  0.00      CHAK  
ATOM   1312  N   ARG C  85     151.580  82.790  34.760  0.00  0.00      CHAK  
ATOM   1313  HN  ARG C  85     151.440  82.500  35.700  0.00  0.00      CHAK  
ATOM   1314  CA  ARG C  85     151.390  81.780  33.700  0.00  0.00      CHAK  
ATOM   1315  HA  ARG C  85     151.880  82.080  32.790  0.00  0.00      CHAK  
ATOM   1316  CB  ARG C  85     151.940  80.340  34.240  0.00  0.00      CHAK  
ATOM   1317  HB1 ARG C  85     151.520  80.200  35.260  0.00  0.00      CHAK  
ATOM   1318  HB2 ARG C  85     151.610  79.460  33.670  0.00  0.00      CHAK  
ATOM   1319  CG  ARG C  85     153.500  80.450  34.270  0.00  0.00      CHAK  
ATOM   1320  HG1 ARG C  85     153.820  80.710  33.240  0.00  0.00      CHAK  
ATOM   1321  HG2 ARG C  85     153.820  81.210  35.020  0.00  0.00      CHAK  
ATOM   1322  CD  ARG C  85     154.310  79.140  34.650  0.00  0.00      CHAK  
ATOM   1323  HD1 ARG C  85     154.090  78.810  35.690  0.00  0.00      CHAK  
ATOM   1324  HD2 ARG C  85     154.150  78.310  33.930  0.00  0.00      CHAK  
ATOM   1325  NE  ARG C  85     155.780  79.600  34.600  0.00  0.00      CHAK  
ATOM   1326  HE  ARG C  85     155.910  80.260  33.870  0.00  0.00      CHAK  
ATOM   1327  CZ  ARG C  85     156.800  78.840  34.930  0.00  0.00      CHAK  
ATOM   1328  NH1 ARG C  85     156.640  77.690  35.540  0.00  0.00      CHAK  
ATOM   1329 HH11 ARG C  85     157.440  77.110  35.680  0.00  0.00      CHAK  
ATOM   1330 HH12 ARG C  85     155.720  77.510  35.900  0.00  0.00      CHAK  
ATOM   1331  NH2 ARG C  85     158.010  79.290  34.690  0.00  0.00      CHAK  
ATOM   1332 HH21 ARG C  85     158.770  78.640  34.770  0.00  0.00      CHAK  
ATOM   1333 HH22 ARG C  85     158.120  80.120  34.150  0.00  0.00      CHAK  
ATOM   1334  C   ARG C  85     149.890  81.570  33.320  0.00  0.00      CHAK  
ATOM   1335  O   ARG C  85     149.630  80.950  32.280  0.00  0.00      CHAK  
ATOM   1336  N   ARG C  86     148.880  82.200  34.010  0.00  0.00      CHAK  
ATOM   1337  HN  ARG C  86     149.010  82.640  34.890  0.00  0.00      CHAK  
ATOM   1338  CA  ARG C  86     147.520  82.190  33.520  0.00  0.00      CHAK  
ATOM   1339  HA  ARG C  86     147.360  81.490  32.700  0.00  0.00      CHAK  
ATOM   1340  CB  ARG C  86     146.570  81.870  34.710  0.00  0.00      CHAK  
ATOM   1341  HB1 ARG C  86     146.680  82.590  35.540  0.00  0.00      CHAK  
ATOM   1342  HB2 ARG C  86     145.480  81.700  34.510  0.00  0.00      CHAK  
ATOM   1343  CG  ARG C  86     146.840  80.420  35.280  0.00  0.00      CHAK  
ATOM   1344  HG1 ARG C  86     147.690  80.500  35.990  0.00  0.00      CHAK  
ATOM   1345  HG2 ARG C  86     145.980  80.080  35.890  0.00  0.00      CHAK  
ATOM   1346  CD  ARG C  86     147.210  79.260  34.300  0.00  0.00      CHAK  
ATOM   1347  HD1 ARG C  86     148.090  79.550  33.690  0.00  0.00      CHAK  
ATOM   1348  HD2 ARG C  86     147.360  78.340  34.900  0.00  0.00      CHAK  
ATOM   1349  NE  ARG C  86     146.010  79.080  33.360  0.00  0.00      CHAK  
ATOM   1350  HE  ARG C  86     145.190  79.640  33.350  0.00  0.00      CHAK  
ATOM   1351  CZ  ARG C  86     146.160  78.280  32.250  0.00  0.00      CHAK  
ATOM   1352  NH1 ARG C  86     147.090  77.420  31.960  0.00  0.00      CHAK  
ATOM   1353 HH11 ARG C  86     147.140  77.060  31.030  0.00  0.00      CHAK  
ATOM   1354 HH12 ARG C  86     147.910  77.310  32.520  0.00  0.00      CHAK  
ATOM   1355  NH2 ARG C  86     145.180  78.500  31.300  0.00  0.00      CHAK  
ATOM   1356 HH21 ARG C  86     145.260  78.150  30.370  0.00  0.00      CHAK  
ATOM   1357 HH22 ARG C  86     144.460  79.110  31.630  0.00  0.00      CHAK  
ATOM   1358  C   ARG C  86     147.110  83.590  32.960  0.00  0.00      CHAK  
ATOM   1359  O   ARG C  86     146.510  83.680  31.930  0.00  0.00      CHAK  
ATOM   1360  N   ARG C  87     147.390  84.670  33.760  0.00  0.00      CHAK  
ATOM   1361  HN  ARG C  87     147.860  84.670  34.640  0.00  0.00      CHAK  
ATOM   1362  CA  ARG C  87     146.890  85.980  33.450  0.00  0.00      CHAK  
ATOM   1363  HA  ARG C  87     146.090  86.000  32.720  0.00  0.00      CHAK  
ATOM   1364  CB  ARG C  87     146.300  86.570  34.780  0.00  0.00      CHAK  
ATOM   1365  HB1 ARG C  87     147.120  86.790  35.490  0.00  0.00      CHAK  
ATOM   1366  HB2 ARG C  87     145.840  87.520  34.470  0.00  0.00      CHAK  
ATOM   1367  CG  ARG C  87     145.210  85.740  35.500  0.00  0.00      CHAK  
ATOM   1368  HG1 ARG C  87     145.800  84.840  35.790  0.00  0.00      CHAK  
ATOM   1369  HG2 ARG C  87     144.690  86.160  36.380  0.00  0.00      CHAK  
ATOM   1370  CD  ARG C  87     144.050  85.190  34.580  0.00  0.00      CHAK  
ATOM   1371  HD1 ARG C  87     144.370  84.530  33.750  0.00  0.00      CHAK  
ATOM   1372  HD2 ARG C  87     143.330  84.510  35.110  0.00  0.00      CHAK  
ATOM   1373  NE  ARG C  87     143.300  86.380  34.060  0.00  0.00      CHAK  
ATOM   1374  HE  ARG C  87     143.420  87.150  34.690  0.00  0.00      CHAK  
ATOM   1375  CZ  ARG C  87     142.480  86.420  33.030  0.00  0.00      CHAK  
ATOM   1376  NH1 ARG C  87     142.350  85.390  32.160  0.00  0.00      CHAK  
ATOM   1377 HH11 ARG C  87     141.910  85.590  31.290  0.00  0.00      CHAK  
ATOM   1378 HH12 ARG C  87     142.800  84.510  32.330  0.00  0.00      CHAK  
ATOM   1379  NH2 ARG C  87     141.630  87.430  32.800  0.00  0.00      CHAK  
ATOM   1380 HH21 ARG C  87     141.320  87.570  31.860  0.00  0.00      CHAK  
ATOM   1381 HH22 ARG C  87     141.700  88.260  33.360  0.00  0.00      CHAK  
ATOM   1382  C   ARG C  87     148.050  86.840  32.980  0.00  0.00      CHAK  
ATOM   1383  O   ARG C  87     147.720  87.820  32.370  0.00  0.00      CHAK  
ATOM   1384  N   GLN C  88     149.290  86.570  33.320  0.00  0.00      CHAK  
ATOM   1385  HN  GLN C  88     149.510  85.810  33.930  0.00  0.00      CHAK  
ATOM   1386  CA  GLN C  88     150.360  87.540  33.120  0.00  0.00      CHAK  
ATOM   1387  HA  GLN C  88     151.260  87.040  33.450  0.00  0.00      CHAK  
ATOM   1388  CB  GLN C  88     150.610  87.810  31.640  0.00  0.00      CHAK  
ATOM   1389  HB1 GLN C  88     149.730  88.320  31.200  0.00  0.00      CHAK  
ATOM   1390  HB2 GLN C  88     151.410  88.590  31.630  0.00  0.00      CHAK  
ATOM   1391  CG  GLN C  88     151.080  86.640  30.810  0.00  0.00      CHAK  
ATOM   1392  HG1 GLN C  88     151.600  87.090  29.930  0.00  0.00      CHAK  
ATOM   1393  HG2 GLN C  88     151.820  86.100  31.430  0.00  0.00      CHAK  
ATOM   1394  CD  GLN C  88     149.940  85.700  30.380  0.00  0.00      CHAK  
ATOM   1395  OE1 GLN C  88     149.870  84.550  30.740  0.00  0.00      CHAK  
ATOM   1396  NE2 GLN C  88     149.120  86.280  29.450  0.00  0.00      CHAK  
ATOM   1397 HE21 GLN C  88     149.280  87.190  29.070  0.00  0.00      CHAK  
ATOM   1398 HE22 GLN C  88     148.340  85.680  29.260  0.00  0.00      CHAK  
ATOM   1399  C   GLN C  88     150.340  88.700  34.130  0.00  0.00      CHAK  
ATOM   1400  O   GLN C  88     151.370  88.950  34.780  0.00  0.00      CHAK  
ATOM   1401  N   ASN C  89     149.190  89.420  34.390  0.00  0.00      CHAK  
ATOM   1402  HN  ASN C  89     148.340  89.050  34.010  0.00  0.00      CHAK  
ATOM   1403  CA  ASN C  89     149.090  90.550  35.290  0.00  0.00      CHAK  
ATOM   1404  HA  ASN C  89     150.030  91.100  35.240  0.00  0.00      CHAK  
ATOM   1405  CB  ASN C  89     148.000  91.530  34.740  0.00  0.00      CHAK  
ATOM   1406  HB1 ASN C  89     148.370  91.930  33.760  0.00  0.00      CHAK  
ATOM   1407  HB2 ASN C  89     147.050  90.970  34.530  0.00  0.00      CHAK  
ATOM   1408  CG  ASN C  89     147.670  92.740  35.620  0.00  0.00      CHAK  
ATOM   1409  OD1 ASN C  89     148.370  93.190  36.540  0.00  0.00      CHAK  
ATOM   1410  ND2 ASN C  89     146.480  93.340  35.420  0.00  0.00      CHAK  
ATOM   1411 HD21 ASN C  89     146.280  94.240  35.800  0.00  0.00      CHAK  
ATOM   1412 HD22 ASN C  89     145.720  92.970  34.890  0.00  0.00      CHAK  
ATOM   1413  C   ASN C  89     148.780  90.150  36.750  0.00  0.00      CHAK  
ATOM   1414  O   ASN C  89     147.960  89.260  36.990  0.00  0.00      CHAK  
ATOM   1415  N   LEU C  90     149.410  90.720  37.730  0.00  0.00      CHAK  
ATOM   1416  HN  LEU C  90     149.950  91.490  37.420  0.00  0.00      CHAK  
ATOM   1417  CA  LEU C  90     149.560  90.370  39.170  0.00  0.00      CHAK  
ATOM   1418  HA  LEU C  90     149.420  89.310  39.330  0.00  0.00      CHAK  
ATOM   1419  CB  LEU C  90     150.980  90.760  39.680  0.00  0.00      CHAK  
ATOM   1420  HB1 LEU C  90     150.970  91.870  39.800  0.00  0.00      CHAK  
ATOM   1421  HB2 LEU C  90     151.200  90.400  40.720  0.00  0.00      CHAK  
ATOM   1422  CG  LEU C  90     152.090  90.250  38.760  0.00  0.00      CHAK  
ATOM   1423  HG  LEU C  90     152.140  90.830  37.830  0.00  0.00      CHAK  
ATOM   1424  CD1 LEU C  90     153.500  90.620  39.450  0.00  0.00      CHAK  
ATOM   1425 HD11 LEU C  90     154.230  90.010  38.870  0.00  0.00      CHAK  
ATOM   1426 HD12 LEU C  90     153.590  91.720  39.370  0.00  0.00      CHAK  
ATOM   1427 HD13 LEU C  90     153.520  90.350  40.520  0.00  0.00      CHAK  
ATOM   1428  CD2 LEU C  90     151.890  88.750  38.500  0.00  0.00      CHAK  
ATOM   1429 HD21 LEU C  90     152.820  88.250  38.130  0.00  0.00      CHAK  
ATOM   1430 HD22 LEU C  90     151.660  88.320  39.500  0.00  0.00      CHAK  
ATOM   1431 HD23 LEU C  90     151.020  88.530  37.850  0.00  0.00      CHAK  
ATOM   1432  C   LEU C  90     148.570  91.190  39.990  0.00  0.00      CHAK  
ATOM   1433  O   LEU C  90     148.590  91.290  41.210  0.00  0.00      CHAK  
ATOM   1434  N   ASN C  91     147.510  91.710  39.340  0.00  0.00      CHAK  
ATOM   1435  HN  ASN C  91     147.500  91.640  38.350  0.00  0.00      CHAK  
ATOM   1436  CA  ASN C  91     146.450  92.480  39.930  0.00  0.00      CHAK  
ATOM   1437  HA  ASN C  91     146.850  93.150  40.680  0.00  0.00      CHAK  
ATOM   1438  CB  ASN C  91     145.670  93.340  38.790  0.00  0.00      CHAK  
ATOM   1439  HB1 ASN C  91     146.430  94.070  38.430  0.00  0.00      CHAK  
ATOM   1440  HB2 ASN C  91     145.370  92.630  37.990  0.00  0.00      CHAK  
ATOM   1441  CG  ASN C  91     144.520  94.070  39.330  0.00  0.00      CHAK  
ATOM   1442  OD1 ASN C  91     144.080  94.100  40.480  0.00  0.00      CHAK  
ATOM   1443  ND2 ASN C  91     143.770  94.720  38.390  0.00  0.00      CHAK  
ATOM   1444 HD21 ASN C  91     142.860  94.950  38.760  0.00  0.00      CHAK  
ATOM   1445 HD22 ASN C  91     144.080  94.890  37.450  0.00  0.00      CHAK  
ATOM   1446  C   ASN C  91     145.480  91.480  40.630  0.00  0.00      CHAK  
ATOM   1447  O   ASN C  91     144.830  90.730  39.880  0.00  0.00      CHAK  
ATOM   1448  N   ILE C  92     145.400  91.370  42.010  0.00  0.00      CHAK  
ATOM   1449  HN  ILE C  92     146.000  91.900  42.590  0.00  0.00      CHAK  
ATOM   1450  CA  ILE C  92     144.630  90.320  42.640  0.00  0.00      CHAK  
ATOM   1451  HA  ILE C  92     144.840  89.410  42.080  0.00  0.00      CHAK  
ATOM   1452  CB  ILE C  92     145.020  90.210  44.040  0.00  0.00      CHAK  
ATOM   1453  HB  ILE C  92     146.120  90.250  44.180  0.00  0.00      CHAK  
ATOM   1454  CG2 ILE C  92     144.530  91.440  44.870  0.00  0.00      CHAK  
ATOM   1455 HG21 ILE C  92     144.970  91.350  45.900  0.00  0.00      CHAK  
ATOM   1456 HG22 ILE C  92     144.780  92.410  44.370  0.00  0.00      CHAK  
ATOM   1457 HG23 ILE C  92     143.460  91.260  45.060  0.00  0.00      CHAK  
ATOM   1458  CG1 ILE C  92     144.460  88.960  44.790  0.00  0.00      CHAK  
ATOM   1459 HG11 ILE C  92     144.520  89.230  45.860  0.00  0.00      CHAK  
ATOM   1460 HG12 ILE C  92     143.390  88.740  44.560  0.00  0.00      CHAK  
ATOM   1461  CD  ILE C  92     145.220  87.720  44.370  0.00  0.00      CHAK  
ATOM   1462  HD1 ILE C  92     145.560  87.790  43.310  0.00  0.00      CHAK  
ATOM   1463  HD2 ILE C  92     146.090  87.720  45.060  0.00  0.00      CHAK  
ATOM   1464  HD3 ILE C  92     144.530  86.890  44.580  0.00  0.00      CHAK  
ATOM   1465  C   ILE C  92     143.160  90.590  42.520  0.00  0.00      CHAK  
ATOM   1466  O   ILE C  92     142.300  89.690  42.620  0.00  0.00      CHAK  
ATOM   1467  N   ASP C  93     142.740  91.850  42.250  0.00  0.00      CHAK  
ATOM   1468  HN  ASP C  93     143.370  92.630  42.200  0.00  0.00      CHAK  
ATOM   1469  CA  ASP C  93     141.360  92.200  42.210  0.00  0.00      CHAK  
ATOM   1470  HA  ASP C  93     140.800  91.920  43.090  0.00  0.00      CHAK  
ATOM   1471  CB  ASP C  93     141.280  93.700  42.270  0.00  0.00      CHAK  
ATOM   1472  HB1 ASP C  93     141.750  94.130  41.350  0.00  0.00      CHAK  
ATOM   1473  HB2 ASP C  93     140.220  94.050  42.230  0.00  0.00      CHAK  
ATOM   1474  CG  ASP C  93     141.870  94.370  43.510  0.00  0.00      CHAK  
ATOM   1475  OD1 ASP C  93     142.160  93.730  44.510  0.00  0.00      CHAK  
ATOM   1476  OD2 ASP C  93     141.930  95.620  43.520  0.00  0.00      CHAK  
ATOM   1477  C   ASP C  93     140.640  91.810  40.900  0.00  0.00      CHAK  
ATOM   1478  O   ASP C  93     139.380  91.810  40.790  0.00  0.00      CHAK  
ATOM   1479  N   SER C  94     141.450  91.380  39.900  0.00  0.00      CHAK  
ATOM   1480  HN  SER C  94     142.410  91.340  40.150  0.00  0.00      CHAK  
ATOM   1481  CA  SER C  94     141.020  91.070  38.510  0.00  0.00      CHAK  
ATOM   1482  HA  SER C  94     140.030  91.460  38.270  0.00  0.00      CHAK  
ATOM   1483  CB  SER C  94     141.990  91.720  37.510  0.00  0.00      CHAK  
ATOM   1484  HB1 SER C  94     141.990  92.830  37.560  0.00  0.00      CHAK  
ATOM   1485  HB2 SER C  94     143.010  91.380  37.800  0.00  0.00      CHAK  
ATOM   1486  OG  SER C  94     141.570  91.480  36.150  0.00  0.00      CHAK  
ATOM   1487  HG1 SER C  94     140.830  92.010  35.860  0.00  0.00      CHAK  
ATOM   1488  C   SER C  94     141.120  89.540  38.330  0.00  0.00      CHAK  
ATOM   1489  O   SER C  94     141.070  88.960  37.260  0.00  0.00      CHAK  
ATOM   1490  N   VAL C  95     141.270  88.870  39.460  0.00  0.00      CHAK  
ATOM   1491  HN  VAL C  95     141.390  89.340  40.330  0.00  0.00      CHAK  
ATOM   1492  CA  VAL C  95     141.330  87.410  39.540  0.00  0.00      CHAK  
ATOM   1493  HA  VAL C  95     141.660  86.930  38.620  0.00  0.00      CHAK  
ATOM   1494  CB  VAL C  95     142.350  86.930  40.540  0.00  0.00      CHAK  
ATOM   1495  HB  VAL C  95     142.220  87.530  41.470  0.00  0.00      CHAK  
ATOM   1496  CG1 VAL C  95     142.370  85.390  40.810  0.00  0.00      CHAK  
ATOM   1497 HG11 VAL C  95     142.400  84.810  39.870  0.00  0.00      CHAK  
ATOM   1498 HG12 VAL C  95     143.280  85.110  41.380  0.00  0.00      CHAK  
ATOM   1499 HG13 VAL C  95     141.480  85.090  41.400  0.00  0.00      CHAK  
ATOM   1500  CG2 VAL C  95     143.730  87.220  40.000  0.00  0.00      CHAK  
ATOM   1501 HG21 VAL C  95     144.540  86.840  40.670  0.00  0.00      CHAK  
ATOM   1502 HG22 VAL C  95     143.890  86.840  38.980  0.00  0.00      CHAK  
ATOM   1503 HG23 VAL C  95     143.860  88.330  39.970  0.00  0.00      CHAK  
ATOM   1504  C   VAL C  95     140.000  86.930  39.890  0.00  0.00      CHAK  
ATOM   1505  O   VAL C  95     139.420  86.100  39.190  0.00  0.00      CHAK  
ATOM   1506  N   SER C  96     139.420  87.320  41.070  0.00  0.00      CHAK  
ATOM   1507  HN  SER C  96     139.830  87.990  41.680  0.00  0.00      CHAK  
ATOM   1508  CA  SER C  96     138.370  86.630  41.810  0.00  0.00      CHAK  
ATOM   1509  HA  SER C  96     138.670  85.590  41.790  0.00  0.00      CHAK  
ATOM   1510  CB  SER C  96     138.320  87.110  43.270  0.00  0.00      CHAK  
ATOM   1511  HB1 SER C  96     137.810  88.090  43.380  0.00  0.00      CHAK  
ATOM   1512  HB2 SER C  96     137.740  86.280  43.710  0.00  0.00      CHAK  
ATOM   1513  OG  SER C  96     139.590  87.080  43.960  0.00  0.00      CHAK  
ATOM   1514  HG1 SER C  96     139.880  87.990  43.990  0.00  0.00      CHAK  
ATOM   1515  C   SER C  96     137.030  86.770  41.100  0.00  0.00      CHAK  
ATOM   1516  O   SER C  96     136.600  87.840  40.710  0.00  0.00      CHAK  
ATOM   1517  N   GLU C  97     136.350  85.630  40.880  0.00  0.00      CHAK  
ATOM   1518  HN  GLU C  97     136.850  84.820  41.140  0.00  0.00      CHAK  
ATOM   1519  CA  GLU C  97     135.010  85.570  40.270  0.00  0.00      CHAK  
ATOM   1520  HA  GLU C  97     134.630  86.570  40.250  0.00  0.00      CHAK  
ATOM   1521  CB  GLU C  97     135.160  85.040  38.830  0.00  0.00      CHAK  
ATOM   1522  HB1 GLU C  97     135.860  84.170  38.810  0.00  0.00      CHAK  
ATOM   1523  HB2 GLU C  97     134.160  84.740  38.440  0.00  0.00      CHAK  
ATOM   1524  CG  GLU C  97     135.720  86.180  37.890  0.00  0.00      CHAK  
ATOM   1525  HG1 GLU C  97     135.210  87.110  38.220  0.00  0.00      CHAK  
ATOM   1526  HG2 GLU C  97     136.800  86.140  38.170  0.00  0.00      CHAK  
ATOM   1527  CD  GLU C  97     135.610  85.920  36.390  0.00  0.00      CHAK  
ATOM   1528  OE1 GLU C  97     135.440  84.730  35.960  0.00  0.00      CHAK  
ATOM   1529  OE2 GLU C  97     135.760  86.870  35.630  0.00  0.00      CHAK  
ATOM   1530  C   GLU C  97     134.070  84.660  41.030  0.00  0.00      CHAK  
ATOM   1531  O   GLU C  97     132.850  84.660  40.690  0.00  0.00      CHAK  
ATOM   1532  N   MET C  98     134.510  83.910  42.080  0.00  0.00      CHAK  
ATOM   1533  HN  MET C  98     135.430  83.990  42.450  0.00  0.00      CHAK  
ATOM   1534  CA  MET C  98     133.640  83.070  42.860  0.00  0.00      CHAK  
ATOM   1535  HA  MET C  98     132.920  82.530  42.260  0.00  0.00      CHAK  
ATOM   1536  CB  MET C  98     134.420  81.900  43.590  0.00  0.00      CHAK  
ATOM   1537  HB1 MET C  98     135.380  82.250  44.020  0.00  0.00      CHAK  
ATOM   1538  HB2 MET C  98     133.710  81.700  44.430  0.00  0.00      CHAK  
ATOM   1539  CG  MET C  98     134.530  80.700  42.630  0.00  0.00      CHAK  
ATOM   1540  HG1 MET C  98     133.560  80.540  42.120  0.00  0.00      CHAK  
ATOM   1541  HG2 MET C  98     135.140  81.030  41.760  0.00  0.00      CHAK  
ATOM   1542  SD  MET C  98     135.270  79.190  43.440  0.00  0.00      CHAK  
ATOM   1543  CE  MET C  98     136.890  80.020  43.740  0.00  0.00      CHAK  
ATOM   1544  HE1 MET C  98     136.920  80.810  44.510  0.00  0.00      CHAK  
ATOM   1545  HE2 MET C  98     137.650  79.290  44.110  0.00  0.00      CHAK  
ATOM   1546  HE3 MET C  98     137.390  80.390  42.810  0.00  0.00      CHAK  
ATOM   1547  C   MET C  98     132.880  83.920  43.850  0.00  0.00      CHAK  
ATOM   1548  O   MET C  98     133.540  84.510  44.680  0.00  0.00      CHAK  
ATOM   1549  N   ARG C  99     131.560  83.880  43.900  0.00  0.00      CHAK  
ATOM   1550  HN  ARG C  99     130.990  83.500  43.180  0.00  0.00      CHAK  
ATOM   1551  CA  ARG C  99     130.750  84.440  44.980  0.00  0.00      CHAK  
ATOM   1552  HA  ARG C  99     131.130  84.170  45.960  0.00  0.00      CHAK  
ATOM   1553  CB  ARG C  99     130.740  86.030  45.140  0.00  0.00      CHAK  
ATOM   1554  HB1 ARG C  99     130.320  86.330  46.110  0.00  0.00      CHAK  
ATOM   1555  HB2 ARG C  99     131.820  86.290  45.070  0.00  0.00      CHAK  
ATOM   1556  CG  ARG C  99     129.950  86.870  44.110  0.00  0.00      CHAK  
ATOM   1557  HG1 ARG C  99     128.850  86.780  44.000  0.00  0.00      CHAK  
ATOM   1558  HG2 ARG C  99     130.120  87.940  44.380  0.00  0.00      CHAK  
ATOM   1559  CD  ARG C  99     130.390  86.520  42.630  0.00  0.00      CHAK  
ATOM   1560  HD1 ARG C  99     131.490  86.390  42.540  0.00  0.00      CHAK  
ATOM   1561  HD2 ARG C  99     129.880  85.570  42.400  0.00  0.00      CHAK  
ATOM   1562  NE  ARG C  99     129.840  87.580  41.740  0.00  0.00      CHAK  
ATOM   1563  HE  ARG C  99     129.040  88.010  42.170  0.00  0.00      CHAK  
ATOM   1564  CZ  ARG C  99     130.160  87.560  40.460  0.00  0.00      CHAK  
ATOM   1565  NH1 ARG C  99     131.180  86.850  39.980  0.00  0.00      CHAK  
ATOM   1566 HH11 ARG C  99     131.230  86.680  38.990  0.00  0.00      CHAK  
ATOM   1567 HH12 ARG C  99     131.770  86.250  40.520  0.00  0.00      CHAK  
ATOM   1568  NH2 ARG C  99     129.530  88.360  39.650  0.00  0.00      CHAK  
ATOM   1569 HH21 ARG C  99     129.650  88.230  38.670  0.00  0.00      CHAK  
ATOM   1570 HH22 ARG C  99     128.700  88.640  40.120  0.00  0.00      CHAK  
ATOM   1571  C   ARG C  99     129.360  83.840  45.010  0.00  0.00      CHAK  
ATOM   1572  O   ARG C  99     128.760  83.700  43.940  0.00  0.00      CHAK  
ATOM   1573  N   GLY C 100     128.770  83.590  46.210  0.00  0.00      CHAK  
ATOM   1574  HN  GLY C 100     129.280  83.860  47.030  0.00  0.00      CHAK  
ATOM   1575  CA  GLY C 100     127.380  83.170  46.450  0.00  0.00      CHAK  
ATOM   1576  HA1 GLY C 100     126.770  83.470  45.610  0.00  0.00      CHAK  
ATOM   1577  HA2 GLY C 100     127.060  83.540  47.420  0.00  0.00      CHAK  
ATOM   1578  C   GLY C 100     127.520  81.680  46.650  0.00  0.00      CHAK  
ATOM   1579  OT1 GLY C 100     128.030  81.280  47.700  0.00  0.00      CHAK  
ATOM   1580  OT2 GLY C 100     127.050  80.920  45.810  0.00  0.00      CHAK  
ATOM   1581  N   MET C   1     102.790  37.130  78.750  0.00  0.00      CHAM  
ATOM   1582  HT1 MET C   1     101.950  36.710  78.290  0.00  0.00      CHAM  
ATOM   1583  HT2 MET C   1     102.660  37.110  79.780  0.00  0.00      CHAM  
ATOM   1584  HT3 MET C   1     103.660  36.730  78.350  0.00  0.00      CHAM  
ATOM   1585  CA  MET C   1     102.720  38.590  78.300  0.00  0.00      CHAM  
ATOM   1586  HA  MET C   1     101.750  38.890  78.660  0.00  0.00      CHAM  
ATOM   1587  CB  MET C   1     103.740  39.540  78.950  0.00  0.00      CHAM  
ATOM   1588  HB1 MET C   1     103.770  39.260  80.020  0.00  0.00      CHAM  
ATOM   1589  HB2 MET C   1     104.790  39.400  78.610  0.00  0.00      CHAM  
ATOM   1590  CG  MET C   1     103.380  41.080  78.910  0.00  0.00      CHAM  
ATOM   1591  HG1 MET C   1     103.110  41.340  77.850  0.00  0.00      CHAM  
ATOM   1592  HG2 MET C   1     102.490  41.140  79.570  0.00  0.00      CHAM  
ATOM   1593  SD  MET C   1     104.680  42.200  79.380  0.00  0.00      CHAM  
ATOM   1594  CE  MET C   1     105.320  41.240  80.760  0.00  0.00      CHAM  
ATOM   1595  HE1 MET C   1     105.790  40.270  80.490  0.00  0.00      CHAM  
ATOM   1596  HE2 MET C   1     106.140  41.800  81.240  0.00  0.00      CHAM  
ATOM   1597  HE3 MET C   1     104.540  41.170  81.550  0.00  0.00      CHAM  
ATOM   1598  C   MET C   1     102.800  38.730  76.790  0.00  0.00      CHAM  
ATOM   1599  O   MET C   1     103.860  38.390  76.260  0.00  0.00      CHAM  
ATOM   1600  N   LEU C   2     101.810  39.330  76.080  0.00  0.00      CHAM  
ATOM   1601  HN  LEU C   2     101.170  39.830  76.670  0.00  0.00      CHAM  
ATOM   1602  CA  LEU C   2     101.810  39.450  74.620  0.00  0.00      CHAM  
ATOM   1603  HA  LEU C   2     102.500  38.700  74.260  0.00  0.00      CHAM  
ATOM   1604  CB  LEU C   2     100.420  39.440  73.990  0.00  0.00      CHAM  
ATOM   1605  HB1 LEU C   2      99.760  40.180  74.480  0.00  0.00      CHAM  
ATOM   1606  HB2 LEU C   2     100.490  39.540  72.890  0.00  0.00      CHAM  
ATOM   1607  CG  LEU C   2      99.750  38.100  74.300  0.00  0.00      CHAM  
ATOM   1608  HG  LEU C   2      99.840  37.890  75.380  0.00  0.00      CHAM  
ATOM   1609  CD1 LEU C   2      98.310  37.970  73.820  0.00  0.00      CHAM  
ATOM   1610 HD11 LEU C   2      98.270  37.520  72.810  0.00  0.00      CHAM  
ATOM   1611 HD12 LEU C   2      97.730  37.240  74.430  0.00  0.00      CHAM  
ATOM   1612 HD13 LEU C   2      97.920  39.000  73.700  0.00  0.00      CHAM  
ATOM   1613  CD2 LEU C   2     100.580  36.870  73.720  0.00  0.00      CHAM  
ATOM   1614 HD21 LEU C   2     100.620  36.960  72.600  0.00  0.00      CHAM  
ATOM   1615 HD22 LEU C   2     101.510  36.750  74.300  0.00  0.00      CHAM  
ATOM   1616 HD23 LEU C   2      99.910  35.980  73.830  0.00  0.00      CHAM  
ATOM   1617  C   LEU C   2     102.400  40.810  74.260  0.00  0.00      CHAM  
ATOM   1618  O   LEU C   2     102.830  41.000  73.140  0.00  0.00      CHAM  
ATOM   1619  N   LEU C   3     102.430  41.820  75.190  0.00  0.00      CHAM  
ATOM   1620  HN  LEU C   3     101.930  41.700  76.040  0.00  0.00      CHAM  
ATOM   1621  CA  LEU C   3     102.880  43.120  75.010  0.00  0.00      CHAM  
ATOM   1622  HA  LEU C   3     102.170  43.600  74.360  0.00  0.00      CHAM  
ATOM   1623  CB  LEU C   3     102.660  43.870  76.330  0.00  0.00      CHAM  
ATOM   1624  HB1 LEU C   3     101.630  43.760  76.750  0.00  0.00      CHAM  
ATOM   1625  HB2 LEU C   3     103.230  43.370  77.130  0.00  0.00      CHAM  
ATOM   1626  CG  LEU C   3     103.180  45.350  76.360  0.00  0.00      CHAM  
ATOM   1627  HG  LEU C   3     104.220  45.450  75.970  0.00  0.00      CHAM  
ATOM   1628  CD1 LEU C   3     102.320  46.310  75.480  0.00  0.00      CHAM  
ATOM   1629 HD11 LEU C   3     102.740  47.340  75.470  0.00  0.00      CHAM  
ATOM   1630 HD12 LEU C   3     102.340  46.100  74.390  0.00  0.00      CHAM  
ATOM   1631 HD13 LEU C   3     101.280  46.410  75.840  0.00  0.00      CHAM  
ATOM   1632  CD2 LEU C   3     103.090  45.800  77.840  0.00  0.00      CHAM  
ATOM   1633 HD21 LEU C   3     102.090  45.810  78.320  0.00  0.00      CHAM  
ATOM   1634 HD22 LEU C   3     103.820  45.220  78.460  0.00  0.00      CHAM  
ATOM   1635 HD23 LEU C   3     103.480  46.850  77.860  0.00  0.00      CHAM  
ATOM   1636  C   LEU C   3     104.190  43.450  74.270  0.00  0.00      CHAM  
ATOM   1637  O   LEU C   3     104.110  44.160  73.320  0.00  0.00      CHAM  
ATOM   1638  N   PRO C   4     105.410  43.060  74.610  0.00  0.00      CHAM  
ATOM   1639  CD  PRO C   4     105.680  42.290  75.790  0.00  0.00      CHAM  
ATOM   1640  HD1 PRO C   4     105.320  41.240  75.800  0.00  0.00      CHAM  
ATOM   1641  HD2 PRO C   4     105.370  42.710  76.770  0.00  0.00      CHAM  
ATOM   1642  CA  PRO C   4     106.560  43.600  73.870  0.00  0.00      CHAM  
ATOM   1643  HA  PRO C   4     106.430  44.630  73.570  0.00  0.00      CHAM  
ATOM   1644  CB  PRO C   4     107.730  43.460  74.860  0.00  0.00      CHAM  
ATOM   1645  HB1 PRO C   4     107.930  44.320  75.530  0.00  0.00      CHAM  
ATOM   1646  HB2 PRO C   4     108.700  43.140  74.440  0.00  0.00      CHAM  
ATOM   1647  CG  PRO C   4     107.260  42.350  75.820  0.00  0.00      CHAM  
ATOM   1648  HG1 PRO C   4     107.600  42.340  76.880  0.00  0.00      CHAM  
ATOM   1649  HG2 PRO C   4     107.490  41.360  75.370  0.00  0.00      CHAM  
ATOM   1650  C   PRO C   4     106.660  42.900  72.580  0.00  0.00      CHAM  
ATOM   1651  O   PRO C   4     107.250  43.360  71.640  0.00  0.00      CHAM  
ATOM   1652  N   TRP C   5     106.130  41.690  72.470  0.00  0.00      CHAM  
ATOM   1653  HN  TRP C   5     105.830  41.170  73.260  0.00  0.00      CHAM  
ATOM   1654  CA  TRP C   5     106.000  40.990  71.230  0.00  0.00      CHAM  
ATOM   1655  HA  TRP C   5     106.880  41.100  70.620  0.00  0.00      CHAM  
ATOM   1656  CB  TRP C   5     105.510  39.530  71.510  0.00  0.00      CHAM  
ATOM   1657  HB1 TRP C   5     104.600  39.500  72.130  0.00  0.00      CHAM  
ATOM   1658  HB2 TRP C   5     105.300  38.950  70.580  0.00  0.00      CHAM  
ATOM   1659  CG  TRP C   5     106.510  38.780  72.410  0.00  0.00      CHAM  
ATOM   1660  CD1 TRP C   5     106.370  38.280  73.650  0.00  0.00      CHAM  
ATOM   1661  HD1 TRP C   5     105.410  38.360  74.150  0.00  0.00      CHAM  
ATOM   1662  NE1 TRP C   5     107.530  37.660  74.040  0.00  0.00      CHAM  
ATOM   1663  HE1 TRP C   5     107.700  37.260  74.920  0.00  0.00      CHAM  
ATOM   1664  CE2 TRP C   5     108.410  37.610  72.970  0.00  0.00      CHAM  
ATOM   1665  CD2 TRP C   5     107.800  38.240  71.840  0.00  0.00      CHAM  
ATOM   1666  CE3 TRP C   5     108.580  38.400  70.650  0.00  0.00      CHAM  
ATOM   1667  HE3 TRP C   5     108.090  38.720  69.730  0.00  0.00      CHAM  
ATOM   1668  CZ3 TRP C   5     109.870  37.920  70.630  0.00  0.00      CHAM  
ATOM   1669  HZ3 TRP C   5     110.470  38.150  69.770  0.00  0.00      CHAM  
ATOM   1670  CZ2 TRP C   5     109.640  36.990  72.860  0.00  0.00      CHAM  
ATOM   1671  HZ2 TRP C   5     110.130  36.470  73.680  0.00  0.00      CHAM  
ATOM   1672  CH2 TRP C   5     110.390  37.240  71.740  0.00  0.00      CHAM  
ATOM   1673  HH2 TRP C   5     111.420  36.900  71.740  0.00  0.00      CHAM  
ATOM   1674  C   TRP C   5     104.980  41.600  70.310  0.00  0.00      CHAM  
ATOM   1675  O   TRP C   5     105.150  41.620  69.150  0.00  0.00      CHAM  
ATOM   1676  N   LEU C   6     103.850  42.200  70.790  0.00  0.00      CHAM  
ATOM   1677  HN  LEU C   6     103.680  42.090  71.760  0.00  0.00      CHAM  
ATOM   1678  CA  LEU C   6     102.750  42.770  70.030  0.00  0.00      CHAM  
ATOM   1679  HA  LEU C   6     102.480  42.060  69.270  0.00  0.00      CHAM  
ATOM   1680  CB  LEU C   6     101.650  43.310  71.050  0.00  0.00      CHAM  
ATOM   1681  HB1 LEU C   6     101.430  42.420  71.690  0.00  0.00      CHAM  
ATOM   1682  HB2 LEU C   6     102.070  44.120  71.670  0.00  0.00      CHAM  
ATOM   1683  CG  LEU C   6     100.290  43.740  70.510  0.00  0.00      CHAM  
ATOM   1684  HG  LEU C   6     100.440  44.420  69.640  0.00  0.00      CHAM  
ATOM   1685  CD1 LEU C   6      99.570  42.560  69.840  0.00  0.00      CHAM  
ATOM   1686 HD11 LEU C   6      98.650  42.950  69.360  0.00  0.00      CHAM  
ATOM   1687 HD12 LEU C   6     100.160  41.970  69.100  0.00  0.00      CHAM  
ATOM   1688 HD13 LEU C   6      99.230  41.860  70.630  0.00  0.00      CHAM  
ATOM   1689  CD2 LEU C   6      99.240  44.450  71.470  0.00  0.00      CHAM  
ATOM   1690 HD21 LEU C   6      99.040  43.740  72.290  0.00  0.00      CHAM  
ATOM   1691 HD22 LEU C   6      99.660  45.400  71.860  0.00  0.00      CHAM  
ATOM   1692 HD23 LEU C   6      98.320  44.690  70.900  0.00  0.00      CHAM  
ATOM   1693  C   LEU C   6     103.160  44.020  69.230  0.00  0.00      CHAM  
ATOM   1694  O   LEU C   6     102.820  44.220  68.070  0.00  0.00      CHAM  
ATOM   1695  N   ILE C   7     103.960  44.950  69.860  0.00  0.00      CHAM  
ATOM   1696  HN  ILE C   7     104.130  44.760  70.820  0.00  0.00      CHAM  
ATOM   1697  CA  ILE C   7     104.620  46.010  69.120  0.00  0.00      CHAM  
ATOM   1698  HA  ILE C   7     103.840  46.500  68.540  0.00  0.00      CHAM  
ATOM   1699  CB  ILE C   7     105.230  47.110  70.020  0.00  0.00      CHAM  
ATOM   1700  HB  ILE C   7     104.370  47.450  70.630  0.00  0.00      CHAM  
ATOM   1701  CG2 ILE C   7     106.290  46.430  70.980  0.00  0.00      CHAM  
ATOM   1702 HG21 ILE C   7     105.730  45.580  71.430  0.00  0.00      CHAM  
ATOM   1703 HG22 ILE C   7     107.090  46.040  70.320  0.00  0.00      CHAM  
ATOM   1704 HG23 ILE C   7     106.690  47.140  71.740  0.00  0.00      CHAM  
ATOM   1705  CG1 ILE C   7     105.840  48.310  69.310  0.00  0.00      CHAM  
ATOM   1706 HG11 ILE C   7     106.260  48.970  70.100  0.00  0.00      CHAM  
ATOM   1707 HG12 ILE C   7     106.650  47.950  68.640  0.00  0.00      CHAM  
ATOM   1708  CD  ILE C   7     104.800  49.080  68.440  0.00  0.00      CHAM  
ATOM   1709  HD1 ILE C   7     104.410  48.390  67.660  0.00  0.00      CHAM  
ATOM   1710  HD2 ILE C   7     103.950  49.250  69.150  0.00  0.00      CHAM  
ATOM   1711  HD3 ILE C   7     105.160  50.050  68.040  0.00  0.00      CHAM  
ATOM   1712  C   ILE C   7     105.620  45.510  68.060  0.00  0.00      CHAM  
ATOM   1713  O   ILE C   7     105.750  46.090  66.960  0.00  0.00      CHAM  
ATOM   1714  N   LEU C   8     106.350  44.390  68.330  0.00  0.00      CHAM  
ATOM   1715  HN  LEU C   8     106.330  44.020  69.250  0.00  0.00      CHAM  
ATOM   1716  CA  LEU C   8     107.400  43.930  67.500  0.00  0.00      CHAM  
ATOM   1717  HA  LEU C   8     107.860  44.820  67.090  0.00  0.00      CHAM  
ATOM   1718  CB  LEU C   8     108.450  43.070  68.290  0.00  0.00      CHAM  
ATOM   1719  HB1 LEU C   8     108.700  43.660  69.200  0.00  0.00      CHAM  
ATOM   1720  HB2 LEU C   8     108.050  42.100  68.670  0.00  0.00      CHAM  
ATOM   1721  CG  LEU C   8     109.700  42.650  67.540  0.00  0.00      CHAM  
ATOM   1722  HG  LEU C   8     109.510  42.060  66.620  0.00  0.00      CHAM  
ATOM   1723  CD1 LEU C   8     110.480  43.870  67.110  0.00  0.00      CHAM  
ATOM   1724 HD11 LEU C   8     111.500  43.490  66.820  0.00  0.00      CHAM  
ATOM   1725 HD12 LEU C   8     110.060  44.390  66.240  0.00  0.00      CHAM  
ATOM   1726 HD13 LEU C   8     110.690  44.550  67.960  0.00  0.00      CHAM  
ATOM   1727  CD2 LEU C   8     110.640  41.880  68.430  0.00  0.00      CHAM  
ATOM   1728 HD21 LEU C   8     110.230  40.980  68.910  0.00  0.00      CHAM  
ATOM   1729 HD22 LEU C   8     111.440  41.510  67.750  0.00  0.00      CHAM  
ATOM   1730 HD23 LEU C   8     111.120  42.660  69.050  0.00  0.00      CHAM  
ATOM   1731  C   LEU C   8     107.010  43.110  66.230  0.00  0.00      CHAM  
ATOM   1732  O   LEU C   8     107.780  43.080  65.240  0.00  0.00      CHAM  
ATOM   1733  N   ILE C   9     105.800  42.510  66.190  0.00  0.00      CHAM  
ATOM   1734  HN  ILE C   9     105.230  42.480  67.010  0.00  0.00      CHAM  
ATOM   1735  CA  ILE C   9     105.270  41.770  65.070  0.00  0.00      CHAM  
ATOM   1736  HA  ILE C   9     106.030  41.090  64.730  0.00  0.00      CHAM  
ATOM   1737  CB  ILE C   9     104.110  40.930  65.500  0.00  0.00      CHAM  
ATOM   1738  HB  ILE C   9     103.420  41.510  66.140  0.00  0.00      CHAM  
ATOM   1739  CG2 ILE C   9     103.290  40.350  64.350  0.00  0.00      CHAM  
ATOM   1740 HG21 ILE C   9     104.010  39.790  63.710  0.00  0.00      CHAM  
ATOM   1741 HG22 ILE C   9     102.500  39.700  64.810  0.00  0.00      CHAM  
ATOM   1742 HG23 ILE C   9     102.720  41.120  63.790  0.00  0.00      CHAM  
ATOM   1743  CG1 ILE C   9     104.640  39.760  66.430  0.00  0.00      CHAM  
ATOM   1744 HG11 ILE C   9     105.170  38.990  65.840  0.00  0.00      CHAM  
ATOM   1745 HG12 ILE C   9     105.280  40.310  67.150  0.00  0.00      CHAM  
ATOM   1746  CD  ILE C   9     103.560  39.020  67.200  0.00  0.00      CHAM  
ATOM   1747  HD1 ILE C   9     102.930  38.380  66.550  0.00  0.00      CHAM  
ATOM   1748  HD2 ILE C   9     104.100  38.340  67.890  0.00  0.00      CHAM  
ATOM   1749  HD3 ILE C   9     102.930  39.720  67.780  0.00  0.00      CHAM  
ATOM   1750  C   ILE C   9     104.970  42.670  63.820  0.00  0.00      CHAM  
ATOM   1751  O   ILE C   9     105.250  42.240  62.730  0.00  0.00      CHAM  
ATOM   1752  N   PRO C  10     104.370  43.890  63.970  0.00  0.00      CHAM  
ATOM   1753  CD  PRO C  10     103.440  44.230  65.050  0.00  0.00      CHAM  
ATOM   1754  HD1 PRO C  10     103.980  44.590  65.940  0.00  0.00      CHAM  
ATOM   1755  HD2 PRO C  10     102.780  43.420  65.420  0.00  0.00      CHAM  
ATOM   1756  CA  PRO C  10     104.390  44.830  62.850  0.00  0.00      CHAM  
ATOM   1757  HA  PRO C  10     103.910  44.220  62.110  0.00  0.00      CHAM  
ATOM   1758  CB  PRO C  10     103.540  46.030  63.360  0.00  0.00      CHAM  
ATOM   1759  HB1 PRO C  10     102.930  46.630  62.650  0.00  0.00      CHAM  
ATOM   1760  HB2 PRO C  10     104.190  46.750  63.880  0.00  0.00      CHAM  
ATOM   1761  CG  PRO C  10     102.630  45.370  64.360  0.00  0.00      CHAM  
ATOM   1762  HG1 PRO C  10     101.760  44.870  63.870  0.00  0.00      CHAM  
ATOM   1763  HG2 PRO C  10     102.300  45.970  65.230  0.00  0.00      CHAM  
ATOM   1764  C   PRO C  10     105.720  45.210  62.230  0.00  0.00      CHAM  
ATOM   1765  O   PRO C  10     105.740  45.200  61.000  0.00  0.00      CHAM  
ATOM   1766  N   PHE C  11     106.730  45.530  62.980  0.00  0.00      CHAM  
ATOM   1767  HN  PHE C  11     106.610  45.490  63.970  0.00  0.00      CHAM  
ATOM   1768  CA  PHE C  11     107.970  45.870  62.370  0.00  0.00      CHAM  
ATOM   1769  HA  PHE C  11     107.850  46.680  61.660  0.00  0.00      CHAM  
ATOM   1770  CB  PHE C  11     108.960  46.560  63.430  0.00  0.00      CHAM  
ATOM   1771  HB1 PHE C  11     109.140  45.840  64.250  0.00  0.00      CHAM  
ATOM   1772  HB2 PHE C  11     109.930  46.770  62.940  0.00  0.00      CHAM  
ATOM   1773  CG  PHE C  11     108.360  47.910  63.960  0.00  0.00      CHAM  
ATOM   1774  CD1 PHE C  11     107.760  48.080  65.220  0.00  0.00      CHAM  
ATOM   1775  HD1 PHE C  11     107.630  47.270  65.930  0.00  0.00      CHAM  
ATOM   1776  CE1 PHE C  11     107.250  49.360  65.640  0.00  0.00      CHAM  
ATOM   1777  HE1 PHE C  11     106.780  49.660  66.560  0.00  0.00      CHAM  
ATOM   1778  CZ  PHE C  11     107.370  50.490  64.810  0.00  0.00      CHAM  
ATOM   1779  HZ  PHE C  11     106.970  51.420  65.190  0.00  0.00      CHAM  
ATOM   1780  CD2 PHE C  11     108.540  49.080  63.160  0.00  0.00      CHAM  
ATOM   1781  HD2 PHE C  11     109.120  48.990  62.260  0.00  0.00      CHAM  
ATOM   1782  CE2 PHE C  11     107.960  50.300  63.560  0.00  0.00      CHAM  
ATOM   1783  HE2 PHE C  11     108.120  51.120  62.870  0.00  0.00      CHAM  
ATOM   1784  C   PHE C  11     108.710  44.690  61.740  0.00  0.00      CHAM  
ATOM   1785  O   PHE C  11     109.290  44.770  60.620  0.00  0.00      CHAM  
ATOM   1786  N   ILE C  12     108.590  43.470  62.310  0.00  0.00      CHAM  
ATOM   1787  HN  ILE C  12     108.060  43.470  63.160  0.00  0.00      CHAM  
ATOM   1788  CA  ILE C  12     109.000  42.210  61.630  0.00  0.00      CHAM  
ATOM   1789  HA  ILE C  12     109.980  42.440  61.240  0.00  0.00      CHAM  
ATOM   1790  CB  ILE C  12     109.060  41.060  62.570  0.00  0.00      CHAM  
ATOM   1791  HB  ILE C  12     108.010  40.960  62.930  0.00  0.00      CHAM  
ATOM   1792  CG2 ILE C  12     109.290  39.780  61.720  0.00  0.00      CHAM  
ATOM   1793 HG21 ILE C  12     108.400  39.370  61.180  0.00  0.00      CHAM  
ATOM   1794 HG22 ILE C  12     110.130  39.930  61.020  0.00  0.00      CHAM  
ATOM   1795 HG23 ILE C  12     109.520  39.030  62.510  0.00  0.00      CHAM  
ATOM   1796  CG1 ILE C  12     109.960  41.090  63.870  0.00  0.00      CHAM  
ATOM   1797 HG11 ILE C  12     110.980  40.830  63.550  0.00  0.00      CHAM  
ATOM   1798 HG12 ILE C  12     110.000  42.110  64.300  0.00  0.00      CHAM  
ATOM   1799  CD  ILE C  12     109.600  40.010  64.900  0.00  0.00      CHAM  
ATOM   1800  HD1 ILE C  12     109.530  39.020  64.410  0.00  0.00      CHAM  
ATOM   1801  HD2 ILE C  12     110.450  39.900  65.610  0.00  0.00      CHAM  
ATOM   1802  HD3 ILE C  12     108.620  40.170  65.400  0.00  0.00      CHAM  
ATOM   1803  C   ILE C  12     108.210  42.040  60.370  0.00  0.00      CHAM  
ATOM   1804  O   ILE C  12     108.840  41.780  59.330  0.00  0.00      CHAM  
ATOM   1805  N   GLY C  13     106.870  42.220  60.390  0.00  0.00      CHAM  
ATOM   1806  HN  GLY C  13     106.310  42.140  61.210  0.00  0.00      CHAM  
ATOM   1807  CA  GLY C  13     105.990  42.150  59.260  0.00  0.00      CHAM  
ATOM   1808  HA1 GLY C  13     105.080  42.710  59.420  0.00  0.00      CHAM  
ATOM   1809  HA2 GLY C  13     105.990  41.090  59.050  0.00  0.00      CHAM  
ATOM   1810  C   GLY C  13     106.600  42.880  58.030  0.00  0.00      CHAM  
ATOM   1811  O   GLY C  13     106.630  42.390  56.910  0.00  0.00      CHAM  
ATOM   1812  N   GLY C  14     107.020  44.150  58.150  0.00  0.00      CHAM  
ATOM   1813  HN  GLY C  14     106.940  44.610  59.030  0.00  0.00      CHAM  
ATOM   1814  CA  GLY C  14     107.690  44.910  57.090  0.00  0.00      CHAM  
ATOM   1815  HA1 GLY C  14     107.560  45.950  57.330  0.00  0.00      CHAM  
ATOM   1816  HA2 GLY C  14     107.150  44.660  56.180  0.00  0.00      CHAM  
ATOM   1817  C   GLY C  14     109.130  44.600  56.760  0.00  0.00      CHAM  
ATOM   1818  O   GLY C  14     109.530  44.890  55.620  0.00  0.00      CHAM  
ATOM   1819  N   PHE C  15     109.930  44.080  57.670  0.00  0.00      CHAM  
ATOM   1820  HN  PHE C  15     109.590  43.810  58.570  0.00  0.00      CHAM  
ATOM   1821  CA  PHE C  15     111.260  43.590  57.320  0.00  0.00      CHAM  
ATOM   1822  HA  PHE C  15     111.820  44.340  56.790  0.00  0.00      CHAM  
ATOM   1823  CB  PHE C  15     111.880  43.210  58.660  0.00  0.00      CHAM  
ATOM   1824  HB1 PHE C  15     111.960  44.120  59.290  0.00  0.00      CHAM  
ATOM   1825  HB2 PHE C  15     111.330  42.440  59.240  0.00  0.00      CHAM  
ATOM   1826  CG  PHE C  15     113.280  42.610  58.430  0.00  0.00      CHAM  
ATOM   1827  CD1 PHE C  15     114.300  43.380  57.780  0.00  0.00      CHAM  
ATOM   1828  HD1 PHE C  15     114.170  44.410  57.480  0.00  0.00      CHAM  
ATOM   1829  CE1 PHE C  15     115.530  42.770  57.460  0.00  0.00      CHAM  
ATOM   1830  HE1 PHE C  15     116.250  43.280  56.830  0.00  0.00      CHAM  
ATOM   1831  CZ  PHE C  15     115.630  41.400  57.720  0.00  0.00      CHAM  
ATOM   1832  HZ  PHE C  15     116.530  40.890  57.440  0.00  0.00      CHAM  
ATOM   1833  CD2 PHE C  15     113.520  41.310  58.820  0.00  0.00      CHAM  
ATOM   1834  HD2 PHE C  15     112.690  40.820  59.290  0.00  0.00      CHAM  
ATOM   1835  CE2 PHE C  15     114.650  40.690  58.460  0.00  0.00      CHAM  
ATOM   1836  HE2 PHE C  15     114.840  39.680  58.810  0.00  0.00      CHAM  
ATOM   1837  C   PHE C  15     111.150  42.360  56.340  0.00  0.00      CHAM  
ATOM   1838  O   PHE C  15     111.860  42.220  55.330  0.00  0.00      CHAM  
ATOM   1839  N   LEU C  16     110.140  41.430  56.640  0.00  0.00      CHAM  
ATOM   1840  HN  LEU C  16     109.600  41.520  57.470  0.00  0.00      CHAM  
ATOM   1841  CA  LEU C  16     109.970  40.180  55.880  0.00  0.00      CHAM  
ATOM   1842  HA  LEU C  16     110.980  39.820  55.760  0.00  0.00      CHAM  
ATOM   1843  CB  LEU C  16     109.110  39.170  56.710  0.00  0.00      CHAM  
ATOM   1844  HB1 LEU C  16     109.550  39.180  57.730  0.00  0.00      CHAM  
ATOM   1845  HB2 LEU C  16     108.070  39.490  56.960  0.00  0.00      CHAM  
ATOM   1846  CG  LEU C  16     109.130  37.740  56.080  0.00  0.00      CHAM  
ATOM   1847  HG  LEU C  16     108.800  37.780  55.020  0.00  0.00      CHAM  
ATOM   1848  CD1 LEU C  16     110.570  37.300  56.220  0.00  0.00      CHAM  
ATOM   1849 HD11 LEU C  16     110.930  37.410  57.260  0.00  0.00      CHAM  
ATOM   1850 HD12 LEU C  16     110.570  36.220  55.930  0.00  0.00      CHAM  
ATOM   1851 HD13 LEU C  16     111.370  37.760  55.600  0.00  0.00      CHAM  
ATOM   1852  CD2 LEU C  16     108.300  36.640  56.810  0.00  0.00      CHAM  
ATOM   1853 HD21 LEU C  16     107.240  36.620  56.500  0.00  0.00      CHAM  
ATOM   1854 HD22 LEU C  16     108.740  35.660  56.510  0.00  0.00      CHAM  
ATOM   1855 HD23 LEU C  16     108.450  36.600  57.900  0.00  0.00      CHAM  
ATOM   1856  C   LEU C  16     109.390  40.480  54.500  0.00  0.00      CHAM  
ATOM   1857  O   LEU C  16     109.820  39.870  53.550  0.00  0.00      CHAM  
ATOM   1858  N   CYS C  17     108.510  41.500  54.400  0.00  0.00      CHAM  
ATOM   1859  HN  CYS C  17     108.080  41.980  55.160  0.00  0.00      CHAM  
ATOM   1860  CA  CYS C  17     108.130  41.970  53.080  0.00  0.00      CHAM  
ATOM   1861  HA  CYS C  17     107.610  41.140  52.630  0.00  0.00      CHAM  
ATOM   1862  CB  CYS C  17     107.200  43.180  53.110  0.00  0.00      CHAM  
ATOM   1863  HB1 CYS C  17     107.680  44.020  53.670  0.00  0.00      CHAM  
ATOM   1864  HB2 CYS C  17     107.030  43.660  52.120  0.00  0.00      CHAM  
ATOM   1865  SG  CYS C  17     105.640  42.830  53.980  0.00  0.00      CHAM  
ATOM   1866  HG1 CYS C  17     106.240  42.240  55.000  0.00  0.00      CHAM  
ATOM   1867  C   CYS C  17     109.290  42.440  52.200  0.00  0.00      CHAM  
ATOM   1868  O   CYS C  17     109.480  41.880  51.080  0.00  0.00      CHAM  
ATOM   1869  N   TRP C  18     110.190  43.350  52.620  0.00  0.00      CHAM  
ATOM   1870  HN  TRP C  18     109.920  43.830  53.460  0.00  0.00      CHAM  
ATOM   1871  CA  TRP C  18     111.380  43.870  52.010  0.00  0.00      CHAM  
ATOM   1872  HA  TRP C  18     111.100  44.450  51.150  0.00  0.00      CHAM  
ATOM   1873  CB  TRP C  18     112.090  44.840  53.020  0.00  0.00      CHAM  
ATOM   1874  HB1 TRP C  18     111.420  45.500  53.620  0.00  0.00      CHAM  
ATOM   1875  HB2 TRP C  18     112.470  44.200  53.850  0.00  0.00      CHAM  
ATOM   1876  CG  TRP C  18     113.150  45.770  52.470  0.00  0.00      CHAM  
ATOM   1877  CD1 TRP C  18     113.150  46.350  51.230  0.00  0.00      CHAM  
ATOM   1878  HD1 TRP C  18     112.490  46.060  50.430  0.00  0.00      CHAM  
ATOM   1879  NE1 TRP C  18     114.170  47.310  51.150  0.00  0.00      CHAM  
ATOM   1880  HE1 TRP C  18     114.560  47.800  50.400  0.00  0.00      CHAM  
ATOM   1881  CE2 TRP C  18     114.860  47.270  52.370  0.00  0.00      CHAM  
ATOM   1882  CD2 TRP C  18     114.180  46.340  53.220  0.00  0.00      CHAM  
ATOM   1883  CE3 TRP C  18     114.670  46.070  54.490  0.00  0.00      CHAM  
ATOM   1884  HE3 TRP C  18     114.270  45.350  55.190  0.00  0.00      CHAM  
ATOM   1885  CZ3 TRP C  18     115.680  46.930  54.950  0.00  0.00      CHAM  
ATOM   1886  HZ3 TRP C  18     116.020  46.860  55.960  0.00  0.00      CHAM  
ATOM   1887  CZ2 TRP C  18     116.010  47.910  52.750  0.00  0.00      CHAM  
ATOM   1888  HZ2 TRP C  18     116.580  48.510  52.060  0.00  0.00      CHAM  
ATOM   1889  CH2 TRP C  18     116.450  47.690  54.100  0.00  0.00      CHAM  
ATOM   1890  HH2 TRP C  18     117.250  48.270  54.550  0.00  0.00      CHAM  
ATOM   1891  C   TRP C  18     112.360  42.820  51.510  0.00  0.00      CHAM  
ATOM   1892  O   TRP C  18     112.870  42.940  50.410  0.00  0.00      CHAM  
ATOM   1893  N   GLN C  19     112.690  41.770  52.260  0.00  0.00      CHAM  
ATOM   1894  HN  GLN C  19     112.110  41.550  53.030  0.00  0.00      CHAM  
ATOM   1895  CA  GLN C  19     113.400  40.600  51.780  0.00  0.00      CHAM  
ATOM   1896  HA  GLN C  19     114.260  40.760  51.140  0.00  0.00      CHAM  
ATOM   1897  CB  GLN C  19     113.830  39.820  53.030  0.00  0.00      CHAM  
ATOM   1898  HB1 GLN C  19     112.930  39.480  53.580  0.00  0.00      CHAM  
ATOM   1899  HB2 GLN C  19     114.430  38.920  52.740  0.00  0.00      CHAM  
ATOM   1900  CG  GLN C  19     114.760  40.510  54.110  0.00  0.00      CHAM  
ATOM   1901  HG1 GLN C  19     114.170  41.240  54.710  0.00  0.00      CHAM  
ATOM   1902  HG2 GLN C  19     115.220  39.740  54.760  0.00  0.00      CHAM  
ATOM   1903  CD  GLN C  19     115.820  41.370  53.530  0.00  0.00      CHAM  
ATOM   1904  OE1 GLN C  19     116.880  40.810  53.210  0.00  0.00      CHAM  
ATOM   1905  NE2 GLN C  19     115.630  42.700  53.410  0.00  0.00      CHAM  
ATOM   1906 HE21 GLN C  19     114.950  43.130  54.000  0.00  0.00      CHAM  
ATOM   1907 HE22 GLN C  19     116.480  43.220  53.300  0.00  0.00      CHAM  
ATOM   1908  C   GLN C  19     112.730  39.520  50.910  0.00  0.00      CHAM  
ATOM   1909  O   GLN C  19     113.470  38.590  50.420  0.00  0.00      CHAM  
ATOM   1910  N   THR C  20     111.390  39.470  50.690  0.00  0.00      CHAM  
ATOM   1911  HN  THR C  20     110.770  40.130  51.100  0.00  0.00      CHAM  
ATOM   1912  CA  THR C  20     110.770  38.310  50.050  0.00  0.00      CHAM  
ATOM   1913  HA  THR C  20     111.530  37.570  49.820  0.00  0.00      CHAM  
ATOM   1914  CB  THR C  20     109.610  37.720  50.870  0.00  0.00      CHAM  
ATOM   1915  HB  THR C  20     109.020  36.980  50.270  0.00  0.00      CHAM  
ATOM   1916  OG1 THR C  20     108.720  38.720  51.300  0.00  0.00      CHAM  
ATOM   1917  HG1 THR C  20     109.130  39.260  51.970  0.00  0.00      CHAM  
ATOM   1918  CG2 THR C  20     110.150  37.040  52.120  0.00  0.00      CHAM  
ATOM   1919 HG21 THR C  20     110.890  36.250  51.850  0.00  0.00      CHAM  
ATOM   1920 HG22 THR C  20     110.770  37.710  52.770  0.00  0.00      CHAM  
ATOM   1921 HG23 THR C  20     109.370  36.660  52.800  0.00  0.00      CHAM  
ATOM   1922  C   THR C  20     110.200  38.570  48.620  0.00  0.00      CHAM  
ATOM   1923  O   THR C  20     109.660  37.750  47.860  0.00  0.00      CHAM  
ATOM   1924  N   GLU C  21     110.260  39.820  48.140  0.00  0.00      CHAM  
ATOM   1925  HN  GLU C  21     110.550  40.450  48.850  0.00  0.00      CHAM  
ATOM   1926  CA  GLU C  21     109.700  40.430  46.920  0.00  0.00      CHAM  
ATOM   1927  HA  GLU C  21     108.640  40.250  46.780  0.00  0.00      CHAM  
ATOM   1928  CB  GLU C  21     109.880  41.950  46.820  0.00  0.00      CHAM  
ATOM   1929  HB1 GLU C  21     109.360  42.330  47.730  0.00  0.00      CHAM  
ATOM   1930  HB2 GLU C  21     110.960  42.200  46.910  0.00  0.00      CHAM  
ATOM   1931  CG  GLU C  21     109.370  42.570  45.480  0.00  0.00      CHAM  
ATOM   1932  HG1 GLU C  21     109.880  41.980  44.700  0.00  0.00      CHAM  
ATOM   1933  HG2 GLU C  21     108.280  42.640  45.340  0.00  0.00      CHAM  
ATOM   1934  CD  GLU C  21     109.860  44.030  45.130  0.00  0.00      CHAM  
ATOM   1935  OE1 GLU C  21     110.100  44.820  46.100  0.00  0.00      CHAM  
ATOM   1936  OE2 GLU C  21     109.870  44.370  43.920  0.00  0.00      CHAM  
ATOM   1937  C   GLU C  21     110.320  39.700  45.790  0.00  0.00      CHAM  
ATOM   1938  O   GLU C  21     109.720  39.410  44.750  0.00  0.00      CHAM  
ATOM   1939  N   ARG C  22     111.690  39.350  45.900  0.00  0.00      CHAM  
ATOM   1940  HN  ARG C  22     112.180  39.690  46.690  0.00  0.00      CHAM  
ATOM   1941  CA  ARG C  22     112.520  38.470  45.030  0.00  0.00      CHAM  
ATOM   1942  HA  ARG C  22     112.610  38.960  44.080  0.00  0.00      CHAM  
ATOM   1943  CB  ARG C  22     113.830  38.360  45.810  0.00  0.00      CHAM  
ATOM   1944  HB1 ARG C  22     114.530  37.730  45.220  0.00  0.00      CHAM  
ATOM   1945  HB2 ARG C  22     114.220  39.410  45.810  0.00  0.00      CHAM  
ATOM   1946  CG  ARG C  22     113.730  37.790  47.190  0.00  0.00      CHAM  
ATOM   1947  HG1 ARG C  22     113.300  38.420  47.990  0.00  0.00      CHAM  
ATOM   1948  HG2 ARG C  22     113.020  36.960  47.020  0.00  0.00      CHAM  
ATOM   1949  CD  ARG C  22     115.040  37.100  47.630  0.00  0.00      CHAM  
ATOM   1950  HD1 ARG C  22     114.860  36.490  48.540  0.00  0.00      CHAM  
ATOM   1951  HD2 ARG C  22     115.400  36.420  46.850  0.00  0.00      CHAM  
ATOM   1952  NE  ARG C  22     116.010  38.220  47.970  0.00  0.00      CHAM  
ATOM   1953  HE  ARG C  22     115.700  39.000  48.500  0.00  0.00      CHAM  
ATOM   1954  CZ  ARG C  22     117.160  38.480  47.340  0.00  0.00      CHAM  
ATOM   1955  NH1 ARG C  22     117.710  37.740  46.390  0.00  0.00      CHAM  
ATOM   1956 HH11 ARG C  22     118.360  38.160  45.740  0.00  0.00      CHAM  
ATOM   1957 HH12 ARG C  22     117.260  36.880  46.160  0.00  0.00      CHAM  
ATOM   1958  NH2 ARG C  22     117.760  39.630  47.600  0.00  0.00      CHAM  
ATOM   1959 HH21 ARG C  22     118.700  39.870  47.370  0.00  0.00      CHAM  
ATOM   1960 HH22 ARG C  22     117.320  40.210  48.300  0.00  0.00      CHAM  
ATOM   1961  C   ARG C  22     111.890  37.020  44.700  0.00  0.00      CHAM  
ATOM   1962  O   ARG C  22     112.140  36.280  43.740  0.00  0.00      CHAM  
ATOM   1963  N   PHE C  23     110.830  36.700  45.450  0.00  0.00      CHAM  
ATOM   1964  HN  PHE C  23     110.450  37.390  46.050  0.00  0.00      CHAM  
ATOM   1965  CA  PHE C  23     110.210  35.350  45.330  0.00  0.00      CHAM  
ATOM   1966  HA  PHE C  23     110.830  34.700  44.750  0.00  0.00      CHAM  
ATOM   1967  CB  PHE C  23     109.970  34.690  46.660  0.00  0.00      CHAM  
ATOM   1968  HB1 PHE C  23     109.280  35.250  47.340  0.00  0.00      CHAM  
ATOM   1969  HB2 PHE C  23     109.430  33.740  46.460  0.00  0.00      CHAM  
ATOM   1970  CG  PHE C  23     111.290  34.360  47.310  0.00  0.00      CHAM  
ATOM   1971  CD1 PHE C  23     112.360  33.750  46.700  0.00  0.00      CHAM  
ATOM   1972  HD1 PHE C  23     112.330  33.400  45.680  0.00  0.00      CHAM  
ATOM   1973  CE1 PHE C  23     113.560  33.480  47.360  0.00  0.00      CHAM  
ATOM   1974  HE1 PHE C  23     114.410  33.170  46.770  0.00  0.00      CHAM  
ATOM   1975  CZ  PHE C  23     113.730  33.850  48.630  0.00  0.00      CHAM  
ATOM   1976  HZ  PHE C  23     114.650  33.630  49.160  0.00  0.00      CHAM  
ATOM   1977  CD2 PHE C  23     111.480  34.770  48.620  0.00  0.00      CHAM  
ATOM   1978  HD2 PHE C  23     110.710  35.290  49.150  0.00  0.00      CHAM  
ATOM   1979  CE2 PHE C  23     112.670  34.420  49.340  0.00  0.00      CHAM  
ATOM   1980  HE2 PHE C  23     112.920  34.740  50.350  0.00  0.00      CHAM  
ATOM   1981  C   PHE C  23     108.940  35.500  44.510  0.00  0.00      CHAM  
ATOM   1982  O   PHE C  23     108.260  34.520  44.230  0.00  0.00      CHAM  
ATOM   1983  N   GLY C  24     108.630  36.720  44.120  0.00  0.00      CHAM  
ATOM   1984  HN  GLY C  24     109.240  37.470  44.370  0.00  0.00      CHAM  
ATOM   1985  CA  GLY C  24     107.470  37.110  43.260  0.00  0.00      CHAM  
ATOM   1986  HA1 GLY C  24     106.790  36.280  43.240  0.00  0.00      CHAM  
ATOM   1987  HA2 GLY C  24     107.840  37.300  42.270  0.00  0.00      CHAM  
ATOM   1988  C   GLY C  24     106.730  38.310  43.760  0.00  0.00      CHAM  
ATOM   1989  O   GLY C  24     106.490  38.360  44.950  0.00  0.00      CHAM  
ATOM   1990  N   VAL C  25     106.260  39.160  42.850  0.00  0.00      CHAM  
ATOM   1991  HN  VAL C  25     106.230  38.880  41.890  0.00  0.00      CHAM  
ATOM   1992  CA  VAL C  25     105.810  40.540  43.170  0.00  0.00      CHAM  
ATOM   1993  HA  VAL C  25     106.520  41.000  43.830  0.00  0.00      CHAM  
ATOM   1994  CB  VAL C  25     105.620  41.580  42.030  0.00  0.00      CHAM  
ATOM   1995  HB  VAL C  25     105.050  42.460  42.390  0.00  0.00      CHAM  
ATOM   1996  CG1 VAL C  25     106.990  42.240  41.640  0.00  0.00      CHAM  
ATOM   1997 HG11 VAL C  25     107.520  42.630  42.540  0.00  0.00      CHAM  
ATOM   1998 HG12 VAL C  25     107.650  41.490  41.170  0.00  0.00      CHAM  
ATOM   1999 HG13 VAL C  25     106.770  43.000  40.870  0.00  0.00      CHAM  
ATOM   2000  CG2 VAL C  25     105.050  41.000  40.720  0.00  0.00      CHAM  
ATOM   2001 HG21 VAL C  25     104.860  41.860  40.050  0.00  0.00      CHAM  
ATOM   2002 HG22 VAL C  25     105.800  40.350  40.210  0.00  0.00      CHAM  
ATOM   2003 HG23 VAL C  25     104.130  40.380  40.830  0.00  0.00      CHAM  
ATOM   2004  C   VAL C  25     104.510  40.540  43.990  0.00  0.00      CHAM  
ATOM   2005  O   VAL C  25     104.120  41.520  44.560  0.00  0.00      CHAM  
ATOM   2006  N   LYS C  26     103.810  39.390  44.240  0.00  0.00      CHAM  
ATOM   2007  HN  LYS C  26     104.100  38.660  43.640  0.00  0.00      CHAM  
ATOM   2008  CA  LYS C  26     102.550  39.280  44.880  0.00  0.00      CHAM  
ATOM   2009  HA  LYS C  26     102.230  40.280  45.140  0.00  0.00      CHAM  
ATOM   2010  CB  LYS C  26     101.610  38.540  43.940  0.00  0.00      CHAM  
ATOM   2011  HB1 LYS C  26     102.060  37.570  43.620  0.00  0.00      CHAM  
ATOM   2012  HB2 LYS C  26     100.630  38.340  44.440  0.00  0.00      CHAM  
ATOM   2013  CG  LYS C  26     101.250  39.410  42.690  0.00  0.00      CHAM  
ATOM   2014  HG1 LYS C  26     100.540  40.200  43.010  0.00  0.00      CHAM  
ATOM   2015  HG2 LYS C  26     102.190  39.840  42.270  0.00  0.00      CHAM  
ATOM   2016  CD  LYS C  26     100.380  38.540  41.710  0.00  0.00      CHAM  
ATOM   2017  HD1 LYS C  26     100.900  37.600  41.470  0.00  0.00      CHAM  
ATOM   2018  HD2 LYS C  26      99.510  38.210  42.320  0.00  0.00      CHAM  
ATOM   2019  CE  LYS C  26      99.860  39.440  40.560  0.00  0.00      CHAM  
ATOM   2020  HE1 LYS C  26      99.150  40.180  40.990  0.00  0.00      CHAM  
ATOM   2021  HE2 LYS C  26     100.670  40.000  40.050  0.00  0.00      CHAM  
ATOM   2022  NZ  LYS C  26      99.190  38.610  39.560  0.00  0.00      CHAM  
ATOM   2023  HZ1 LYS C  26      98.350  38.230  40.050  0.00  0.00      CHAM  
ATOM   2024  HZ2 LYS C  26      98.860  39.220  38.780  0.00  0.00      CHAM  
ATOM   2025  HZ3 LYS C  26      99.750  37.780  39.280  0.00  0.00      CHAM  
ATOM   2026  C   LYS C  26     102.520  38.550  46.280  0.00  0.00      CHAM  
ATOM   2027  O   LYS C  26     101.520  38.200  46.780  0.00  0.00      CHAM  
ATOM   2028  N   VAL C  27     103.760  38.180  46.770  0.00  0.00      CHAM  
ATOM   2029  HN  VAL C  27     104.480  38.340  46.100  0.00  0.00      CHAM  
ATOM   2030  CA  VAL C  27     103.990  37.670  48.090  0.00  0.00      CHAM  
ATOM   2031  HA  VAL C  27     103.120  37.040  48.230  0.00  0.00      CHAM  
ATOM   2032  CB  VAL C  27     105.310  36.820  48.260  0.00  0.00      CHAM  
ATOM   2033  HB  VAL C  27     106.190  37.470  48.070  0.00  0.00      CHAM  
ATOM   2034  CG1 VAL C  27     105.330  36.220  49.660  0.00  0.00      CHAM  
ATOM   2035 HG11 VAL C  27     106.240  35.600  49.840  0.00  0.00      CHAM  
ATOM   2036 HG12 VAL C  27     105.220  37.040  50.390  0.00  0.00      CHAM  
ATOM   2037 HG13 VAL C  27     104.520  35.450  49.790  0.00  0.00      CHAM  
ATOM   2038  CG2 VAL C  27     105.310  35.650  47.290  0.00  0.00      CHAM  
ATOM   2039 HG21 VAL C  27     105.470  35.960  46.240  0.00  0.00      CHAM  
ATOM   2040 HG22 VAL C  27     106.170  34.960  47.500  0.00  0.00      CHAM  
ATOM   2041 HG23 VAL C  27     104.330  35.140  47.450  0.00  0.00      CHAM  
ATOM   2042  C   VAL C  27     103.950  38.820  49.150  0.00  0.00      CHAM  
ATOM   2043  O   VAL C  27     103.510  38.500  50.250  0.00  0.00      CHAM  
ATOM   2044  N   PRO C  28     104.240  40.080  48.910  0.00  0.00      CHAM  
ATOM   2045  CD  PRO C  28     105.330  40.470  47.980  0.00  0.00      CHAM  
ATOM   2046  HD1 PRO C  28     104.910  40.800  47.000  0.00  0.00      CHAM  
ATOM   2047  HD2 PRO C  28     106.080  39.660  47.830  0.00  0.00      CHAM  
ATOM   2048  CA  PRO C  28     104.360  40.990  50.090  0.00  0.00      CHAM  
ATOM   2049  HA  PRO C  28     104.800  40.470  50.920  0.00  0.00      CHAM  
ATOM   2050  CB  PRO C  28     105.160  42.150  49.630  0.00  0.00      CHAM  
ATOM   2051  HB1 PRO C  28     105.700  42.630  50.470  0.00  0.00      CHAM  
ATOM   2052  HB2 PRO C  28     104.460  42.860  49.130  0.00  0.00      CHAM  
ATOM   2053  CG  PRO C  28     106.080  41.590  48.610  0.00  0.00      CHAM  
ATOM   2054  HG1 PRO C  28     106.980  41.210  49.140  0.00  0.00      CHAM  
ATOM   2055  HG2 PRO C  28     106.450  42.330  47.870  0.00  0.00      CHAM  
ATOM   2056  C   PRO C  28     103.010  41.440  50.650  0.00  0.00      CHAM  
ATOM   2057  O   PRO C  28     102.910  41.660  51.910  0.00  0.00      CHAM  
ATOM   2058  N   ARG C  29     101.970  41.380  49.780  0.00  0.00      CHAM  
ATOM   2059  HN  ARG C  29     102.080  41.410  48.790  0.00  0.00      CHAM  
ATOM   2060  CA  ARG C  29     100.600  41.660  50.180  0.00  0.00      CHAM  
ATOM   2061  HA  ARG C  29     100.620  42.560  50.780  0.00  0.00      CHAM  
ATOM   2062  CB  ARG C  29      99.660  41.760  48.850  0.00  0.00      CHAM  
ATOM   2063  HB1 ARG C  29      98.640  41.840  49.280  0.00  0.00      CHAM  
ATOM   2064  HB2 ARG C  29      99.980  42.700  48.350  0.00  0.00      CHAM  
ATOM   2065  CG  ARG C  29      99.620  40.600  47.870  0.00  0.00      CHAM  
ATOM   2066  HG1 ARG C  29     100.610  40.510  47.380  0.00  0.00      CHAM  
ATOM   2067  HG2 ARG C  29      99.450  39.680  48.470  0.00  0.00      CHAM  
ATOM   2068  CD  ARG C  29      98.570  40.770  46.770  0.00  0.00      CHAM  
ATOM   2069  HD1 ARG C  29      97.580  40.970  47.240  0.00  0.00      CHAM  
ATOM   2070  HD2 ARG C  29      98.960  41.570  46.110  0.00  0.00      CHAM  
ATOM   2071  NE  ARG C  29      98.580  39.490  46.070  0.00  0.00      CHAM  
ATOM   2072  HE  ARG C  29      99.270  38.820  46.350  0.00  0.00      CHAM  
ATOM   2073  CZ  ARG C  29      97.850  39.290  45.000  0.00  0.00      CHAM  
ATOM   2074  NH1 ARG C  29      97.130  40.320  44.450  0.00  0.00      CHAM  
ATOM   2075 HH11 ARG C  29      96.590  40.210  43.620  0.00  0.00      CHAM  
ATOM   2076 HH12 ARG C  29      97.150  41.230  44.850  0.00  0.00      CHAM  
ATOM   2077  NH2 ARG C  29      97.650  38.060  44.490  0.00  0.00      CHAM  
ATOM   2078 HH21 ARG C  29      97.000  37.880  43.760  0.00  0.00      CHAM  
ATOM   2079 HH22 ARG C  29      98.080  37.280  44.940  0.00  0.00      CHAM  
ATOM   2080  C   ARG C  29     100.090  40.460  51.070  0.00  0.00      CHAM  
ATOM   2081  O   ARG C  29      99.290  40.750  52.060  0.00  0.00      CHAM  
ATOM   2082  N   TRP C  30     100.530  39.180  50.840  0.00  0.00      CHAM  
ATOM   2083  HN  TRP C  30     101.140  39.070  50.070  0.00  0.00      CHAM  
ATOM   2084  CA  TRP C  30     100.190  38.140  51.800  0.00  0.00      CHAM  
ATOM   2085  HA  TRP C  30      99.190  38.360  52.150  0.00  0.00      CHAM  
ATOM   2086  CB  TRP C  30     100.460  36.780  51.160  0.00  0.00      CHAM  
ATOM   2087  HB1 TRP C  30     101.440  36.750  50.650  0.00  0.00      CHAM  
ATOM   2088  HB2 TRP C  30     100.550  35.950  51.900  0.00  0.00      CHAM  
ATOM   2089  CG  TRP C  30      99.370  36.360  50.250  0.00  0.00      CHAM  
ATOM   2090  CD1 TRP C  30      99.320  36.380  48.870  0.00  0.00      CHAM  
ATOM   2091  HD1 TRP C  30     100.120  36.770  48.270  0.00  0.00      CHAM  
ATOM   2092  NE1 TRP C  30      98.100  35.890  48.430  0.00  0.00      CHAM  
ATOM   2093  HE1 TRP C  30      97.770  35.770  47.510  0.00  0.00      CHAM  
ATOM   2094  CE2 TRP C  30      97.290  35.790  49.440  0.00  0.00      CHAM  
ATOM   2095  CD2 TRP C  30      98.020  36.020  50.650  0.00  0.00      CHAM  
ATOM   2096  CE3 TRP C  30      97.330  35.850  51.920  0.00  0.00      CHAM  
ATOM   2097  HE3 TRP C  30      97.800  35.850  52.890  0.00  0.00      CHAM  
ATOM   2098  CZ3 TRP C  30      95.930  35.650  51.830  0.00  0.00      CHAM  
ATOM   2099  HZ3 TRP C  30      95.310  35.680  52.710  0.00  0.00      CHAM  
ATOM   2100  CZ2 TRP C  30      95.930  35.580  49.430  0.00  0.00      CHAM  
ATOM   2101  HZ2 TRP C  30      95.400  35.670  48.490  0.00  0.00      CHAM  
ATOM   2102  CH2 TRP C  30      95.230  35.660  50.640  0.00  0.00      CHAM  
ATOM   2103  HH2 TRP C  30      94.150  35.660  50.740  0.00  0.00      CHAM  
ATOM   2104  C   TRP C  30     100.920  38.270  53.130  0.00  0.00      CHAM  
ATOM   2105  O   TRP C  30     100.250  38.240  54.170  0.00  0.00      CHAM  
ATOM   2106  N   ILE C  31     102.240  38.500  53.150  0.00  0.00      CHAM  
ATOM   2107  HN  ILE C  31     102.800  38.590  52.330  0.00  0.00      CHAM  
ATOM   2108  CA  ILE C  31     102.910  38.720  54.490  0.00  0.00      CHAM  
ATOM   2109  HA  ILE C  31     102.670  37.870  55.090  0.00  0.00      CHAM  
ATOM   2110  CB  ILE C  31     104.450  38.740  54.250  0.00  0.00      CHAM  
ATOM   2111  HB  ILE C  31     104.650  39.510  53.470  0.00  0.00      CHAM  
ATOM   2112  CG2 ILE C  31     105.200  39.200  55.570  0.00  0.00      CHAM  
ATOM   2113 HG21 ILE C  31     105.210  38.530  56.450  0.00  0.00      CHAM  
ATOM   2114 HG22 ILE C  31     106.290  39.240  55.380  0.00  0.00      CHAM  
ATOM   2115 HG23 ILE C  31     104.850  40.230  55.820  0.00  0.00      CHAM  
ATOM   2116  CG1 ILE C  31     104.960  37.340  53.830  0.00  0.00      CHAM  
ATOM   2117 HG11 ILE C  31     105.100  36.700  54.720  0.00  0.00      CHAM  
ATOM   2118 HG12 ILE C  31     104.220  36.840  53.180  0.00  0.00      CHAM  
ATOM   2119  CD  ILE C  31     106.370  37.420  53.130  0.00  0.00      CHAM  
ATOM   2120  HD1 ILE C  31     106.450  38.020  52.200  0.00  0.00      CHAM  
ATOM   2121  HD2 ILE C  31     107.140  37.950  53.730  0.00  0.00      CHAM  
ATOM   2122  HD3 ILE C  31     106.750  36.410  52.850  0.00  0.00      CHAM  
ATOM   2123  C   ILE C  31     102.380  39.800  55.300  0.00  0.00      CHAM  
ATOM   2124  O   ILE C  31     102.180  39.690  56.480  0.00  0.00      CHAM  
ATOM   2125  N   ALA C  32     102.180  41.000  54.620  0.00  0.00      CHAM  
ATOM   2126  HN  ALA C  32     102.330  41.140  53.650  0.00  0.00      CHAM  
ATOM   2127  CA  ALA C  32     101.570  42.160  55.360  0.00  0.00      CHAM  
ATOM   2128  HA  ALA C  32     102.110  42.500  56.240  0.00  0.00      CHAM  
ATOM   2129  CB  ALA C  32     101.460  43.250  54.370  0.00  0.00      CHAM  
ATOM   2130  HB1 ALA C  32     100.680  43.120  53.590  0.00  0.00      CHAM  
ATOM   2131  HB2 ALA C  32     101.450  44.190  54.960  0.00  0.00      CHAM  
ATOM   2132  HB3 ALA C  32     102.410  43.270  53.780  0.00  0.00      CHAM  
ATOM   2133  C   ALA C  32     100.240  41.860  56.000  0.00  0.00      CHAM  
ATOM   2134  O   ALA C  32      99.970  42.150  57.130  0.00  0.00      CHAM  
ATOM   2135  N   LEU C  33      99.370  41.170  55.170  0.00  0.00      CHAM  
ATOM   2136  HN  LEU C  33      99.570  40.950  54.220  0.00  0.00      CHAM  
ATOM   2137  CA  LEU C  33      97.950  40.930  55.520  0.00  0.00      CHAM  
ATOM   2138  HA  LEU C  33      97.540  41.880  55.810  0.00  0.00      CHAM  
ATOM   2139  CB  LEU C  33      97.200  40.270  54.320  0.00  0.00      CHAM  
ATOM   2140  HB1 LEU C  33      97.210  40.960  53.450  0.00  0.00      CHAM  
ATOM   2141  HB2 LEU C  33      97.700  39.320  54.040  0.00  0.00      CHAM  
ATOM   2142  CG  LEU C  33      95.690  39.910  54.490  0.00  0.00      CHAM  
ATOM   2143  HG  LEU C  33      95.630  39.070  55.220  0.00  0.00      CHAM  
ATOM   2144  CD1 LEU C  33      94.940  41.210  54.930  0.00  0.00      CHAM  
ATOM   2145 HD11 LEU C  33      93.940  40.880  55.270  0.00  0.00      CHAM  
ATOM   2146 HD12 LEU C  33      95.380  41.700  55.830  0.00  0.00      CHAM  
ATOM   2147 HD13 LEU C  33      94.830  41.910  54.090  0.00  0.00      CHAM  
ATOM   2148  CD2 LEU C  33      95.150  39.300  53.120  0.00  0.00      CHAM  
ATOM   2149 HD21 LEU C  33      94.940  40.110  52.380  0.00  0.00      CHAM  
ATOM   2150 HD22 LEU C  33      95.810  38.490  52.740  0.00  0.00      CHAM  
ATOM   2151 HD23 LEU C  33      94.150  38.880  53.360  0.00  0.00      CHAM  
ATOM   2152  C   LEU C  33      97.810  40.050  56.690  0.00  0.00      CHAM  
ATOM   2153  O   LEU C  33      97.050  40.340  57.630  0.00  0.00      CHAM  
ATOM   2154  N   ILE C  34      98.620  38.970  56.660  0.00  0.00      CHAM  
ATOM   2155  HN  ILE C  34      99.210  38.940  55.860  0.00  0.00      CHAM  
ATOM   2156  CA  ILE C  34      98.670  37.950  57.640  0.00  0.00      CHAM  
ATOM   2157  HA  ILE C  34      97.640  37.720  57.860  0.00  0.00      CHAM  
ATOM   2158  CB  ILE C  34      99.290  36.600  57.230  0.00  0.00      CHAM  
ATOM   2159  HB  ILE C  34     100.340  36.840  56.950  0.00  0.00      CHAM  
ATOM   2160  CG2 ILE C  34      99.110  35.620  58.470  0.00  0.00      CHAM  
ATOM   2161 HG21 ILE C  34      99.660  34.710  58.180  0.00  0.00      CHAM  
ATOM   2162 HG22 ILE C  34      99.460  35.950  59.470  0.00  0.00      CHAM  
ATOM   2163 HG23 ILE C  34      98.020  35.410  58.650  0.00  0.00      CHAM  
ATOM   2164  CG1 ILE C  34      98.630  36.040  56.030  0.00  0.00      CHAM  
ATOM   2165 HG11 ILE C  34      97.610  35.640  56.240  0.00  0.00      CHAM  
ATOM   2166 HG12 ILE C  34      98.350  36.870  55.350  0.00  0.00      CHAM  
ATOM   2167  CD  ILE C  34      99.500  35.070  55.190  0.00  0.00      CHAM  
ATOM   2168  HD1 ILE C  34      99.460  34.080  55.700  0.00  0.00      CHAM  
ATOM   2169  HD2 ILE C  34      99.140  34.820  54.170  0.00  0.00      CHAM  
ATOM   2170  HD3 ILE C  34     100.550  35.440  55.170  0.00  0.00      CHAM  
ATOM   2171  C   ILE C  34      99.270  38.510  58.930  0.00  0.00      CHAM  
ATOM   2172  O   ILE C  34      98.750  38.210  60.000  0.00  0.00      CHAM  
ATOM   2173  N   THR C  35     100.350  39.350  58.910  0.00  0.00      CHAM  
ATOM   2174  HN  THR C  35     100.890  39.460  58.090  0.00  0.00      CHAM  
ATOM   2175  CA  THR C  35     100.890  40.060  60.090  0.00  0.00      CHAM  
ATOM   2176  HA  THR C  35     101.380  39.310  60.700  0.00  0.00      CHAM  
ATOM   2177  CB  THR C  35     101.950  40.990  59.610  0.00  0.00      CHAM  
ATOM   2178  HB  THR C  35     101.620  41.840  58.980  0.00  0.00      CHAM  
ATOM   2179  OG1 THR C  35     103.020  40.450  58.910  0.00  0.00      CHAM  
ATOM   2180  HG1 THR C  35     102.600  39.990  58.180  0.00  0.00      CHAM  
ATOM   2181  CG2 THR C  35     102.650  41.660  60.880  0.00  0.00      CHAM  
ATOM   2182 HG21 THR C  35     101.890  42.350  61.290  0.00  0.00      CHAM  
ATOM   2183 HG22 THR C  35     102.900  40.900  61.640  0.00  0.00      CHAM  
ATOM   2184 HG23 THR C  35     103.570  42.250  60.640  0.00  0.00      CHAM  
ATOM   2185  C   THR C  35      99.890  40.910  60.860  0.00  0.00      CHAM  
ATOM   2186  O   THR C  35      99.790  40.940  62.080  0.00  0.00      CHAM  
ATOM   2187  N   MET C  36      99.000  41.710  60.110  0.00  0.00      CHAM  
ATOM   2188  HN  MET C  36      99.070  41.740  59.110  0.00  0.00      CHAM  
ATOM   2189  CA  MET C  36      97.980  42.560  60.650  0.00  0.00      CHAM  
ATOM   2190  HA  MET C  36      98.570  43.080  61.390  0.00  0.00      CHAM  
ATOM   2191  CB  MET C  36      97.530  43.710  59.690  0.00  0.00      CHAM  
ATOM   2192  HB1 MET C  36      97.230  43.280  58.710  0.00  0.00      CHAM  
ATOM   2193  HB2 MET C  36      96.640  44.170  60.150  0.00  0.00      CHAM  
ATOM   2194  CG  MET C  36      98.600  44.860  59.380  0.00  0.00      CHAM  
ATOM   2195  HG1 MET C  36      99.430  44.380  58.820  0.00  0.00      CHAM  
ATOM   2196  HG2 MET C  36      98.140  45.560  58.650  0.00  0.00      CHAM  
ATOM   2197  SD  MET C  36      99.220  45.930  60.750  0.00  0.00      CHAM  
ATOM   2198  CE  MET C  36      97.720  46.450  61.620  0.00  0.00      CHAM  
ATOM   2199  HE1 MET C  36      97.070  47.230  61.150  0.00  0.00      CHAM  
ATOM   2200  HE2 MET C  36      97.150  45.530  61.900  0.00  0.00      CHAM  
ATOM   2201  HE3 MET C  36      97.960  46.960  62.580  0.00  0.00      CHAM  
ATOM   2202  C   MET C  36      96.770  41.830  61.280  0.00  0.00      CHAM  
ATOM   2203  O   MET C  36      96.350  42.130  62.410  0.00  0.00      CHAM  
ATOM   2204  N   GLY C  37      96.300  40.800  60.600  0.00  0.00      CHAM  
ATOM   2205  HN  GLY C  37      96.670  40.620  59.690  0.00  0.00      CHAM  
ATOM   2206  CA  GLY C  37      95.540  39.630  61.110  0.00  0.00      CHAM  
ATOM   2207  HA1 GLY C  37      95.740  38.850  60.390  0.00  0.00      CHAM  
ATOM   2208  HA2 GLY C  37      94.490  39.850  61.210  0.00  0.00      CHAM  
ATOM   2209  C   GLY C  37      96.000  39.080  62.490  0.00  0.00      CHAM  
ATOM   2210  O   GLY C  37      95.250  39.010  63.420  0.00  0.00      CHAM  
ATOM   2211  N   LEU C  38      97.240  38.600  62.590  0.00  0.00      CHAM  
ATOM   2212  HN  LEU C  38      97.810  38.540  61.770  0.00  0.00      CHAM  
ATOM   2213  CA  LEU C  38      97.890  38.150  63.810  0.00  0.00      CHAM  
ATOM   2214  HA  LEU C  38      97.400  37.300  64.260  0.00  0.00      CHAM  
ATOM   2215  CB  LEU C  38      99.320  37.620  63.490  0.00  0.00      CHAM  
ATOM   2216  HB1 LEU C  38      99.290  36.740  62.810  0.00  0.00      CHAM  
ATOM   2217  HB2 LEU C  38      99.920  38.430  63.040  0.00  0.00      CHAM  
ATOM   2218  CG  LEU C  38     100.150  37.130  64.620  0.00  0.00      CHAM  
ATOM   2219  HG  LEU C  38     100.530  37.940  65.280  0.00  0.00      CHAM  
ATOM   2220  CD1 LEU C  38      99.430  36.030  65.380  0.00  0.00      CHAM  
ATOM   2221 HD11 LEU C  38      99.780  35.940  66.440  0.00  0.00      CHAM  
ATOM   2222 HD12 LEU C  38      98.370  36.260  65.580  0.00  0.00      CHAM  
ATOM   2223 HD13 LEU C  38      99.490  35.090  64.790  0.00  0.00      CHAM  
ATOM   2224  CD2 LEU C  38     101.520  36.590  64.110  0.00  0.00      CHAM  
ATOM   2225 HD21 LEU C  38     101.390  35.550  63.740  0.00  0.00      CHAM  
ATOM   2226 HD22 LEU C  38     102.000  37.240  63.360  0.00  0.00      CHAM  
ATOM   2227 HD23 LEU C  38     102.240  36.440  64.950  0.00  0.00      CHAM  
ATOM   2228  C   LEU C  38      98.030  39.220  64.950  0.00  0.00      CHAM  
ATOM   2229  O   LEU C  38      97.720  38.900  66.080  0.00  0.00      CHAM  
ATOM   2230  N   THR C  39      98.430  40.440  64.570  0.00  0.00      CHAM  
ATOM   2231  HN  THR C  39      98.620  40.710  63.620  0.00  0.00      CHAM  
ATOM   2232  CA  THR C  39      98.430  41.530  65.500  0.00  0.00      CHAM  
ATOM   2233  HA  THR C  39      99.060  41.250  66.350  0.00  0.00      CHAM  
ATOM   2234  CB  THR C  39      99.160  42.750  64.950  0.00  0.00      CHAM  
ATOM   2235  HB  THR C  39      98.540  43.110  64.100  0.00  0.00      CHAM  
ATOM   2236  OG1 THR C  39     100.430  42.360  64.390  0.00  0.00      CHAM  
ATOM   2237  HG1 THR C  39     100.250  41.820  63.610  0.00  0.00      CHAM  
ATOM   2238  CG2 THR C  39      99.460  43.800  66.040  0.00  0.00      CHAM  
ATOM   2239 HG21 THR C  39     100.240  43.410  66.740  0.00  0.00      CHAM  
ATOM   2240 HG22 THR C  39     100.030  44.640  65.590  0.00  0.00      CHAM  
ATOM   2241 HG23 THR C  39      98.490  44.120  66.480  0.00  0.00      CHAM  
ATOM   2242  C   THR C  39      97.060  41.890  66.110  0.00  0.00      CHAM  
ATOM   2243  O   THR C  39      96.910  41.940  67.300  0.00  0.00      CHAM  
ATOM   2244  N   LEU C  40      96.070  42.000  65.170  0.00  0.00      CHAM  
ATOM   2245  HN  LEU C  40      96.170  41.820  64.200  0.00  0.00      CHAM  
ATOM   2246  CA  LEU C  40      94.640  42.150  65.470  0.00  0.00      CHAM  
ATOM   2247  HA  LEU C  40      94.510  42.970  66.160  0.00  0.00      CHAM  
ATOM   2248  CB  LEU C  40      93.930  42.420  64.080  0.00  0.00      CHAM  
ATOM   2249  HB1 LEU C  40      94.250  43.370  63.600  0.00  0.00      CHAM  
ATOM   2250  HB2 LEU C  40      94.120  41.530  63.450  0.00  0.00      CHAM  
ATOM   2251  CG  LEU C  40      92.350  42.560  64.240  0.00  0.00      CHAM  
ATOM   2252  HG  LEU C  40      91.860  41.600  64.520  0.00  0.00      CHAM  
ATOM   2253  CD1 LEU C  40      91.980  43.590  65.330  0.00  0.00      CHAM  
ATOM   2254 HD11 LEU C  40      90.910  43.870  65.290  0.00  0.00      CHAM  
ATOM   2255 HD12 LEU C  40      92.120  43.130  66.330  0.00  0.00      CHAM  
ATOM   2256 HD13 LEU C  40      92.480  44.580  65.180  0.00  0.00      CHAM  
ATOM   2257  CD2 LEU C  40      91.710  42.940  62.910  0.00  0.00      CHAM  
ATOM   2258 HD21 LEU C  40      90.610  42.830  62.840  0.00  0.00      CHAM  
ATOM   2259 HD22 LEU C  40      91.950  43.940  62.480  0.00  0.00      CHAM  
ATOM   2260 HD23 LEU C  40      92.020  42.290  62.050  0.00  0.00      CHAM  
ATOM   2261  C   LEU C  40      94.140  40.980  66.350  0.00  0.00      CHAM  
ATOM   2262  O   LEU C  40      93.460  41.200  67.330  0.00  0.00      CHAM  
ATOM   2263  N   ALA C  41      94.340  39.710  65.940  0.00  0.00      CHAM  
ATOM   2264  HN  ALA C  41      94.870  39.570  65.100  0.00  0.00      CHAM  
ATOM   2265  CA  ALA C  41      93.920  38.500  66.620  0.00  0.00      CHAM  
ATOM   2266  HA  ALA C  41      92.850  38.540  66.810  0.00  0.00      CHAM  
ATOM   2267  CB  ALA C  41      94.240  37.120  65.950  0.00  0.00      CHAM  
ATOM   2268  HB1 ALA C  41      95.340  37.010  65.840  0.00  0.00      CHAM  
ATOM   2269  HB2 ALA C  41      93.730  36.320  66.540  0.00  0.00      CHAM  
ATOM   2270  HB3 ALA C  41      93.770  37.010  64.950  0.00  0.00      CHAM  
ATOM   2271  C   ALA C  41      94.480  38.410  68.050  0.00  0.00      CHAM  
ATOM   2272  O   ALA C  41      93.770  38.020  68.960  0.00  0.00      CHAM  
ATOM   2273  N   LEU C  42      95.720  38.820  68.300  0.00  0.00      CHAM  
ATOM   2274  HN  LEU C  42      96.400  39.090  67.610  0.00  0.00      CHAM  
ATOM   2275  CA  LEU C  42      96.220  38.780  69.650  0.00  0.00      CHAM  
ATOM   2276  HA  LEU C  42      95.950  37.780  69.960  0.00  0.00      CHAM  
ATOM   2277  CB  LEU C  42      97.690  39.110  69.420  0.00  0.00      CHAM  
ATOM   2278  HB1 LEU C  42      97.780  40.000  68.760  0.00  0.00      CHAM  
ATOM   2279  HB2 LEU C  42      98.040  39.330  70.450  0.00  0.00      CHAM  
ATOM   2280  CG  LEU C  42      98.530  38.010  68.820  0.00  0.00      CHAM  
ATOM   2281  HG  LEU C  42      97.930  37.610  67.970  0.00  0.00      CHAM  
ATOM   2282  CD1 LEU C  42      99.870  38.480  68.280  0.00  0.00      CHAM  
ATOM   2283 HD11 LEU C  42     100.490  38.850  69.120  0.00  0.00      CHAM  
ATOM   2284 HD12 LEU C  42     100.410  37.660  67.750  0.00  0.00      CHAM  
ATOM   2285 HD13 LEU C  42      99.660  39.280  67.550  0.00  0.00      CHAM  
ATOM   2286  CD2 LEU C  42      98.760  36.930  69.870  0.00  0.00      CHAM  
ATOM   2287 HD21 LEU C  42      99.440  37.400  70.610  0.00  0.00      CHAM  
ATOM   2288 HD22 LEU C  42      97.810  36.560  70.320  0.00  0.00      CHAM  
ATOM   2289 HD23 LEU C  42      99.380  36.050  69.590  0.00  0.00      CHAM  
ATOM   2290  C   LEU C  42      95.560  39.870  70.530  0.00  0.00      CHAM  
ATOM   2291  O   LEU C  42      95.070  39.690  71.620  0.00  0.00      CHAM  
ATOM   2292  N   SER C  43      95.410  41.100  69.950  0.00  0.00      CHAM  
ATOM   2293  HN  SER C  43      95.770  41.170  69.020  0.00  0.00      CHAM  
ATOM   2294  CA  SER C  43      94.760  42.250  70.530  0.00  0.00      CHAM  
ATOM   2295  HA  SER C  43      95.270  42.520  71.440  0.00  0.00      CHAM  
ATOM   2296  CB  SER C  43      94.830  43.410  69.580  0.00  0.00      CHAM  
ATOM   2297  HB1 SER C  43      94.270  43.170  68.650  0.00  0.00      CHAM  
ATOM   2298  HB2 SER C  43      94.330  44.330  69.950  0.00  0.00      CHAM  
ATOM   2299  OG  SER C  43      96.140  43.780  69.320  0.00  0.00      CHAM  
ATOM   2300  HG1 SER C  43      96.530  43.190  68.670  0.00  0.00      CHAM  
ATOM   2301  C   SER C  43      93.270  41.990  71.000  0.00  0.00      CHAM  
ATOM   2302  O   SER C  43      92.870  42.370  72.120  0.00  0.00      CHAM  
ATOM   2303  N   LEU C  44      92.560  41.310  70.020  0.00  0.00      CHAM  
ATOM   2304  HN  LEU C  44      93.000  41.220  69.130  0.00  0.00      CHAM  
ATOM   2305  CA  LEU C  44      91.170  40.920  70.140  0.00  0.00      CHAM  
ATOM   2306  HA  LEU C  44      90.550  41.790  70.360  0.00  0.00      CHAM  
ATOM   2307  CB  LEU C  44      90.650  40.390  68.730  0.00  0.00      CHAM  
ATOM   2308  HB1 LEU C  44      90.830  41.220  68.030  0.00  0.00      CHAM  
ATOM   2309  HB2 LEU C  44      91.410  39.600  68.560  0.00  0.00      CHAM  
ATOM   2310  CG  LEU C  44      89.150  39.870  68.610  0.00  0.00      CHAM  
ATOM   2311  HG  LEU C  44      88.860  39.350  69.530  0.00  0.00      CHAM  
ATOM   2312  CD1 LEU C  44      88.220  41.110  68.400  0.00  0.00      CHAM  
ATOM   2313 HD11 LEU C  44      88.330  41.720  67.470  0.00  0.00      CHAM  
ATOM   2314 HD12 LEU C  44      87.170  40.750  68.530  0.00  0.00      CHAM  
ATOM   2315 HD13 LEU C  44      88.410  41.870  69.190  0.00  0.00      CHAM  
ATOM   2316  CD2 LEU C  44      89.070  38.900  67.410  0.00  0.00      CHAM  
ATOM   2317 HD21 LEU C  44      89.210  39.330  66.400  0.00  0.00      CHAM  
ATOM   2318 HD22 LEU C  44      89.750  38.020  67.470  0.00  0.00      CHAM  
ATOM   2319 HD23 LEU C  44      88.030  38.540  67.220  0.00  0.00      CHAM  
ATOM   2320  C   LEU C  44      90.970  39.890  71.240  0.00  0.00      CHAM  
ATOM   2321  O   LEU C  44      90.000  39.920  71.950  0.00  0.00      CHAM  
ATOM   2322  N   GLN C  45      91.910  38.980  71.490  0.00  0.00      CHAM  
ATOM   2323  HN  GLN C  45      92.670  38.920  70.830  0.00  0.00      CHAM  
ATOM   2324  CA  GLN C  45      91.890  38.070  72.490  0.00  0.00      CHAM  
ATOM   2325  HA  GLN C  45      90.970  37.520  72.600  0.00  0.00      CHAM  
ATOM   2326  CB  GLN C  45      93.040  36.970  72.190  0.00  0.00      CHAM  
ATOM   2327  HB1 GLN C  45      92.660  36.730  71.160  0.00  0.00      CHAM  
ATOM   2328  HB2 GLN C  45      94.000  37.470  71.970  0.00  0.00      CHAM  
ATOM   2329  CG  GLN C  45      93.150  35.770  73.150  0.00  0.00      CHAM  
ATOM   2330  HG1 GLN C  45      92.110  35.440  73.280  0.00  0.00      CHAM  
ATOM   2331  HG2 GLN C  45      93.620  34.920  72.610  0.00  0.00      CHAM  
ATOM   2332  CD  GLN C  45      93.800  36.020  74.490  0.00  0.00      CHAM  
ATOM   2333  OE1 GLN C  45      94.880  36.580  74.610  0.00  0.00      CHAM  
ATOM   2334  NE2 GLN C  45      93.100  35.520  75.610  0.00  0.00      CHAM  
ATOM   2335 HE21 GLN C  45      93.430  35.880  76.490  0.00  0.00      CHAM  
ATOM   2336 HE22 GLN C  45      92.200  35.110  75.460  0.00  0.00      CHAM  
ATOM   2337  C   GLN C  45      92.050  38.720  73.900  0.00  0.00      CHAM  
ATOM   2338  O   GLN C  45      91.260  38.430  74.820  0.00  0.00      CHAM  
ATOM   2339  N   LEU C  46      93.020  39.680  74.090  0.00  0.00      CHAM  
ATOM   2340  HN  LEU C  46      93.680  39.850  73.360  0.00  0.00      CHAM  
ATOM   2341  CA  LEU C  46      93.220  40.480  75.360  0.00  0.00      CHAM  
ATOM   2342  HA  LEU C  46      93.330  39.870  76.230  0.00  0.00      CHAM  
ATOM   2343  CB  LEU C  46      94.350  41.590  75.160  0.00  0.00      CHAM  
ATOM   2344  HB1 LEU C  46      94.220  42.040  74.150  0.00  0.00      CHAM  
ATOM   2345  HB2 LEU C  46      94.370  42.290  76.020  0.00  0.00      CHAM  
ATOM   2346  CG  LEU C  46      95.750  40.950  75.090  0.00  0.00      CHAM  
ATOM   2347  HG  LEU C  46      95.700  40.050  74.430  0.00  0.00      CHAM  
ATOM   2348  CD1 LEU C  46      96.710  41.930  74.500  0.00  0.00      CHAM  
ATOM   2349 HD11 LEU C  46      96.840  42.770  75.210  0.00  0.00      CHAM  
ATOM   2350 HD12 LEU C  46      97.740  41.510  74.410  0.00  0.00      CHAM  
ATOM   2351 HD13 LEU C  46      96.240  42.310  73.570  0.00  0.00      CHAM  
ATOM   2352  CD2 LEU C  46      96.280  40.450  76.450  0.00  0.00      CHAM  
ATOM   2353 HD21 LEU C  46      96.650  41.270  77.090  0.00  0.00      CHAM  
ATOM   2354 HD22 LEU C  46      95.600  39.780  77.040  0.00  0.00      CHAM  
ATOM   2355 HD23 LEU C  46      97.110  39.760  76.200  0.00  0.00      CHAM  
ATOM   2356  C   LEU C  46      91.950  41.250  75.620  0.00  0.00      CHAM  
ATOM   2357  O   LEU C  46      91.520  41.260  76.760  0.00  0.00      CHAM  
ATOM   2358  N   TRP C  47      91.400  41.980  74.650  0.00  0.00      CHAM  
ATOM   2359  HN  TRP C  47      91.810  41.960  73.740  0.00  0.00      CHAM  
ATOM   2360  CA  TRP C  47      90.250  42.940  74.800  0.00  0.00      CHAM  
ATOM   2361  HA  TRP C  47      90.550  43.670  75.530  0.00  0.00      CHAM  
ATOM   2362  CB  TRP C  47      89.990  43.670  73.460  0.00  0.00      CHAM  
ATOM   2363  HB1 TRP C  47      90.830  44.290  73.100  0.00  0.00      CHAM  
ATOM   2364  HB2 TRP C  47      89.750  42.930  72.660  0.00  0.00      CHAM  
ATOM   2365  CG  TRP C  47      88.910  44.680  73.590  0.00  0.00      CHAM  
ATOM   2366  CD1 TRP C  47      88.830  45.750  74.500  0.00  0.00      CHAM  
ATOM   2367  HD1 TRP C  47      89.600  46.070  75.200  0.00  0.00      CHAM  
ATOM   2368  NE1 TRP C  47      87.790  46.550  74.090  0.00  0.00      CHAM  
ATOM   2369  HE1 TRP C  47      87.360  47.280  74.570  0.00  0.00      CHAM  
ATOM   2370  CE2 TRP C  47      87.090  45.960  73.120  0.00  0.00      CHAM  
ATOM   2371  CD2 TRP C  47      87.820  44.850  72.670  0.00  0.00      CHAM  
ATOM   2372  CE3 TRP C  47      87.440  44.320  71.490  0.00  0.00      CHAM  
ATOM   2373  HE3 TRP C  47      87.960  43.500  71.020  0.00  0.00      CHAM  
ATOM   2374  CZ3 TRP C  47      86.320  44.780  70.750  0.00  0.00      CHAM  
ATOM   2375  HZ3 TRP C  47      85.950  44.300  69.850  0.00  0.00      CHAM  
ATOM   2376  CZ2 TRP C  47      86.000  46.450  72.470  0.00  0.00      CHAM  
ATOM   2377  HZ2 TRP C  47      85.490  47.360  72.740  0.00  0.00      CHAM  
ATOM   2378  CH2 TRP C  47      85.550  45.810  71.280  0.00  0.00      CHAM  
ATOM   2379  HH2 TRP C  47      84.620  46.190  70.910  0.00  0.00      CHAM  
ATOM   2380  C   TRP C  47      88.980  42.370  75.500  0.00  0.00      CHAM  
ATOM   2381  O   TRP C  47      88.310  42.970  76.300  0.00  0.00      CHAM  
ATOM   2382  N   LEU C  48      88.550  41.200  75.080  0.00  0.00      CHAM  
ATOM   2383  HN  LEU C  48      89.050  40.690  74.360  0.00  0.00      CHAM  
ATOM   2384  CA  LEU C  48      87.330  40.580  75.490  0.00  0.00      CHAM  
ATOM   2385  HA  LEU C  48      86.690  41.330  75.930  0.00  0.00      CHAM  
ATOM   2386  CB  LEU C  48      86.540  40.040  74.240  0.00  0.00      CHAM  
ATOM   2387  HB1 LEU C  48      87.060  39.240  73.680  0.00  0.00      CHAM  
ATOM   2388  HB2 LEU C  48      85.630  39.500  74.600  0.00  0.00      CHAM  
ATOM   2389  CG  LEU C  48      86.060  41.020  73.190  0.00  0.00      CHAM  
ATOM   2390  HG  LEU C  48      86.960  41.430  72.690  0.00  0.00      CHAM  
ATOM   2391  CD1 LEU C  48      85.260  40.200  72.200  0.00  0.00      CHAM  
ATOM   2392 HD11 LEU C  48      85.780  39.230  71.960  0.00  0.00      CHAM  
ATOM   2393 HD12 LEU C  48      84.360  39.890  72.760  0.00  0.00      CHAM  
ATOM   2394 HD13 LEU C  48      85.060  40.740  71.250  0.00  0.00      CHAM  
ATOM   2395  CD2 LEU C  48      85.250  42.110  73.830  0.00  0.00      CHAM  
ATOM   2396 HD21 LEU C  48      85.820  42.730  74.540  0.00  0.00      CHAM  
ATOM   2397 HD22 LEU C  48      84.940  42.830  73.040  0.00  0.00      CHAM  
ATOM   2398 HD23 LEU C  48      84.360  41.670  74.330  0.00  0.00      CHAM  
ATOM   2399  C   LEU C  48      87.490  39.570  76.560  0.00  0.00      CHAM  
ATOM   2400  O   LEU C  48      86.690  38.660  76.660  0.00  0.00      CHAM  
ATOM   2401  N   GLN C  49      88.500  39.750  77.370  0.00  0.00      CHAM  
ATOM   2402  HN  GLN C  49      89.220  40.380  77.110  0.00  0.00      CHAM  
ATOM   2403  CA  GLN C  49      88.770  38.970  78.600  0.00  0.00      CHAM  
ATOM   2404  HA  GLN C  49      87.830  38.690  79.030  0.00  0.00      CHAM  
ATOM   2405  CB  GLN C  49      89.690  37.690  78.320  0.00  0.00      CHAM  
ATOM   2406  HB1 GLN C  49      89.730  36.970  79.170  0.00  0.00      CHAM  
ATOM   2407  HB2 GLN C  49      89.250  37.120  77.480  0.00  0.00      CHAM  
ATOM   2408  CG  GLN C  49      91.070  38.040  77.860  0.00  0.00      CHAM  
ATOM   2409  HG1 GLN C  49      91.470  37.120  77.370  0.00  0.00      CHAM  
ATOM   2410  HG2 GLN C  49      90.930  38.820  77.080  0.00  0.00      CHAM  
ATOM   2411  CD  GLN C  49      92.090  38.340  78.950  0.00  0.00      CHAM  
ATOM   2412  OE1 GLN C  49      92.470  37.380  79.650  0.00  0.00      CHAM  
ATOM   2413  NE2 GLN C  49      92.540  39.620  78.950  0.00  0.00      CHAM  
ATOM   2414 HE21 GLN C  49      93.110  39.920  79.710  0.00  0.00      CHAM  
ATOM   2415 HE22 GLN C  49      91.990  40.310  78.480  0.00  0.00      CHAM  
ATOM   2416  C   GLN C  49      89.390  39.890  79.610  0.00  0.00      CHAM  
ATOM   2417  O   GLN C  49      89.860  40.960  79.190  0.00  0.00      CHAM  
ATOM   2418  N   GLY C  50      89.300  39.580  80.920  0.00  0.00      CHAM  
ATOM   2419  HN  GLY C  50      88.850  38.710  81.140  0.00  0.00      CHAM  
ATOM   2420  CA  GLY C  50      89.620  40.320  82.150  0.00  0.00      CHAM  
ATOM   2421  HA1 GLY C  50      90.660  40.170  82.400  0.00  0.00      CHAM  
ATOM   2422  HA2 GLY C  50      88.820  40.000  82.790  0.00  0.00      CHAM  
ATOM   2423  C   GLY C  50      89.390  41.810  82.180  0.00  0.00      CHAM  
ATOM   2424  O   GLY C  50      88.390  42.310  81.750  0.00  0.00      CHAM  
ATOM   2425  N   GLY C  51      90.380  42.490  82.770  0.00  0.00      CHAM  
ATOM   2426  HN  GLY C  51      91.150  41.990  83.160  0.00  0.00      CHAM  
ATOM   2427  CA  GLY C  51      90.370  43.930  83.120  0.00  0.00      CHAM  
ATOM   2428  HA1 GLY C  51      91.200  44.180  83.770  0.00  0.00      CHAM  
ATOM   2429  HA2 GLY C  51      89.490  44.090  83.710  0.00  0.00      CHAM  
ATOM   2430  C   GLY C  51      90.300  44.840  81.900  0.00  0.00      CHAM  
ATOM   2431  O   GLY C  51      89.740  45.890  81.920  0.00  0.00      CHAM  
ATOM   2432  N   TYR C  52      90.740  44.320  80.790  0.00  0.00      CHAM  
ATOM   2433  HN  TYR C  52      91.250  43.470  80.800  0.00  0.00      CHAM  
ATOM   2434  CA  TYR C  52      90.430  44.980  79.510  0.00  0.00      CHAM  
ATOM   2435  HA  TYR C  52      90.670  46.030  79.580  0.00  0.00      CHAM  
ATOM   2436  CB  TYR C  52      91.180  44.230  78.420  0.00  0.00      CHAM  
ATOM   2437  HB1 TYR C  52      90.830  43.200  78.210  0.00  0.00      CHAM  
ATOM   2438  HB2 TYR C  52      91.060  44.700  77.410  0.00  0.00      CHAM  
ATOM   2439  CG  TYR C  52      92.740  44.150  78.660  0.00  0.00      CHAM  
ATOM   2440  CD1 TYR C  52      93.510  45.120  78.110  0.00  0.00      CHAM  
ATOM   2441  HD1 TYR C  52      93.090  46.050  77.780  0.00  0.00      CHAM  
ATOM   2442  CE1 TYR C  52      94.860  44.970  78.050  0.00  0.00      CHAM  
ATOM   2443  HE1 TYR C  52      95.400  45.820  77.670  0.00  0.00      CHAM  
ATOM   2444  CZ  TYR C  52      95.510  43.750  78.410  0.00  0.00      CHAM  
ATOM   2445  OH  TYR C  52      96.890  43.480  78.550  0.00  0.00      CHAM  
ATOM   2446  HH  TYR C  52      96.970  42.620  78.990  0.00  0.00      CHAM  
ATOM   2447  CD2 TYR C  52      93.310  42.920  79.080  0.00  0.00      CHAM  
ATOM   2448  HD2 TYR C  52      92.660  42.070  79.230  0.00  0.00      CHAM  
ATOM   2449  CE2 TYR C  52      94.630  42.770  78.910  0.00  0.00      CHAM  
ATOM   2450  HE2 TYR C  52      95.110  41.900  79.330  0.00  0.00      CHAM  
ATOM   2451  C   TYR C  52      88.970  45.080  79.140  0.00  0.00      CHAM  
ATOM   2452  O   TYR C  52      88.550  46.060  78.500  0.00  0.00      CHAM  
ATOM   2453  N   SER C  53      88.040  44.100  79.420  0.00  0.00      CHAM  
ATOM   2454  HN  SER C  53      88.340  43.330  79.980  0.00  0.00      CHAM  
ATOM   2455  CA  SER C  53      86.590  44.180  79.210  0.00  0.00      CHAM  
ATOM   2456  HA  SER C  53      86.510  44.480  78.180  0.00  0.00      CHAM  
ATOM   2457  CB  SER C  53      85.710  42.850  79.430  0.00  0.00      CHAM  
ATOM   2458  HB1 SER C  53      84.650  42.870  79.120  0.00  0.00      CHAM  
ATOM   2459  HB2 SER C  53      86.230  42.060  78.850  0.00  0.00      CHAM  
ATOM   2460  OG  SER C  53      85.660  42.460  80.780  0.00  0.00      CHAM  
ATOM   2461  HG1 SER C  53      86.560  42.440  81.100  0.00  0.00      CHAM  
ATOM   2462  C   SER C  53      85.960  45.320  80.050  0.00  0.00      CHAM  
ATOM   2463  O   SER C  53      84.840  45.740  79.720  0.00  0.00      CHAM  
ATOM   2464  N   LEU C  54      86.540  45.690  81.180  0.00  0.00      CHAM  
ATOM   2465  HN  LEU C  54      87.410  45.250  81.370  0.00  0.00      CHAM  
ATOM   2466  CA  LEU C  54      86.050  46.520  82.270  0.00  0.00      CHAM  
ATOM   2467  HA  LEU C  54      85.990  47.560  82.000  0.00  0.00      CHAM  
ATOM   2468  CB  LEU C  54      84.570  46.230  82.670  0.00  0.00      CHAM  
ATOM   2469  HB1 LEU C  54      83.920  46.350  81.780  0.00  0.00      CHAM  
ATOM   2470  HB2 LEU C  54      84.600  45.140  82.910  0.00  0.00      CHAM  
ATOM   2471  CG  LEU C  54      83.900  47.010  83.830  0.00  0.00      CHAM  
ATOM   2472  HG  LEU C  54      84.470  46.770  84.760  0.00  0.00      CHAM  
ATOM   2473  CD1 LEU C  54      83.800  48.510  83.650  0.00  0.00      CHAM  
ATOM   2474 HD11 LEU C  54      84.730  49.050  83.350  0.00  0.00      CHAM  
ATOM   2475 HD12 LEU C  54      83.220  48.880  82.770  0.00  0.00      CHAM  
ATOM   2476 HD13 LEU C  54      83.360  48.980  84.560  0.00  0.00      CHAM  
ATOM   2477  CD2 LEU C  54      82.440  46.520  84.190  0.00  0.00      CHAM  
ATOM   2478 HD21 LEU C  54      82.030  47.030  85.100  0.00  0.00      CHAM  
ATOM   2479 HD22 LEU C  54      81.760  46.730  83.340  0.00  0.00      CHAM  
ATOM   2480 HD23 LEU C  54      82.250  45.450  84.410  0.00  0.00      CHAM  
ATOM   2481  C   LEU C  54      86.860  46.180  83.480  0.00  0.00      CHAM  
ATOM   2482  O   LEU C  54      87.360  45.100  83.680  0.00  0.00      CHAM  
ATOM   2483  N   THR C  55      87.040  47.090  84.430  0.00  0.00      CHAM  
ATOM   2484  HN  THR C  55      86.510  47.930  84.490  0.00  0.00      CHAM  
ATOM   2485  CA  THR C  55      87.710  46.890  85.710  0.00  0.00      CHAM  
ATOM   2486  HA  THR C  55      87.430  45.910  86.080  0.00  0.00      CHAM  
ATOM   2487  CB  THR C  55      89.290  46.920  85.580  0.00  0.00      CHAM  
ATOM   2488  HB  THR C  55      89.560  46.130  84.840  0.00  0.00      CHAM  
ATOM   2489  OG1 THR C  55      89.960  46.630  86.820  0.00  0.00      CHAM  
ATOM   2490  HG1 THR C  55      89.770  45.740  87.130  0.00  0.00      CHAM  
ATOM   2491  CG2 THR C  55      89.780  48.270  85.060  0.00  0.00      CHAM  
ATOM   2492 HG21 THR C  55      89.470  49.090  85.750  0.00  0.00      CHAM  
ATOM   2493 HG22 THR C  55      90.880  48.290  85.040  0.00  0.00      CHAM  
ATOM   2494 HG23 THR C  55      89.350  48.550  84.080  0.00  0.00      CHAM  
ATOM   2495  C   THR C  55      87.150  48.000  86.630  0.00  0.00      CHAM  
ATOM   2496  O   THR C  55      86.680  49.040  86.180  0.00  0.00      CHAM  
ATOM   2497  N   GLN C  56      87.180  47.810  87.940  0.00  0.00      CHAM  
ATOM   2498  HN  GLN C  56      87.370  46.860  88.190  0.00  0.00      CHAM  
ATOM   2499  CA  GLN C  56      86.890  48.810  89.040  0.00  0.00      CHAM  
ATOM   2500  HA  GLN C  56      85.910  49.160  88.750  0.00  0.00      CHAM  
ATOM   2501  CB  GLN C  56      86.490  48.240  90.400  0.00  0.00      CHAM  
ATOM   2502  HB1 GLN C  56      87.210  47.470  90.770  0.00  0.00      CHAM  
ATOM   2503  HB2 GLN C  56      86.540  49.070  91.140  0.00  0.00      CHAM  
ATOM   2504  CG  GLN C  56      85.100  47.580  90.440  0.00  0.00      CHAM  
ATOM   2505  HG1 GLN C  56      84.890  47.220  91.460  0.00  0.00      CHAM  
ATOM   2506  HG2 GLN C  56      84.290  48.290  90.170  0.00  0.00      CHAM  
ATOM   2507  CD  GLN C  56      84.930  46.320  89.550  0.00  0.00      CHAM  
ATOM   2508  OE1 GLN C  56      85.300  45.280  90.040  0.00  0.00      CHAM  
ATOM   2509  NE2 GLN C  56      84.250  46.450  88.370  0.00  0.00      CHAM  
ATOM   2510 HE21 GLN C  56      84.160  45.630  87.790  0.00  0.00      CHAM  
ATOM   2511 HE22 GLN C  56      83.900  47.320  88.020  0.00  0.00      CHAM  
ATOM   2512  C   GLN C  56      87.970  49.950  89.090  0.00  0.00      CHAM  
ATOM   2513  O   GLN C  56      89.150  49.670  89.320  0.00  0.00      CHAM  
ATOM   2514  N   SER C  57      87.530  51.200  88.870  0.00  0.00      CHAM  
ATOM   2515  HN  SER C  57      86.540  51.260  88.710  0.00  0.00      CHAM  
ATOM   2516  CA  SER C  57      88.370  52.360  89.020  0.00  0.00      CHAM  
ATOM   2517  HA  SER C  57      89.170  52.140  88.330  0.00  0.00      CHAM  
ATOM   2518  CB  SER C  57      87.530  53.680  88.760  0.00  0.00      CHAM  
ATOM   2519  HB1 SER C  57      87.240  53.780  87.680  0.00  0.00      CHAM  
ATOM   2520  HB2 SER C  57      86.600  53.550  89.340  0.00  0.00      CHAM  
ATOM   2521  OG  SER C  57      88.240  54.890  89.110  0.00  0.00      CHAM  
ATOM   2522  HG1 SER C  57      88.880  55.130  88.450  0.00  0.00      CHAM  
ATOM   2523  C   SER C  57      89.130  52.490  90.320  0.00  0.00      CHAM  
ATOM   2524  O   SER C  57      88.620  52.170  91.420  0.00  0.00      CHAM  
ATOM   2525  N   ALA C  58      90.420  52.840  90.240  0.00  0.00      CHAM  
ATOM   2526  HN  ALA C  58      90.800  52.820  89.320  0.00  0.00      CHAM  
ATOM   2527  CA  ALA C  58      91.260  53.010  91.430  0.00  0.00      CHAM  
ATOM   2528  HA  ALA C  58      90.640  53.080  92.320  0.00  0.00      CHAM  
ATOM   2529  CB  ALA C  58      92.180  51.830  91.590  0.00  0.00      CHAM  
ATOM   2530  HB1 ALA C  58      91.580  50.900  91.500  0.00  0.00      CHAM  
ATOM   2531  HB2 ALA C  58      92.990  51.770  90.830  0.00  0.00      CHAM  
ATOM   2532  HB3 ALA C  58      92.630  51.810  92.610  0.00  0.00      CHAM  
ATOM   2533  C   ALA C  58      92.170  54.260  91.530  0.00  0.00      CHAM  
ATOM   2534  O   ALA C  58      93.170  54.370  92.300  0.00  0.00      CHAM  
ATOM   2535  N   GLY C  59      91.830  55.270  90.720  0.00  0.00      CHAM  
ATOM   2536  HN  GLY C  59      90.940  55.150  90.280  0.00  0.00      CHAM  
ATOM   2537  CA  GLY C  59      92.680  56.440  90.400  0.00  0.00      CHAM  
ATOM   2538  HA1 GLY C  59      93.170  56.610  91.350  0.00  0.00      CHAM  
ATOM   2539  HA2 GLY C  59      92.080  57.170  89.900  0.00  0.00      CHAM  
ATOM   2540  C   GLY C  59      93.820  56.130  89.400  0.00  0.00      CHAM  
ATOM   2541  O   GLY C  59      94.360  55.040  89.330  0.00  0.00      CHAM  
ATOM   2542  N   ILE C  60      94.170  57.150  88.590  0.00  0.00      CHAM  
ATOM   2543  HN  ILE C  60      93.860  58.090  88.710  0.00  0.00      CHAM  
ATOM   2544  CA  ILE C  60      95.270  57.060  87.620  0.00  0.00      CHAM  
ATOM   2545  HA  ILE C  60      94.920  56.420  86.830  0.00  0.00      CHAM  
ATOM   2546  CB  ILE C  60      95.410  58.450  86.830  0.00  0.00      CHAM  
ATOM   2547  HB  ILE C  60      94.400  58.750  86.460  0.00  0.00      CHAM  
ATOM   2548  CG2 ILE C  60      95.960  59.540  87.750  0.00  0.00      CHAM  
ATOM   2549 HG21 ILE C  60      95.360  59.470  88.690  0.00  0.00      CHAM  
ATOM   2550 HG22 ILE C  60      96.990  59.380  88.090  0.00  0.00      CHAM  
ATOM   2551 HG23 ILE C  60      95.780  60.550  87.320  0.00  0.00      CHAM  
ATOM   2552  CG1 ILE C  60      96.300  58.400  85.560  0.00  0.00      CHAM  
ATOM   2553 HG11 ILE C  60      97.390  58.330  85.800  0.00  0.00      CHAM  
ATOM   2554 HG12 ILE C  60      96.100  57.450  85.050  0.00  0.00      CHAM  
ATOM   2555  CD  ILE C  60      96.020  59.590  84.640  0.00  0.00      CHAM  
ATOM   2556  HD1 ILE C  60      95.040  59.430  84.140  0.00  0.00      CHAM  
ATOM   2557  HD2 ILE C  60      96.090  60.590  85.120  0.00  0.00      CHAM  
ATOM   2558  HD3 ILE C  60      96.810  59.650  83.860  0.00  0.00      CHAM  
ATOM   2559  C   ILE C  60      96.610  56.570  88.210  0.00  0.00      CHAM  
ATOM   2560  O   ILE C  60      96.840  56.950  89.390  0.00  0.00      CHAM  
ATOM   2561  N   PRO C  61      97.440  55.860  87.590  0.00  0.00      CHAM  
ATOM   2562  CD  PRO C  61      98.840  55.940  87.890  0.00  0.00      CHAM  
ATOM   2563  HD1 PRO C  61      99.130  55.150  88.610  0.00  0.00      CHAM  
ATOM   2564  HD2 PRO C  61      99.150  56.960  88.200  0.00  0.00      CHAM  
ATOM   2565  CA  PRO C  61      97.130  54.990  86.390  0.00  0.00      CHAM  
ATOM   2566  HA  PRO C  61      96.260  55.280  85.840  0.00  0.00      CHAM  
ATOM   2567  CB  PRO C  61      98.480  55.050  85.580  0.00  0.00      CHAM  
ATOM   2568  HB1 PRO C  61      98.280  55.880  84.870  0.00  0.00      CHAM  
ATOM   2569  HB2 PRO C  61      98.770  54.130  85.040  0.00  0.00      CHAM  
ATOM   2570  CG  PRO C  61      99.540  55.440  86.610  0.00  0.00      CHAM  
ATOM   2571  HG1 PRO C  61     100.080  56.230  86.040  0.00  0.00      CHAM  
ATOM   2572  HG2 PRO C  61     100.310  54.680  86.860  0.00  0.00      CHAM  
ATOM   2573  C   PRO C  61      96.990  53.500  86.770  0.00  0.00      CHAM  
ATOM   2574  O   PRO C  61      97.480  53.000  87.760  0.00  0.00      CHAM  
ATOM   2575  N   GLN C  62      96.190  52.780  86.010  0.00  0.00      CHAM  
ATOM   2576  HN  GLN C  62      95.630  53.330  85.400  0.00  0.00      CHAM  
ATOM   2577  CA  GLN C  62      95.910  51.420  86.220  0.00  0.00      CHAM  
ATOM   2578  HA  GLN C  62      96.650  50.930  86.840  0.00  0.00      CHAM  
ATOM   2579  CB  GLN C  62      94.570  51.150  87.000  0.00  0.00      CHAM  
ATOM   2580  HB1 GLN C  62      94.620  50.060  87.240  0.00  0.00      CHAM  
ATOM   2581  HB2 GLN C  62      94.750  51.680  87.970  0.00  0.00      CHAM  
ATOM   2582  CG  GLN C  62      93.310  51.790  86.380  0.00  0.00      CHAM  
ATOM   2583  HG1 GLN C  62      93.520  52.860  86.230  0.00  0.00      CHAM  
ATOM   2584  HG2 GLN C  62      93.000  51.240  85.470  0.00  0.00      CHAM  
ATOM   2585  CD  GLN C  62      92.180  51.690  87.410  0.00  0.00      CHAM  
ATOM   2586  OE1 GLN C  62      91.440  52.650  87.720  0.00  0.00      CHAM  
ATOM   2587  NE2 GLN C  62      91.780  50.460  87.650  0.00  0.00      CHAM  
ATOM   2588 HE21 GLN C  62      91.160  50.240  88.400  0.00  0.00      CHAM  
ATOM   2589 HE22 GLN C  62      92.380  49.790  87.230  0.00  0.00      CHAM  
ATOM   2590  C   GLN C  62      96.120  50.590  84.870  0.00  0.00      CHAM  
ATOM   2591  O   GLN C  62      95.360  50.670  83.880  0.00  0.00      CHAM  
ATOM   2592  N   TRP C  63      97.200  49.780  84.840  0.00  0.00      CHAM  
ATOM   2593  HN  TRP C  63      97.710  49.800  85.700  0.00  0.00      CHAM  
ATOM   2594  CA  TRP C  63      97.690  49.020  83.730  0.00  0.00      CHAM  
ATOM   2595  HA  TRP C  63      97.180  49.410  82.860  0.00  0.00      CHAM  
ATOM   2596  CB  TRP C  63      99.250  49.010  83.770  0.00  0.00      CHAM  
ATOM   2597  HB1 TRP C  63      99.590  48.560  84.730  0.00  0.00      CHAM  
ATOM   2598  HB2 TRP C  63      99.720  48.420  82.960  0.00  0.00      CHAM  
ATOM   2599  CG  TRP C  63      99.930  50.330  83.690  0.00  0.00      CHAM  
ATOM   2600  CD1 TRP C  63     100.900  50.840  84.520  0.00  0.00      CHAM  
ATOM   2601  HD1 TRP C  63     101.580  50.260  85.150  0.00  0.00      CHAM  
ATOM   2602  NE1 TRP C  63     101.250  52.120  84.100  0.00  0.00      CHAM  
ATOM   2603  HE1 TRP C  63     101.890  52.640  84.630  0.00  0.00      CHAM  
ATOM   2604  CE2 TRP C  63     100.440  52.500  83.110  0.00  0.00      CHAM  
ATOM   2605  CD2 TRP C  63      99.620  51.370  82.720  0.00  0.00      CHAM  
ATOM   2606  CE3 TRP C  63      98.660  51.560  81.680  0.00  0.00      CHAM  
ATOM   2607  HE3 TRP C  63      98.250  50.660  81.240  0.00  0.00      CHAM  
ATOM   2608  CZ3 TRP C  63      98.530  52.770  81.060  0.00  0.00      CHAM  
ATOM   2609  HZ3 TRP C  63      97.780  52.930  80.300  0.00  0.00      CHAM  
ATOM   2610  CZ2 TRP C  63     100.320  53.700  82.410  0.00  0.00      CHAM  
ATOM   2611  HZ2 TRP C  63     100.920  54.580  82.650  0.00  0.00      CHAM  
ATOM   2612  CH2 TRP C  63      99.360  53.850  81.410  0.00  0.00      CHAM  
ATOM   2613  HH2 TRP C  63      99.270  54.830  80.980  0.00  0.00      CHAM  
ATOM   2614  C   TRP C  63      97.380  47.530  83.810  0.00  0.00      CHAM  
ATOM   2615  O   TRP C  63      97.350  46.940  84.880  0.00  0.00      CHAM  
ATOM   2616  N   GLN C  64      96.910  46.940  82.670  0.00  0.00      CHAM  
ATOM   2617  HN  GLN C  64      96.740  47.570  81.910  0.00  0.00      CHAM  
ATOM   2618  CA  GLN C  64      96.700  45.530  82.500  0.00  0.00      CHAM  
ATOM   2619  HA  GLN C  64      96.380  45.160  83.470  0.00  0.00      CHAM  
ATOM   2620  CB  GLN C  64      95.540  45.200  81.480  0.00  0.00      CHAM  
ATOM   2621  HB1 GLN C  64      95.860  45.610  80.490  0.00  0.00      CHAM  
ATOM   2622  HB2 GLN C  64      95.410  44.100  81.510  0.00  0.00      CHAM  
ATOM   2623  CG  GLN C  64      94.100  45.680  81.840  0.00  0.00      CHAM  
ATOM   2624  HG1 GLN C  64      93.940  46.720  81.480  0.00  0.00      CHAM  
ATOM   2625  HG2 GLN C  64      93.390  44.980  81.360  0.00  0.00      CHAM  
ATOM   2626  CD  GLN C  64      93.690  45.770  83.320  0.00  0.00      CHAM  
ATOM   2627  OE1 GLN C  64      93.730  44.780  83.990  0.00  0.00      CHAM  
ATOM   2628  NE2 GLN C  64      93.330  46.960  83.790  0.00  0.00      CHAM  
ATOM   2629 HE21 GLN C  64      93.250  47.130  84.770  0.00  0.00      CHAM  
ATOM   2630 HE22 GLN C  64      93.210  47.700  83.120  0.00  0.00      CHAM  
ATOM   2631  C   GLN C  64      98.020  44.800  82.290  0.00  0.00      CHAM  
ATOM   2632  O   GLN C  64      98.200  43.640  82.680  0.00  0.00      CHAM  
ATOM   2633  N   SER C  65      99.080  45.460  81.750  0.00  0.00      CHAM  
ATOM   2634  HN  SER C  65      98.900  46.390  81.450  0.00  0.00      CHAM  
ATOM   2635  CA  SER C  65     100.440  44.920  81.790  0.00  0.00      CHAM  
ATOM   2636  HA  SER C  65     100.590  44.450  82.750  0.00  0.00      CHAM  
ATOM   2637  CB  SER C  65     100.750  43.940  80.650  0.00  0.00      CHAM  
ATOM   2638  HB1 SER C  65     100.000  44.040  79.840  0.00  0.00      CHAM  
ATOM   2639  HB2 SER C  65     101.730  44.230  80.210  0.00  0.00      CHAM  
ATOM   2640  OG  SER C  65     100.770  42.600  81.060  0.00  0.00      CHAM  
ATOM   2641  HG1 SER C  65     101.610  42.540  81.500  0.00  0.00      CHAM  
ATOM   2642  C   SER C  65     101.370  46.100  81.720  0.00  0.00      CHAM  
ATOM   2643  O   SER C  65     101.080  47.170  81.230  0.00  0.00      CHAM  
ATOM   2644  N   GLU C  66     102.530  45.850  82.240  0.00  0.00      CHAM  
ATOM   2645  HN  GLU C  66     102.730  44.950  82.600  0.00  0.00      CHAM  
ATOM   2646  CA  GLU C  66     103.630  46.760  82.320  0.00  0.00      CHAM  
ATOM   2647  HA  GLU C  66     103.600  47.510  81.550  0.00  0.00      CHAM  
ATOM   2648  CB  GLU C  66     103.600  47.570  83.710  0.00  0.00      CHAM  
ATOM   2649  HB1 GLU C  66     102.970  48.420  83.360  0.00  0.00      CHAM  
ATOM   2650  HB2 GLU C  66     103.020  46.950  84.420  0.00  0.00      CHAM  
ATOM   2651  CG  GLU C  66     104.840  48.230  84.280  0.00  0.00      CHAM  
ATOM   2652  HG1 GLU C  66     105.610  47.430  84.280  0.00  0.00      CHAM  
ATOM   2653  HG2 GLU C  66     105.280  49.060  83.690  0.00  0.00      CHAM  
ATOM   2654  CD  GLU C  66     104.710  48.660  85.710  0.00  0.00      CHAM  
ATOM   2655  OE1 GLU C  66     105.750  48.750  86.480  0.00  0.00      CHAM  
ATOM   2656  OE2 GLU C  66     103.550  49.000  86.110  0.00  0.00      CHAM  
ATOM   2657  C   GLU C  66     104.980  46.060  82.090  0.00  0.00      CHAM  
ATOM   2658  O   GLU C  66     105.290  45.000  82.650  0.00  0.00      CHAM  
ATOM   2659  N   PHE C  67     105.850  46.700  81.350  0.00  0.00      CHAM  
ATOM   2660  HN  PHE C  67     105.620  47.500  80.800  0.00  0.00      CHAM  
ATOM   2661  CA  PHE C  67     107.170  46.180  80.990  0.00  0.00      CHAM  
ATOM   2662  HA  PHE C  67     107.440  45.550  81.820  0.00  0.00      CHAM  
ATOM   2663  CB  PHE C  67     107.020  45.370  79.680  0.00  0.00      CHAM  
ATOM   2664  HB1 PHE C  67     106.320  44.530  79.860  0.00  0.00      CHAM  
ATOM   2665  HB2 PHE C  67     106.540  45.970  78.880  0.00  0.00      CHAM  
ATOM   2666  CG  PHE C  67     108.370  44.850  79.060  0.00  0.00      CHAM  
ATOM   2667  CD1 PHE C  67     109.170  43.830  79.650  0.00  0.00      CHAM  
ATOM   2668  HD1 PHE C  67     108.830  43.370  80.580  0.00  0.00      CHAM  
ATOM   2669  CE1 PHE C  67     110.360  43.390  79.060  0.00  0.00      CHAM  
ATOM   2670  HE1 PHE C  67     110.980  42.600  79.460  0.00  0.00      CHAM  
ATOM   2671  CZ  PHE C  67     110.760  44.070  77.840  0.00  0.00      CHAM  
ATOM   2672  HZ  PHE C  67     111.630  43.700  77.340  0.00  0.00      CHAM  
ATOM   2673  CD2 PHE C  67     108.810  45.460  77.900  0.00  0.00      CHAM  
ATOM   2674  HD2 PHE C  67     108.250  46.210  77.360  0.00  0.00      CHAM  
ATOM   2675  CE2 PHE C  67     109.990  45.090  77.280  0.00  0.00      CHAM  
ATOM   2676  HE2 PHE C  67     110.260  45.610  76.370  0.00  0.00      CHAM  
ATOM   2677  C   PHE C  67     108.280  47.270  80.750  0.00  0.00      CHAM  
ATOM   2678  O   PHE C  67     107.950  48.280  80.170  0.00  0.00      CHAM  
ATOM   2679  N   ASP C  68     109.500  47.110  81.280  0.00  0.00      CHAM  
ATOM   2680  HN  ASP C  68     109.750  46.380  81.910  0.00  0.00      CHAM  
ATOM   2681  CA  ASP C  68     110.510  48.090  80.970  0.00  0.00      CHAM  
ATOM   2682  HA  ASP C  68     110.430  48.310  79.920  0.00  0.00      CHAM  
ATOM   2683  CB  ASP C  68     110.390  49.470  81.770  0.00  0.00      CHAM  
ATOM   2684  HB1 ASP C  68     110.350  50.310  81.030  0.00  0.00      CHAM  
ATOM   2685  HB2 ASP C  68     109.370  49.300  82.160  0.00  0.00      CHAM  
ATOM   2686  CG  ASP C  68     111.190  49.750  83.010  0.00  0.00      CHAM  
ATOM   2687  OD1 ASP C  68     111.590  50.960  83.050  0.00  0.00      CHAM  
ATOM   2688  OD2 ASP C  68     111.520  48.940  83.910  0.00  0.00      CHAM  
ATOM   2689  C   ASP C  68     111.870  47.470  81.060  0.00  0.00      CHAM  
ATOM   2690  O   ASP C  68     112.150  46.500  81.770  0.00  0.00      CHAM  
ATOM   2691  N   MET C  69     112.810  47.960  80.200  0.00  0.00      CHAM  
ATOM   2692  HN  MET C  69     112.480  48.570  79.490  0.00  0.00      CHAM  
ATOM   2693  CA  MET C  69     114.200  47.600  80.310  0.00  0.00      CHAM  
ATOM   2694  HA  MET C  69     114.410  47.430  81.350  0.00  0.00      CHAM  
ATOM   2695  CB  MET C  69     114.570  46.390  79.320  0.00  0.00      CHAM  
ATOM   2696  HB1 MET C  69     115.660  46.200  79.420  0.00  0.00      CHAM  
ATOM   2697  HB2 MET C  69     114.050  45.490  79.700  0.00  0.00      CHAM  
ATOM   2698  CG  MET C  69     114.050  46.570  77.920  0.00  0.00      CHAM  
ATOM   2699  HG1 MET C  69     112.950  46.440  77.960  0.00  0.00      CHAM  
ATOM   2700  HG2 MET C  69     114.310  47.580  77.550  0.00  0.00      CHAM  
ATOM   2701  SD  MET C  69     114.670  45.310  76.840  0.00  0.00      CHAM  
ATOM   2702  CE  MET C  69     116.350  46.070  76.560  0.00  0.00      CHAM  
ATOM   2703  HE1 MET C  69     116.950  45.410  75.910  0.00  0.00      CHAM  
ATOM   2704  HE2 MET C  69     116.320  47.090  76.130  0.00  0.00      CHAM  
ATOM   2705  HE3 MET C  69     116.910  46.140  77.520  0.00  0.00      CHAM  
ATOM   2706  C   MET C  69     115.010  48.880  79.800  0.00  0.00      CHAM  
ATOM   2707  O   MET C  69     114.540  49.450  78.850  0.00  0.00      CHAM  
ATOM   2708  N   PRO C  70     116.110  49.310  80.460  0.00  0.00      CHAM  
ATOM   2709  CD  PRO C  70     116.570  48.710  81.800  0.00  0.00      CHAM  
ATOM   2710  HD1 PRO C  70     116.870  47.640  81.770  0.00  0.00      CHAM  
ATOM   2711  HD2 PRO C  70     115.780  48.810  82.590  0.00  0.00      CHAM  
ATOM   2712  CA  PRO C  70     116.960  50.540  80.120  0.00  0.00      CHAM  
ATOM   2713  HA  PRO C  70     116.390  51.440  80.320  0.00  0.00      CHAM  
ATOM   2714  CB  PRO C  70     118.210  50.330  80.970  0.00  0.00      CHAM  
ATOM   2715  HB1 PRO C  70     118.890  51.210  81.060  0.00  0.00      CHAM  
ATOM   2716  HB2 PRO C  70     118.920  49.650  80.450  0.00  0.00      CHAM  
ATOM   2717  CG  PRO C  70     117.760  49.580  82.200  0.00  0.00      CHAM  
ATOM   2718  HG1 PRO C  70     117.380  50.290  82.970  0.00  0.00      CHAM  
ATOM   2719  HG2 PRO C  70     118.610  48.980  82.600  0.00  0.00      CHAM  
ATOM   2720  C   PRO C  70     117.300  50.670  78.640  0.00  0.00      CHAM  
ATOM   2721  O   PRO C  70     117.450  49.640  78.010  0.00  0.00      CHAM  
ATOM   2722  N   TRP C  71     117.450  51.960  78.130  0.00  0.00      CHAM  
ATOM   2723  HN  TRP C  71     117.210  52.720  78.720  0.00  0.00      CHAM  
ATOM   2724  CA  TRP C  71     117.760  52.220  76.740  0.00  0.00      CHAM  
ATOM   2725  HA  TRP C  71     118.230  51.370  76.280  0.00  0.00      CHAM  
ATOM   2726  CB  TRP C  71     116.520  52.560  75.870  0.00  0.00      CHAM  
ATOM   2727  HB1 TRP C  71     115.890  51.650  75.800  0.00  0.00      CHAM  
ATOM   2728  HB2 TRP C  71     115.990  53.350  76.450  0.00  0.00      CHAM  
ATOM   2729  CG  TRP C  71     116.650  53.020  74.460  0.00  0.00      CHAM  
ATOM   2730  CD1 TRP C  71     117.690  53.090  73.600  0.00  0.00      CHAM  
ATOM   2731  HD1 TRP C  71     118.740  52.940  73.810  0.00  0.00      CHAM  
ATOM   2732  NE1 TRP C  71     117.290  53.550  72.400  0.00  0.00      CHAM  
ATOM   2733  HE1 TRP C  71     117.830  53.890  71.660  0.00  0.00      CHAM  
ATOM   2734  CE2 TRP C  71     115.930  53.850  72.440  0.00  0.00      CHAM  
ATOM   2735  CD2 TRP C  71     115.550  53.610  73.790  0.00  0.00      CHAM  
ATOM   2736  CE3 TRP C  71     114.220  53.870  74.200  0.00  0.00      CHAM  
ATOM   2737  HE3 TRP C  71     113.810  53.650  75.180  0.00  0.00      CHAM  
ATOM   2738  CZ3 TRP C  71     113.410  54.570  73.330  0.00  0.00      CHAM  
ATOM   2739  HZ3 TRP C  71     112.360  54.660  73.550  0.00  0.00      CHAM  
ATOM   2740  CZ2 TRP C  71     115.050  54.460  71.590  0.00  0.00      CHAM  
ATOM   2741  HZ2 TRP C  71     115.350  54.820  70.620  0.00  0.00      CHAM  
ATOM   2742  CH2 TRP C  71     113.750  54.830  72.050  0.00  0.00      CHAM  
ATOM   2743  HH2 TRP C  71     113.100  55.380  71.390  0.00  0.00      CHAM  
ATOM   2744  C   TRP C  71     118.770  53.230  76.510  0.00  0.00      CHAM  
ATOM   2745  O   TRP C  71     119.870  52.980  76.020  0.00  0.00      CHAM  
ATOM   2746  N   ILE C  72     118.530  54.470  76.980  0.00  0.00      CHAM  
ATOM   2747  HN  ILE C  72     117.640  54.770  77.330  0.00  0.00      CHAM  
ATOM   2748  CA  ILE C  72     119.650  55.410  77.100  0.00  0.00      CHAM  
ATOM   2749  HA  ILE C  72     120.550  54.920  76.770  0.00  0.00      CHAM  
ATOM   2750  CB  ILE C  72     119.540  56.640  76.240  0.00  0.00      CHAM  
ATOM   2751  HB  ILE C  72     118.810  57.350  76.680  0.00  0.00      CHAM  
ATOM   2752  CG2 ILE C  72     120.970  57.300  76.100  0.00  0.00      CHAM  
ATOM   2753 HG21 ILE C  72     121.290  57.790  77.030  0.00  0.00      CHAM  
ATOM   2754 HG22 ILE C  72     121.730  56.530  75.830  0.00  0.00      CHAM  
ATOM   2755 HG23 ILE C  72     120.990  58.140  75.380  0.00  0.00      CHAM  
ATOM   2756  CG1 ILE C  72     118.940  56.310  74.850  0.00  0.00      CHAM  
ATOM   2757 HG11 ILE C  72     119.470  55.400  74.480  0.00  0.00      CHAM  
ATOM   2758 HG12 ILE C  72     117.850  56.120  75.010  0.00  0.00      CHAM  
ATOM   2759  CD  ILE C  72     119.060  57.500  73.760  0.00  0.00      CHAM  
ATOM   2760  HD1 ILE C  72     120.110  57.850  73.690  0.00  0.00      CHAM  
ATOM   2761  HD2 ILE C  72     118.710  57.060  72.810  0.00  0.00      CHAM  
ATOM   2762  HD3 ILE C  72     118.460  58.400  73.990  0.00  0.00      CHAM  
ATOM   2763  C   ILE C  72     119.850  55.930  78.530  0.00  0.00      CHAM  
ATOM   2764  O   ILE C  72     119.280  56.920  78.960  0.00  0.00      CHAM  
ATOM   2765  N   PRO C  73     120.700  55.290  79.370  0.00  0.00      CHAM  
ATOM   2766  CD  PRO C  73     121.430  54.020  79.070  0.00  0.00      CHAM  
ATOM   2767  HD1 PRO C  73     122.480  54.240  78.800  0.00  0.00      CHAM  
ATOM   2768  HD2 PRO C  73     120.870  53.350  78.380  0.00  0.00      CHAM  
ATOM   2769  CA  PRO C  73     120.800  55.530  80.780  0.00  0.00      CHAM  
ATOM   2770  HA  PRO C  73     119.820  55.350  81.190  0.00  0.00      CHAM  
ATOM   2771  CB  PRO C  73     121.860  54.610  81.280  0.00  0.00      CHAM  
ATOM   2772  HB1 PRO C  73     121.760  54.310  82.350  0.00  0.00      CHAM  
ATOM   2773  HB2 PRO C  73     122.840  55.110  81.110  0.00  0.00      CHAM  
ATOM   2774  CG  PRO C  73     121.620  53.380  80.450  0.00  0.00      CHAM  
ATOM   2775  HG1 PRO C  73     120.630  53.000  80.810  0.00  0.00      CHAM  
ATOM   2776  HG2 PRO C  73     122.430  52.640  80.480  0.00  0.00      CHAM  
ATOM   2777  C   PRO C  73     121.150  56.930  81.280  0.00  0.00      CHAM  
ATOM   2778  O   PRO C  73     120.470  57.370  82.200  0.00  0.00      CHAM  
ATOM   2779  N   ARG C  74     122.060  57.670  80.530  0.00  0.00      CHAM  
ATOM   2780  HN  ARG C  74     122.610  57.230  79.840  0.00  0.00      CHAM  
ATOM   2781  CA  ARG C  74     122.430  58.980  80.960  0.00  0.00      CHAM  
ATOM   2782  HA  ARG C  74     122.770  58.770  81.980  0.00  0.00      CHAM  
ATOM   2783  CB  ARG C  74     123.570  59.610  80.040  0.00  0.00      CHAM  
ATOM   2784  HB1 ARG C  74     124.510  59.030  80.150  0.00  0.00      CHAM  
ATOM   2785  HB2 ARG C  74     123.200  59.520  78.990  0.00  0.00      CHAM  
ATOM   2786  CG  ARG C  74     123.860  61.110  80.370  0.00  0.00      CHAM  
ATOM   2787  HG1 ARG C  74     124.450  61.690  79.650  0.00  0.00      CHAM  
ATOM   2788  HG2 ARG C  74     122.910  61.690  80.440  0.00  0.00      CHAM  
ATOM   2789  CD  ARG C  74     124.550  61.330  81.760  0.00  0.00      CHAM  
ATOM   2790  HD1 ARG C  74     124.340  62.360  82.150  0.00  0.00      CHAM  
ATOM   2791  HD2 ARG C  74     124.220  60.520  82.450  0.00  0.00      CHAM  
ATOM   2792  NE  ARG C  74     126.060  61.320  81.590  0.00  0.00      CHAM  
ATOM   2793  HE  ARG C  74     126.570  61.490  80.750  0.00  0.00      CHAM  
ATOM   2794  CZ  ARG C  74     126.930  61.220  82.620  0.00  0.00      CHAM  
ATOM   2795  NH1 ARG C  74     126.520  61.340  83.870  0.00  0.00      CHAM  
ATOM   2796 HH11 ARG C  74     127.220  61.190  84.570  0.00  0.00      CHAM  
ATOM   2797 HH12 ARG C  74     125.550  61.480  84.080  0.00  0.00      CHAM  
ATOM   2798  NH2 ARG C  74     128.180  60.940  82.380  0.00  0.00      CHAM  
ATOM   2799 HH21 ARG C  74     128.750  60.550  83.100  0.00  0.00      CHAM  
ATOM   2800 HH22 ARG C  74     128.510  60.900  81.440  0.00  0.00      CHAM  
ATOM   2801  C   ARG C  74     121.260  59.900  81.100  0.00  0.00      CHAM  
ATOM   2802  O   ARG C  74     121.000  60.620  82.060  0.00  0.00      CHAM  
ATOM   2803  N   PHE C  75     120.370  59.810  80.050  0.00  0.00      CHAM  
ATOM   2804  HN  PHE C  75     120.570  59.270  79.230  0.00  0.00      CHAM  
ATOM   2805  CA  PHE C  75     119.120  60.570  79.950  0.00  0.00      CHAM  
ATOM   2806  HA  PHE C  75     119.280  61.590  80.270  0.00  0.00      CHAM  
ATOM   2807  CB  PHE C  75     118.580  60.750  78.490  0.00  0.00      CHAM  
ATOM   2808  HB1 PHE C  75     118.410  59.780  77.980  0.00  0.00      CHAM  
ATOM   2809  HB2 PHE C  75     117.610  61.290  78.580  0.00  0.00      CHAM  
ATOM   2810  CG  PHE C  75     119.500  61.520  77.680  0.00  0.00      CHAM  
ATOM   2811  CD1 PHE C  75     120.360  60.940  76.740  0.00  0.00      CHAM  
ATOM   2812  HD1 PHE C  75     120.430  59.870  76.730  0.00  0.00      CHAM  
ATOM   2813  CE1 PHE C  75     121.120  61.700  75.870  0.00  0.00      CHAM  
ATOM   2814  HE1 PHE C  75     121.680  61.190  75.100  0.00  0.00      CHAM  
ATOM   2815  CZ  PHE C  75     121.060  63.130  76.000  0.00  0.00      CHAM  
ATOM   2816  HZ  PHE C  75     121.760  63.660  75.380  0.00  0.00      CHAM  
ATOM   2817  CD2 PHE C  75     119.520  62.910  77.810  0.00  0.00      CHAM  
ATOM   2818  HD2 PHE C  75     118.810  63.380  78.470  0.00  0.00      CHAM  
ATOM   2819  CE2 PHE C  75     120.260  63.730  76.990  0.00  0.00      CHAM  
ATOM   2820  HE2 PHE C  75     119.990  64.780  76.940  0.00  0.00      CHAM  
ATOM   2821  C   PHE C  75     118.010  60.080  80.850  0.00  0.00      CHAM  
ATOM   2822  O   PHE C  75     117.110  60.780  81.280  0.00  0.00      CHAM  
ATOM   2823  N   GLY C  76     118.070  58.790  81.300  0.00  0.00      CHAM  
ATOM   2824  HN  GLY C  76     118.990  58.400  81.280  0.00  0.00      CHAM  
ATOM   2825  CA  GLY C  76     117.010  58.010  81.980  0.00  0.00      CHAM  
ATOM   2826  HA1 GLY C  76     116.580  58.610  82.760  0.00  0.00      CHAM  
ATOM   2827  HA2 GLY C  76     117.510  57.110  82.340  0.00  0.00      CHAM  
ATOM   2828  C   GLY C  76     115.880  57.580  81.090  0.00  0.00      CHAM  
ATOM   2829  O   GLY C  76     114.720  57.490  81.550  0.00  0.00      CHAM  
ATOM   2830  N   ILE C  77     116.180  57.250  79.770  0.00  0.00      CHAM  
ATOM   2831  HN  ILE C  77     117.120  57.320  79.450  0.00  0.00      CHAM  
ATOM   2832  CA  ILE C  77     115.150  56.830  78.750  0.00  0.00      CHAM  
ATOM   2833  HA  ILE C  77     114.150  57.080  79.100  0.00  0.00      CHAM  
ATOM   2834  CB  ILE C  77     115.560  57.340  77.350  0.00  0.00      CHAM  
ATOM   2835  HB  ILE C  77     116.650  57.130  77.300  0.00  0.00      CHAM  
ATOM   2836  CG2 ILE C  77     114.950  56.550  76.220  0.00  0.00      CHAM  
ATOM   2837 HG21 ILE C  77     115.080  57.100  75.280  0.00  0.00      CHAM  
ATOM   2838 HG22 ILE C  77     115.540  55.610  76.200  0.00  0.00      CHAM  
ATOM   2839 HG23 ILE C  77     113.870  56.510  76.450  0.00  0.00      CHAM  
ATOM   2840  CG1 ILE C  77     115.380  58.890  77.240  0.00  0.00      CHAM  
ATOM   2841 HG11 ILE C  77     114.300  59.130  77.100  0.00  0.00      CHAM  
ATOM   2842 HG12 ILE C  77     115.850  59.370  78.130  0.00  0.00      CHAM  
ATOM   2843  CD  ILE C  77     116.190  59.600  76.150  0.00  0.00      CHAM  
ATOM   2844  HD1 ILE C  77     115.840  59.250  75.150  0.00  0.00      CHAM  
ATOM   2845  HD2 ILE C  77     115.920  60.670  76.310  0.00  0.00      CHAM  
ATOM   2846  HD3 ILE C  77     117.270  59.400  76.110  0.00  0.00      CHAM  
ATOM   2847  C   ILE C  77     115.230  55.280  78.760  0.00  0.00      CHAM  
ATOM   2848  O   ILE C  77     116.280  54.730  78.460  0.00  0.00      CHAM  
ATOM   2849  N   SER C  78     114.150  54.570  79.090  0.00  0.00      CHAM  
ATOM   2850  HN  SER C  78     113.300  55.040  79.320  0.00  0.00      CHAM  
ATOM   2851  CA  SER C  78     114.030  53.110  79.190  0.00  0.00      CHAM  
ATOM   2852  HA  SER C  78     114.940  52.710  78.790  0.00  0.00      CHAM  
ATOM   2853  CB  SER C  78     113.620  52.650  80.570  0.00  0.00      CHAM  
ATOM   2854  HB1 SER C  78     114.070  51.640  80.640  0.00  0.00      CHAM  
ATOM   2855  HB2 SER C  78     114.180  53.240  81.320  0.00  0.00      CHAM  
ATOM   2856  OG  SER C  78     112.220  52.790  80.940  0.00  0.00      CHAM  
ATOM   2857  HG1 SER C  78     112.040  52.280  81.740  0.00  0.00      CHAM  
ATOM   2858  C   SER C  78     113.060  52.740  78.060  0.00  0.00      CHAM  
ATOM   2859  O   SER C  78     112.320  53.630  77.610  0.00  0.00      CHAM  
ATOM   2860  N   ILE C  79     113.070  51.500  77.580  0.00  0.00      CHAM  
ATOM   2861  HN  ILE C  79     113.620  50.750  77.940  0.00  0.00      CHAM  
ATOM   2862  CA  ILE C  79     112.070  50.970  76.680  0.00  0.00      CHAM  
ATOM   2863  HA  ILE C  79     111.880  51.790  76.010  0.00  0.00      CHAM  
ATOM   2864  CB  ILE C  79     112.440  49.700  75.870  0.00  0.00      CHAM  
ATOM   2865  HB  ILE C  79     112.580  48.770  76.470  0.00  0.00      CHAM  
ATOM   2866  CG2 ILE C  79     111.290  49.560  74.770  0.00  0.00      CHAM  
ATOM   2867 HG21 ILE C  79     111.370  50.370  74.020  0.00  0.00      CHAM  
ATOM   2868 HG22 ILE C  79     111.420  48.590  74.260  0.00  0.00      CHAM  
ATOM   2869 HG23 ILE C  79     110.280  49.490  75.240  0.00  0.00      CHAM  
ATOM   2870  CG1 ILE C  79     113.770  49.830  75.240  0.00  0.00      CHAM  
ATOM   2871 HG11 ILE C  79     113.730  50.660  74.490  0.00  0.00      CHAM  
ATOM   2872 HG12 ILE C  79     114.500  49.870  76.080  0.00  0.00      CHAM  
ATOM   2873  CD  ILE C  79     114.320  48.620  74.390  0.00  0.00      CHAM  
ATOM   2874  HD1 ILE C  79     114.490  47.640  74.890  0.00  0.00      CHAM  
ATOM   2875  HD2 ILE C  79     113.640  48.370  73.550  0.00  0.00      CHAM  
ATOM   2876  HD3 ILE C  79     115.220  48.910  73.810  0.00  0.00      CHAM  
ATOM   2877  C   ILE C  79     110.850  50.620  77.490  0.00  0.00      CHAM  
ATOM   2878  O   ILE C  79     110.740  49.450  77.870  0.00  0.00      CHAM  
ATOM   2879  N   HSD C  80     109.870  51.590  77.790  0.00  0.00      CHAM  
ATOM   2880  HN  HSD C  80     109.880  52.440  77.270  0.00  0.00      CHAM  
ATOM   2881  CA  HSD C  80     108.820  51.360  78.730  0.00  0.00      CHAM  
ATOM   2882  HA  HSD C  80     109.040  50.380  79.140  0.00  0.00      CHAM  
ATOM   2883  CB  HSD C  80     108.870  52.420  79.890  0.00  0.00      CHAM  
ATOM   2884  HB1 HSD C  80     109.970  52.560  79.940  0.00  0.00      CHAM  
ATOM   2885  HB2 HSD C  80     108.340  53.310  79.480  0.00  0.00      CHAM  
ATOM   2886  ND1 HSD C  80     108.970  52.550  82.400  0.00  0.00      CHAM  
ATOM   2887  HD1 HSD C  80     109.720  53.220  82.430  0.00  0.00      CHAM  
ATOM   2888  CG  HSD C  80     108.420  52.030  81.290  0.00  0.00      CHAM  
ATOM   2889  CE1 HSD C  80     108.390  51.940  83.500  0.00  0.00      CHAM  
ATOM   2890  HE1 HSD C  80     108.800  52.010  84.500  0.00  0.00      CHAM  
ATOM   2891  NE2 HSD C  80     107.450  51.090  83.120  0.00  0.00      CHAM  
ATOM   2892  CD2 HSD C  80     107.420  51.170  81.700  0.00  0.00      CHAM  
ATOM   2893  HD2 HSD C  80     106.910  50.500  81.030  0.00  0.00      CHAM  
ATOM   2894  C   HSD C  80     107.480  51.260  78.050  0.00  0.00      CHAM  
ATOM   2895  O   HSD C  80     107.070  52.150  77.300  0.00  0.00      CHAM  
ATOM   2896  N   LEU C  81     106.770  50.170  78.360  0.00  0.00      CHAM  
ATOM   2897  HN  LEU C  81     107.160  49.410  78.860  0.00  0.00      CHAM  
ATOM   2898  CA  LEU C  81     105.490  49.950  77.680  0.00  0.00      CHAM  
ATOM   2899  HA  LEU C  81     105.130  50.870  77.260  0.00  0.00      CHAM  
ATOM   2900  CB  LEU C  81     105.460  48.800  76.680  0.00  0.00      CHAM  
ATOM   2901  HB1 LEU C  81     105.640  47.920  77.320  0.00  0.00      CHAM  
ATOM   2902  HB2 LEU C  81     104.450  48.680  76.240  0.00  0.00      CHAM  
ATOM   2903  CG  LEU C  81     106.450  48.820  75.520  0.00  0.00      CHAM  
ATOM   2904  HG  LEU C  81     107.510  48.860  75.830  0.00  0.00      CHAM  
ATOM   2905  CD1 LEU C  81     106.450  47.380  74.800  0.00  0.00      CHAM  
ATOM   2906 HD11 LEU C  81     106.320  46.570  75.550  0.00  0.00      CHAM  
ATOM   2907 HD12 LEU C  81     105.740  47.240  73.960  0.00  0.00      CHAM  
ATOM   2908 HD13 LEU C  81     107.420  47.440  74.260  0.00  0.00      CHAM  
ATOM   2909  CD2 LEU C  81     106.260  49.930  74.490  0.00  0.00      CHAM  
ATOM   2910 HD21 LEU C  81     106.690  50.900  74.830  0.00  0.00      CHAM  
ATOM   2911 HD22 LEU C  81     106.720  49.590  73.550  0.00  0.00      CHAM  
ATOM   2912 HD23 LEU C  81     105.230  49.990  74.100  0.00  0.00      CHAM  
ATOM   2913  C   LEU C  81     104.420  49.640  78.770  0.00  0.00      CHAM  
ATOM   2914  O   LEU C  81     104.760  49.070  79.800  0.00  0.00      CHAM  
ATOM   2915  N   ALA C  82     103.150  49.890  78.390  0.00  0.00      CHAM  
ATOM   2916  HN  ALA C  82     103.030  50.310  77.500  0.00  0.00      CHAM  
ATOM   2917  CA  ALA C  82     102.030  49.420  79.120  0.00  0.00      CHAM  
ATOM   2918  HA  ALA C  82     102.170  48.420  79.490  0.00  0.00      CHAM  
ATOM   2919  CB  ALA C  82     101.530  50.270  80.320  0.00  0.00      CHAM  
ATOM   2920  HB1 ALA C  82     100.550  49.970  80.760  0.00  0.00      CHAM  
ATOM   2921  HB2 ALA C  82     102.280  50.310  81.140  0.00  0.00      CHAM  
ATOM   2922  HB3 ALA C  82     101.200  51.310  80.150  0.00  0.00      CHAM  
ATOM   2923  C   ALA C  82     100.760  49.460  78.240  0.00  0.00      CHAM  
ATOM   2924  O   ALA C  82     100.740  49.950  77.120  0.00  0.00      CHAM  
ATOM   2925  N   ILE C  83      99.650  48.850  78.720  0.00  0.00      CHAM  
ATOM   2926  HN  ILE C  83      99.670  48.270  79.530  0.00  0.00      CHAM  
ATOM   2927  CA  ILE C  83      98.410  48.670  77.970  0.00  0.00      CHAM  
ATOM   2928  HA  ILE C  83      98.260  49.550  77.360  0.00  0.00      CHAM  
ATOM   2929  CB  ILE C  83      98.540  47.400  77.040  0.00  0.00      CHAM  
ATOM   2930  HB  ILE C  83      99.550  47.430  76.570  0.00  0.00      CHAM  
ATOM   2931  CG2 ILE C  83      98.470  46.080  77.770  0.00  0.00      CHAM  
ATOM   2932 HG21 ILE C  83      98.630  45.280  77.010  0.00  0.00      CHAM  
ATOM   2933 HG22 ILE C  83      99.230  45.950  78.560  0.00  0.00      CHAM  
ATOM   2934 HG23 ILE C  83      97.460  45.870  78.200  0.00  0.00      CHAM  
ATOM   2935  CG1 ILE C  83      97.480  47.360  75.900  0.00  0.00      CHAM  
ATOM   2936 HG11 ILE C  83      96.430  47.320  76.270  0.00  0.00      CHAM  
ATOM   2937 HG12 ILE C  83      97.520  48.390  75.480  0.00  0.00      CHAM  
ATOM   2938  CD  ILE C  83      97.850  46.380  74.800  0.00  0.00      CHAM  
ATOM   2939  HD1 ILE C  83      98.860  46.610  74.400  0.00  0.00      CHAM  
ATOM   2940  HD2 ILE C  83      97.850  45.320  75.100  0.00  0.00      CHAM  
ATOM   2941  HD3 ILE C  83      97.110  46.450  73.970  0.00  0.00      CHAM  
ATOM   2942  C   ILE C  83      97.250  48.560  78.950  0.00  0.00      CHAM  
ATOM   2943  O   ILE C  83      97.310  48.120  80.140  0.00  0.00      CHAM  
ATOM   2944  N   ASP C  84      96.120  48.990  78.470  0.00  0.00      CHAM  
ATOM   2945  HN  ASP C  84      96.030  49.350  77.540  0.00  0.00      CHAM  
ATOM   2946  CA  ASP C  84      94.860  49.250  79.270  0.00  0.00      CHAM  
ATOM   2947  HA  ASP C  84      94.530  48.380  79.800  0.00  0.00      CHAM  
ATOM   2948  CB  ASP C  84      94.890  50.460  80.190  0.00  0.00      CHAM  
ATOM   2949  HB1 ASP C  84      93.950  50.390  80.770  0.00  0.00      CHAM  
ATOM   2950  HB2 ASP C  84      95.770  50.370  80.870  0.00  0.00      CHAM  
ATOM   2951  CG  ASP C  84      95.000  51.870  79.480  0.00  0.00      CHAM  
ATOM   2952  OD1 ASP C  84      95.370  51.960  78.310  0.00  0.00      CHAM  
ATOM   2953  OD2 ASP C  84      94.840  52.820  80.260  0.00  0.00      CHAM  
ATOM   2954  C   ASP C  84      93.820  49.300  78.250  0.00  0.00      CHAM  
ATOM   2955  O   ASP C  84      94.190  49.550  77.110  0.00  0.00      CHAM  
ATOM   2956  N   GLY C  85      92.590  48.990  78.620  0.00  0.00      CHAM  
ATOM   2957  HN  GLY C  85      92.370  48.830  79.580  0.00  0.00      CHAM  
ATOM   2958  CA  GLY C  85      91.490  48.980  77.680  0.00  0.00      CHAM  
ATOM   2959  HA1 GLY C  85      90.620  48.920  78.330  0.00  0.00      CHAM  
ATOM   2960  HA2 GLY C  85      91.490  48.080  77.110  0.00  0.00      CHAM  
ATOM   2961  C   GLY C  85      91.370  50.150  76.760  0.00  0.00      CHAM  
ATOM   2962  O   GLY C  85      91.190  50.000  75.600  0.00  0.00      CHAM  
ATOM   2963  N   LEU C  86      91.470  51.360  77.270  0.00  0.00      CHAM  
ATOM   2964  HN  LEU C  86      91.560  51.450  78.260  0.00  0.00      CHAM  
ATOM   2965  CA  LEU C  86      91.500  52.520  76.340  0.00  0.00      CHAM  
ATOM   2966  HA  LEU C  86      90.530  52.710  75.900  0.00  0.00      CHAM  
ATOM   2967  CB  LEU C  86      91.710  53.720  77.260  0.00  0.00      CHAM  
ATOM   2968  HB1 LEU C  86      90.880  53.690  78.010  0.00  0.00      CHAM  
ATOM   2969  HB2 LEU C  86      92.730  53.660  77.700  0.00  0.00      CHAM  
ATOM   2970  CG  LEU C  86      91.590  55.110  76.580  0.00  0.00      CHAM  
ATOM   2971  HG  LEU C  86      92.350  55.260  75.780  0.00  0.00      CHAM  
ATOM   2972  CD1 LEU C  86      90.150  55.530  76.050  0.00  0.00      CHAM  
ATOM   2973 HD11 LEU C  86      89.440  55.620  76.890  0.00  0.00      CHAM  
ATOM   2974 HD12 LEU C  86      90.160  56.480  75.470  0.00  0.00      CHAM  
ATOM   2975 HD13 LEU C  86      89.740  54.800  75.330  0.00  0.00      CHAM  
ATOM   2976  CD2 LEU C  86      92.040  56.150  77.510  0.00  0.00      CHAM  
ATOM   2977 HD21 LEU C  86      93.040  55.890  77.940  0.00  0.00      CHAM  
ATOM   2978 HD22 LEU C  86      92.300  57.120  77.040  0.00  0.00      CHAM  
ATOM   2979 HD23 LEU C  86      91.320  56.440  78.310  0.00  0.00      CHAM  
ATOM   2980  C   LEU C  86      92.540  52.600  75.320  0.00  0.00      CHAM  
ATOM   2981  O   LEU C  86      92.150  52.960  74.150  0.00  0.00      CHAM  
ATOM   2982  N   SER C  87      93.880  52.190  75.600  0.00  0.00      CHAM  
ATOM   2983  HN  SER C  87      94.080  51.900  76.520  0.00  0.00      CHAM  
ATOM   2984  CA  SER C  87      94.970  52.240  74.610  0.00  0.00      CHAM  
ATOM   2985  HA  SER C  87      94.760  53.070  73.960  0.00  0.00      CHAM  
ATOM   2986  CB  SER C  87      96.330  52.260  75.250  0.00  0.00      CHAM  
ATOM   2987  HB1 SER C  87      97.080  52.110  74.440  0.00  0.00      CHAM  
ATOM   2988  HB2 SER C  87      96.480  53.260  75.710  0.00  0.00      CHAM  
ATOM   2989  OG  SER C  87      96.580  51.240  76.190  0.00  0.00      CHAM  
ATOM   2990  HG1 SER C  87      96.120  51.510  76.980  0.00  0.00      CHAM  
ATOM   2991  C   SER C  87      94.790  51.020  73.700  0.00  0.00      CHAM  
ATOM   2992  O   SER C  87      95.010  51.070  72.450  0.00  0.00      CHAM  
ATOM   2993  N   LEU C  88      94.220  49.890  74.280  0.00  0.00      CHAM  
ATOM   2994  HN  LEU C  88      94.100  49.980  75.260  0.00  0.00      CHAM  
ATOM   2995  CA  LEU C  88      93.980  48.570  73.670  0.00  0.00      CHAM  
ATOM   2996  HA  LEU C  88      94.920  48.310  73.220  0.00  0.00      CHAM  
ATOM   2997  CB  LEU C  88      93.530  47.460  74.660  0.00  0.00      CHAM  
ATOM   2998  HB1 LEU C  88      94.420  47.430  75.320  0.00  0.00      CHAM  
ATOM   2999  HB2 LEU C  88      92.590  47.730  75.190  0.00  0.00      CHAM  
ATOM   3000  CG  LEU C  88      93.200  46.050  74.060  0.00  0.00      CHAM  
ATOM   3001  HG  LEU C  88      92.230  46.220  73.540  0.00  0.00      CHAM  
ATOM   3002  CD1 LEU C  88      94.250  45.660  72.980  0.00  0.00      CHAM  
ATOM   3003 HD11 LEU C  88      95.310  45.720  73.290  0.00  0.00      CHAM  
ATOM   3004 HD12 LEU C  88      94.040  44.620  72.620  0.00  0.00      CHAM  
ATOM   3005 HD13 LEU C  88      94.200  46.340  72.100  0.00  0.00      CHAM  
ATOM   3006  CD2 LEU C  88      93.040  44.880  75.040  0.00  0.00      CHAM  
ATOM   3007 HD21 LEU C  88      92.900  43.950  74.440  0.00  0.00      CHAM  
ATOM   3008 HD22 LEU C  88      93.920  44.830  75.700  0.00  0.00      CHAM  
ATOM   3009 HD23 LEU C  88      92.130  45.120  75.620  0.00  0.00      CHAM  
ATOM   3010  C   LEU C  88      92.940  48.720  72.560  0.00  0.00      CHAM  
ATOM   3011  O   LEU C  88      93.160  48.230  71.430  0.00  0.00      CHAM  
ATOM   3012  N   LEU C  89      91.830  49.420  72.800  0.00  0.00      CHAM  
ATOM   3013  HN  LEU C  89      91.650  49.720  73.730  0.00  0.00      CHAM  
ATOM   3014  CA  LEU C  89      90.700  49.660  71.920  0.00  0.00      CHAM  
ATOM   3015  HA  LEU C  89      90.280  48.700  71.670  0.00  0.00      CHAM  
ATOM   3016  CB  LEU C  89      89.730  50.510  72.770  0.00  0.00      CHAM  
ATOM   3017  HB1 LEU C  89      89.310  49.900  73.600  0.00  0.00      CHAM  
ATOM   3018  HB2 LEU C  89      90.210  51.320  73.350  0.00  0.00      CHAM  
ATOM   3019  CG  LEU C  89      88.580  51.140  72.020  0.00  0.00      CHAM  
ATOM   3020  HG  LEU C  89      88.840  51.440  70.990  0.00  0.00      CHAM  
ATOM   3021  CD1 LEU C  89      87.360  50.180  71.950  0.00  0.00      CHAM  
ATOM   3022 HD11 LEU C  89      86.460  50.670  71.500  0.00  0.00      CHAM  
ATOM   3023 HD12 LEU C  89      87.560  49.360  71.240  0.00  0.00      CHAM  
ATOM   3024 HD13 LEU C  89      86.970  49.720  72.880  0.00  0.00      CHAM  
ATOM   3025  CD2 LEU C  89      88.260  52.420  72.820  0.00  0.00      CHAM  
ATOM   3026 HD21 LEU C  89      88.270  52.260  73.920  0.00  0.00      CHAM  
ATOM   3027 HD22 LEU C  89      88.910  53.290  72.600  0.00  0.00      CHAM  
ATOM   3028 HD23 LEU C  89      87.250  52.720  72.500  0.00  0.00      CHAM  
ATOM   3029  C   LEU C  89      91.180  50.340  70.620  0.00  0.00      CHAM  
ATOM   3030  O   LEU C  89      90.870  49.930  69.500  0.00  0.00      CHAM  
ATOM   3031  N   MET C  90      92.000  51.360  70.800  0.00  0.00      CHAM  
ATOM   3032  HN  MET C  90      92.310  51.560  71.720  0.00  0.00      CHAM  
ATOM   3033  CA  MET C  90      92.710  52.000  69.660  0.00  0.00      CHAM  
ATOM   3034  HA  MET C  90      91.990  52.430  68.970  0.00  0.00      CHAM  
ATOM   3035  CB  MET C  90      93.250  53.270  70.220  0.00  0.00      CHAM  
ATOM   3036  HB1 MET C  90      94.020  53.190  71.010  0.00  0.00      CHAM  
ATOM   3037  HB2 MET C  90      93.810  53.920  69.510  0.00  0.00      CHAM  
ATOM   3038  CG  MET C  90      92.110  54.160  70.860  0.00  0.00      CHAM  
ATOM   3039  HG1 MET C  90      91.230  54.190  70.190  0.00  0.00      CHAM  
ATOM   3040  HG2 MET C  90      91.720  53.710  71.800  0.00  0.00      CHAM  
ATOM   3041  SD  MET C  90      92.530  55.900  71.140  0.00  0.00      CHAM  
ATOM   3042  CE  MET C  90      91.100  56.330  72.140  0.00  0.00      CHAM  
ATOM   3043  HE1 MET C  90      90.150  56.320  71.560  0.00  0.00      CHAM  
ATOM   3044  HE2 MET C  90      90.910  55.760  73.080  0.00  0.00      CHAM  
ATOM   3045  HE3 MET C  90      91.120  57.390  72.460  0.00  0.00      CHAM  
ATOM   3046  C   MET C  90      93.630  51.050  68.930  0.00  0.00      CHAM  
ATOM   3047  O   MET C  90      93.660  51.050  67.750  0.00  0.00      CHAM  
ATOM   3048  N   VAL C  91      94.470  50.210  69.570  0.00  0.00      CHAM  
ATOM   3049  HN  VAL C  91      94.350  50.110  70.550  0.00  0.00      CHAM  
ATOM   3050  CA  VAL C  91      95.180  49.070  68.910  0.00  0.00      CHAM  
ATOM   3051  HA  VAL C  91      95.710  49.430  68.030  0.00  0.00      CHAM  
ATOM   3052  CB  VAL C  91      96.110  48.290  69.830  0.00  0.00      CHAM  
ATOM   3053  HB  VAL C  91      95.540  47.790  70.640  0.00  0.00      CHAM  
ATOM   3054  CG1 VAL C  91      96.970  47.180  69.240  0.00  0.00      CHAM  
ATOM   3055 HG11 VAL C  91      96.300  46.450  68.750  0.00  0.00      CHAM  
ATOM   3056 HG12 VAL C  91      97.630  47.490  68.410  0.00  0.00      CHAM  
ATOM   3057 HG13 VAL C  91      97.680  46.760  69.990  0.00  0.00      CHAM  
ATOM   3058  CG2 VAL C  91      97.100  49.290  70.460  0.00  0.00      CHAM  
ATOM   3059 HG21 VAL C  91      97.710  48.700  71.180  0.00  0.00      CHAM  
ATOM   3060 HG22 VAL C  91      97.930  49.450  69.750  0.00  0.00      CHAM  
ATOM   3061 HG23 VAL C  91      96.680  50.210  70.930  0.00  0.00      CHAM  
ATOM   3062  C   VAL C  91      94.240  48.070  68.190  0.00  0.00      CHAM  
ATOM   3063  O   VAL C  91      94.580  47.640  67.040  0.00  0.00      CHAM  
ATOM   3064  N   VAL C  92      93.050  47.620  68.740  0.00  0.00      CHAM  
ATOM   3065  HN  VAL C  92      92.880  47.780  69.710  0.00  0.00      CHAM  
ATOM   3066  CA  VAL C  92      92.070  46.810  68.000  0.00  0.00      CHAM  
ATOM   3067  HA  VAL C  92      92.610  45.960  67.610  0.00  0.00      CHAM  
ATOM   3068  CB  VAL C  92      91.010  46.400  69.000  0.00  0.00      CHAM  
ATOM   3069  HB  VAL C  92      90.700  47.260  69.630  0.00  0.00      CHAM  
ATOM   3070  CG1 VAL C  92      89.820  45.690  68.390  0.00  0.00      CHAM  
ATOM   3071 HG11 VAL C  92      89.070  45.380  69.150  0.00  0.00      CHAM  
ATOM   3072 HG12 VAL C  92      89.260  46.340  67.700  0.00  0.00      CHAM  
ATOM   3073 HG13 VAL C  92      90.030  44.900  67.640  0.00  0.00      CHAM  
ATOM   3074  CG2 VAL C  92      91.670  45.340  69.960  0.00  0.00      CHAM  
ATOM   3075 HG21 VAL C  92      92.600  45.770  70.400  0.00  0.00      CHAM  
ATOM   3076 HG22 VAL C  92      91.210  45.100  70.930  0.00  0.00      CHAM  
ATOM   3077 HG23 VAL C  92      91.830  44.420  69.360  0.00  0.00      CHAM  
ATOM   3078  C   VAL C  92      91.580  47.470  66.810  0.00  0.00      CHAM  
ATOM   3079  O   VAL C  92      91.520  46.910  65.700  0.00  0.00      CHAM  
ATOM   3080  N   LEU C  93      91.160  48.770  66.990  0.00  0.00      CHAM  
ATOM   3081  HN  LEU C  93      91.240  49.070  67.940  0.00  0.00      CHAM  
ATOM   3082  CA  LEU C  93      90.770  49.570  65.910  0.00  0.00      CHAM  
ATOM   3083  HA  LEU C  93      89.910  49.180  65.380  0.00  0.00      CHAM  
ATOM   3084  CB  LEU C  93      90.350  50.960  66.460  0.00  0.00      CHAM  
ATOM   3085  HB1 LEU C  93      89.550  50.790  67.220  0.00  0.00      CHAM  
ATOM   3086  HB2 LEU C  93      91.250  51.280  67.030  0.00  0.00      CHAM  
ATOM   3087  CG  LEU C  93      89.880  51.980  65.470  0.00  0.00      CHAM  
ATOM   3088  HG  LEU C  93      90.590  52.320  64.690  0.00  0.00      CHAM  
ATOM   3089  CD1 LEU C  93      88.630  51.440  64.780  0.00  0.00      CHAM  
ATOM   3090 HD11 LEU C  93      88.770  50.770  63.910  0.00  0.00      CHAM  
ATOM   3091 HD12 LEU C  93      87.970  50.940  65.530  0.00  0.00      CHAM  
ATOM   3092 HD13 LEU C  93      88.060  52.270  64.290  0.00  0.00      CHAM  
ATOM   3093  CD2 LEU C  93      89.460  53.280  66.210  0.00  0.00      CHAM  
ATOM   3094 HD21 LEU C  93      90.310  53.650  66.820  0.00  0.00      CHAM  
ATOM   3095 HD22 LEU C  93      89.060  54.060  65.520  0.00  0.00      CHAM  
ATOM   3096 HD23 LEU C  93      88.770  53.010  67.030  0.00  0.00      CHAM  
ATOM   3097  C   LEU C  93      91.750  49.780  64.680  0.00  0.00      CHAM  
ATOM   3098  O   LEU C  93      91.400  49.700  63.500  0.00  0.00      CHAM  
ATOM   3099  N   THR C  94      92.980  50.010  65.080  0.00  0.00      CHAM  
ATOM   3100  HN  THR C  94      93.220  50.060  66.040  0.00  0.00      CHAM  
ATOM   3101  CA  THR C  94      94.180  50.230  64.240  0.00  0.00      CHAM  
ATOM   3102  HA  THR C  94      93.900  51.050  63.590  0.00  0.00      CHAM  
ATOM   3103  CB  THR C  94      95.350  50.610  65.030  0.00  0.00      CHAM  
ATOM   3104  HB  THR C  94      95.610  49.840  65.800  0.00  0.00      CHAM  
ATOM   3105  OG1 THR C  94      95.190  51.860  65.660  0.00  0.00      CHAM  
ATOM   3106  HG1 THR C  94      94.590  51.690  66.400  0.00  0.00      CHAM  
ATOM   3107  CG2 THR C  94      96.610  50.650  64.130  0.00  0.00      CHAM  
ATOM   3108 HG21 THR C  94      96.390  51.230  63.210  0.00  0.00      CHAM  
ATOM   3109 HG22 THR C  94      97.460  51.190  64.610  0.00  0.00      CHAM  
ATOM   3110 HG23 THR C  94      97.040  49.630  64.050  0.00  0.00      CHAM  
ATOM   3111  C   THR C  94      94.390  49.030  63.370  0.00  0.00      CHAM  
ATOM   3112  O   THR C  94      94.570  49.180  62.160  0.00  0.00      CHAM  
ATOM   3113  N   GLY C  95      94.130  47.840  63.910  0.00  0.00      CHAM  
ATOM   3114  HN  GLY C  95      93.810  47.710  64.850  0.00  0.00      CHAM  
ATOM   3115  CA  GLY C  95      94.220  46.540  63.220  0.00  0.00      CHAM  
ATOM   3116  HA1 GLY C  95      93.850  45.710  63.820  0.00  0.00      CHAM  
ATOM   3117  HA2 GLY C  95      95.250  46.520  62.900  0.00  0.00      CHAM  
ATOM   3118  C   GLY C  95      93.380  46.300  62.010  0.00  0.00      CHAM  
ATOM   3119  O   GLY C  95      93.860  45.770  61.050  0.00  0.00      CHAM  
ATOM   3120  N   LEU C  96      92.160  46.690  62.080  0.00  0.00      CHAM  
ATOM   3121  HN  LEU C  96      91.900  47.210  62.900  0.00  0.00      CHAM  
ATOM   3122  CA  LEU C  96      91.200  46.760  60.970  0.00  0.00      CHAM  
ATOM   3123  HA  LEU C  96      91.100  45.770  60.560  0.00  0.00      CHAM  
ATOM   3124  CB  LEU C  96      89.810  46.930  61.590  0.00  0.00      CHAM  
ATOM   3125  HB1 LEU C  96      89.560  46.140  62.320  0.00  0.00      CHAM  
ATOM   3126  HB2 LEU C  96      89.820  47.810  62.250  0.00  0.00      CHAM  
ATOM   3127  CG  LEU C  96      88.530  46.940  60.650  0.00  0.00      CHAM  
ATOM   3128  HG  LEU C  96      88.730  47.540  59.740  0.00  0.00      CHAM  
ATOM   3129  CD1 LEU C  96      88.140  45.560  60.200  0.00  0.00      CHAM  
ATOM   3130 HD11 LEU C  96      89.030  44.900  60.100  0.00  0.00      CHAM  
ATOM   3131 HD12 LEU C  96      87.500  45.180  61.020  0.00  0.00      CHAM  
ATOM   3132 HD13 LEU C  96      87.520  45.570  59.280  0.00  0.00      CHAM  
ATOM   3133  CD2 LEU C  96      87.350  47.720  61.380  0.00  0.00      CHAM  
ATOM   3134 HD21 LEU C  96      87.720  48.720  61.720  0.00  0.00      CHAM  
ATOM   3135 HD22 LEU C  96      86.440  47.980  60.790  0.00  0.00      CHAM  
ATOM   3136 HD23 LEU C  96      87.020  47.270  62.340  0.00  0.00      CHAM  
ATOM   3137  C   LEU C  96      91.420  47.690  59.830  0.00  0.00      CHAM  
ATOM   3138  O   LEU C  96      91.360  47.320  58.690  0.00  0.00      CHAM  
ATOM   3139  N   LEU C  97      91.790  48.960  60.060  0.00  0.00      CHAM  
ATOM   3140  HN  LEU C  97      91.660  49.250  61.000  0.00  0.00      CHAM  
ATOM   3141  CA  LEU C  97      92.240  49.930  59.140  0.00  0.00      CHAM  
ATOM   3142  HA  LEU C  97      91.440  50.100  58.430  0.00  0.00      CHAM  
ATOM   3143  CB  LEU C  97      92.390  51.280  59.870  0.00  0.00      CHAM  
ATOM   3144  HB1 LEU C  97      93.070  51.200  60.740  0.00  0.00      CHAM  
ATOM   3145  HB2 LEU C  97      92.780  52.080  59.200  0.00  0.00      CHAM  
ATOM   3146  CG  LEU C  97      91.120  51.800  60.580  0.00  0.00      CHAM  
ATOM   3147  HG  LEU C  97      90.600  51.060  61.220  0.00  0.00      CHAM  
ATOM   3148  CD1 LEU C  97      91.610  52.960  61.460  0.00  0.00      CHAM  
ATOM   3149 HD11 LEU C  97      90.730  53.260  62.080  0.00  0.00      CHAM  
ATOM   3150 HD12 LEU C  97      92.450  52.720  62.140  0.00  0.00      CHAM  
ATOM   3151 HD13 LEU C  97      92.030  53.690  60.730  0.00  0.00      CHAM  
ATOM   3152  CD2 LEU C  97      90.090  52.280  59.580  0.00  0.00      CHAM  
ATOM   3153 HD21 LEU C  97      90.530  53.170  59.070  0.00  0.00      CHAM  
ATOM   3154 HD22 LEU C  97      89.790  51.560  58.790  0.00  0.00      CHAM  
ATOM   3155 HD23 LEU C  97      89.090  52.480  60.040  0.00  0.00      CHAM  
ATOM   3156  C   LEU C  97      93.530  49.470  58.420  0.00  0.00      CHAM  
ATOM   3157  O   LEU C  97      93.610  49.530  57.180  0.00  0.00      CHAM  
ATOM   3158  N   GLY C  98      94.460  48.910  59.160  0.00  0.00      CHAM  
ATOM   3159  HN  GLY C  98      94.530  48.880  60.160  0.00  0.00      CHAM  
ATOM   3160  CA  GLY C  98      95.640  48.260  58.560  0.00  0.00      CHAM  
ATOM   3161  HA1 GLY C  98      96.120  47.730  59.370  0.00  0.00      CHAM  
ATOM   3162  HA2 GLY C  98      96.210  49.030  58.060  0.00  0.00      CHAM  
ATOM   3163  C   GLY C  98      95.350  47.090  57.580  0.00  0.00      CHAM  
ATOM   3164  O   GLY C  98      95.830  47.000  56.450  0.00  0.00      CHAM  
ATOM   3165  N   VAL C  99      94.470  46.130  58.030  0.00  0.00      CHAM  
ATOM   3166  HN  VAL C  99      94.040  46.170  58.920  0.00  0.00      CHAM  
ATOM   3167  CA  VAL C  99      93.970  45.200  57.010  0.00  0.00      CHAM  
ATOM   3168  HA  VAL C  99      94.760  44.580  56.620  0.00  0.00      CHAM  
ATOM   3169  CB  VAL C  99      92.980  44.190  57.640  0.00  0.00      CHAM  
ATOM   3170  HB  VAL C  99      92.260  44.770  58.260  0.00  0.00      CHAM  
ATOM   3171  CG1 VAL C  99      92.110  43.390  56.640  0.00  0.00      CHAM  
ATOM   3172 HG11 VAL C  99      92.660  42.770  55.890  0.00  0.00      CHAM  
ATOM   3173 HG12 VAL C  99      91.620  42.660  57.310  0.00  0.00      CHAM  
ATOM   3174 HG13 VAL C  99      91.400  44.030  56.090  0.00  0.00      CHAM  
ATOM   3175  CG2 VAL C  99      93.670  43.310  58.700  0.00  0.00      CHAM  
ATOM   3176 HG21 VAL C  99      94.070  43.750  59.650  0.00  0.00      CHAM  
ATOM   3177 HG22 VAL C  99      92.940  42.570  59.110  0.00  0.00      CHAM  
ATOM   3178 HG23 VAL C  99      94.490  42.800  58.160  0.00  0.00      CHAM  
ATOM   3179  C   VAL C  99      93.270  45.830  55.790  0.00  0.00      CHAM  
ATOM   3180  O   VAL C  99      93.570  45.460  54.660  0.00  0.00      CHAM  
ATOM   3181  N   LEU C 100      92.410  46.930  55.970  0.00  0.00      CHAM  
ATOM   3182  HN  LEU C 100      92.100  47.300  56.840  0.00  0.00      CHAM  
ATOM   3183  CA  LEU C 100      91.750  47.480  54.840  0.00  0.00      CHAM  
ATOM   3184  HA  LEU C 100      91.270  46.630  54.370  0.00  0.00      CHAM  
ATOM   3185  CB  LEU C 100      90.770  48.520  55.380  0.00  0.00      CHAM  
ATOM   3186  HB1 LEU C 100      90.160  47.980  56.140  0.00  0.00      CHAM  
ATOM   3187  HB2 LEU C 100      91.130  49.360  56.000  0.00  0.00      CHAM  
ATOM   3188  CG  LEU C 100      89.800  49.150  54.410  0.00  0.00      CHAM  
ATOM   3189  HG  LEU C 100      90.360  49.760  53.650  0.00  0.00      CHAM  
ATOM   3190  CD1 LEU C 100      88.970  48.160  53.640  0.00  0.00      CHAM  
ATOM   3191 HD11 LEU C 100      88.290  48.690  52.940  0.00  0.00      CHAM  
ATOM   3192 HD12 LEU C 100      89.590  47.420  53.070  0.00  0.00      CHAM  
ATOM   3193 HD13 LEU C 100      88.240  47.550  54.220  0.00  0.00      CHAM  
ATOM   3194  CD2 LEU C 100      88.790  50.070  55.110  0.00  0.00      CHAM  
ATOM   3195 HD21 LEU C 100      87.880  50.190  54.490  0.00  0.00      CHAM  
ATOM   3196 HD22 LEU C 100      88.480  49.580  56.050  0.00  0.00      CHAM  
ATOM   3197 HD23 LEU C 100      89.260  51.070  55.250  0.00  0.00      CHAM  
ATOM   3198  C   LEU C 100      92.650  48.180  53.800  0.00  0.00      CHAM  
ATOM   3199  O   LEU C 100      92.440  48.120  52.590  0.00  0.00      CHAM  
ATOM   3200  N   ALA C 101      93.690  48.790  54.410  0.00  0.00      CHAM  
ATOM   3201  HN  ALA C 101      93.660  48.830  55.410  0.00  0.00      CHAM  
ATOM   3202  CA  ALA C 101      94.720  49.530  53.720  0.00  0.00      CHAM  
ATOM   3203  HA  ALA C 101      94.360  50.300  53.080  0.00  0.00      CHAM  
ATOM   3204  CB  ALA C 101      95.610  50.320  54.640  0.00  0.00      CHAM  
ATOM   3205  HB1 ALA C 101      96.030  49.650  55.430  0.00  0.00      CHAM  
ATOM   3206  HB2 ALA C 101      96.520  50.730  54.130  0.00  0.00      CHAM  
ATOM   3207  HB3 ALA C 101      95.040  51.120  55.170  0.00  0.00      CHAM  
ATOM   3208  C   ALA C 101      95.560  48.590  52.800  0.00  0.00      CHAM  
ATOM   3209  O   ALA C 101      95.950  48.970  51.720  0.00  0.00      CHAM  
ATOM   3210  N   VAL C 102      95.820  47.380  53.290  0.00  0.00      CHAM  
ATOM   3211  HN  VAL C 102      95.620  47.270  54.260  0.00  0.00      CHAM  
ATOM   3212  CA  VAL C 102      96.520  46.360  52.560  0.00  0.00      CHAM  
ATOM   3213  HA  VAL C 102      97.380  46.910  52.210  0.00  0.00      CHAM  
ATOM   3214  CB  VAL C 102      96.970  45.240  53.410  0.00  0.00      CHAM  
ATOM   3215  HB  VAL C 102      96.220  45.000  54.200  0.00  0.00      CHAM  
ATOM   3216  CG1 VAL C 102      97.440  43.910  52.790  0.00  0.00      CHAM  
ATOM   3217 HG11 VAL C 102      96.560  43.420  52.330  0.00  0.00      CHAM  
ATOM   3218 HG12 VAL C 102      98.250  44.000  52.040  0.00  0.00      CHAM  
ATOM   3219 HG13 VAL C 102      97.850  43.310  53.630  0.00  0.00      CHAM  
ATOM   3220  CG2 VAL C 102      98.270  45.840  54.120  0.00  0.00      CHAM  
ATOM   3221 HG21 VAL C 102      98.940  46.360  53.390  0.00  0.00      CHAM  
ATOM   3222 HG22 VAL C 102      97.890  46.610  54.830  0.00  0.00      CHAM  
ATOM   3223 HG23 VAL C 102      98.820  44.970  54.550  0.00  0.00      CHAM  
ATOM   3224  C   VAL C 102      95.740  45.910  51.280  0.00  0.00      CHAM  
ATOM   3225  O   VAL C 102      96.310  45.610  50.170  0.00  0.00      CHAM  
ATOM   3226  N   LEU C 103      94.350  45.780  51.460  0.00  0.00      CHAM  
ATOM   3227  HN  LEU C 103      93.890  45.740  52.350  0.00  0.00      CHAM  
ATOM   3228  CA  LEU C 103      93.430  45.420  50.380  0.00  0.00      CHAM  
ATOM   3229  HA  LEU C 103      93.790  44.600  49.790  0.00  0.00      CHAM  
ATOM   3230  CB  LEU C 103      92.110  44.990  51.090  0.00  0.00      CHAM  
ATOM   3231  HB1 LEU C 103      91.730  45.950  51.510  0.00  0.00      CHAM  
ATOM   3232  HB2 LEU C 103      91.380  44.860  50.260  0.00  0.00      CHAM  
ATOM   3233  CG  LEU C 103      92.260  43.780  51.980  0.00  0.00      CHAM  
ATOM   3234  HG  LEU C 103      93.020  43.980  52.760  0.00  0.00      CHAM  
ATOM   3235  CD1 LEU C 103      90.910  43.660  52.670  0.00  0.00      CHAM  
ATOM   3236 HD11 LEU C 103      90.760  44.590  53.270  0.00  0.00      CHAM  
ATOM   3237 HD12 LEU C 103      90.080  43.440  51.970  0.00  0.00      CHAM  
ATOM   3238 HD13 LEU C 103      90.920  42.820  53.390  0.00  0.00      CHAM  
ATOM   3239  CD2 LEU C 103      92.710  42.500  51.310  0.00  0.00      CHAM  
ATOM   3240 HD21 LEU C 103      92.060  42.270  50.430  0.00  0.00      CHAM  
ATOM   3241 HD22 LEU C 103      93.740  42.590  50.930  0.00  0.00      CHAM  
ATOM   3242 HD23 LEU C 103      92.620  41.640  52.020  0.00  0.00      CHAM  
ATOM   3243  C   LEU C 103      93.110  46.530  49.400  0.00  0.00      CHAM  
ATOM   3244  O   LEU C 103      92.790  46.220  48.280  0.00  0.00      CHAM  
ATOM   3245  N   CYS C 104      93.260  47.810  49.850  0.00  0.00      CHAM  
ATOM   3246  HN  CYS C 104      93.290  48.010  50.830  0.00  0.00      CHAM  
ATOM   3247  CA  CYS C 104      93.200  49.050  48.970  0.00  0.00      CHAM  
ATOM   3248  HA  CYS C 104      92.250  49.170  48.460  0.00  0.00      CHAM  
ATOM   3249  CB  CYS C 104      93.390  50.310  49.760  0.00  0.00      CHAM  
ATOM   3250  HB1 CYS C 104      94.130  50.120  50.560  0.00  0.00      CHAM  
ATOM   3251  HB2 CYS C 104      93.870  51.130  49.180  0.00  0.00      CHAM  
ATOM   3252  SG  CYS C 104      91.980  51.070  50.740  0.00  0.00      CHAM  
ATOM   3253  HG1 CYS C 104      91.380  51.650  49.710  0.00  0.00      CHAM  
ATOM   3254  C   CYS C 104      94.320  49.020  47.920  0.00  0.00      CHAM  
ATOM   3255  O   CYS C 104      94.080  49.270  46.800  0.00  0.00      CHAM  
ATOM   3256  N   SER C 105      95.510  48.680  48.350  0.00  0.00      CHAM  
ATOM   3257  HN  SER C 105      95.740  48.610  49.310  0.00  0.00      CHAM  
ATOM   3258  CA  SER C 105      96.620  48.460  47.400  0.00  0.00      CHAM  
ATOM   3259  HA  SER C 105      96.450  48.960  46.460  0.00  0.00      CHAM  
ATOM   3260  CB  SER C 105      97.760  49.270  47.990  0.00  0.00      CHAM  
ATOM   3261  HB1 SER C 105      97.900  48.970  49.050  0.00  0.00      CHAM  
ATOM   3262  HB2 SER C 105      98.700  49.090  47.410  0.00  0.00      CHAM  
ATOM   3263  OG  SER C 105      97.480  50.600  47.960  0.00  0.00      CHAM  
ATOM   3264  HG1 SER C 105      97.390  50.860  47.040  0.00  0.00      CHAM  
ATOM   3265  C   SER C 105      96.930  47.020  46.910  0.00  0.00      CHAM  
ATOM   3266  O   SER C 105      98.050  46.720  46.460  0.00  0.00      CHAM  
ATOM   3267  N   TRP C 106      95.900  46.100  46.990  0.00  0.00      CHAM  
ATOM   3268  HN  TRP C 106      95.040  46.430  47.390  0.00  0.00      CHAM  
ATOM   3269  CA  TRP C 106      96.080  44.670  46.760  0.00  0.00      CHAM  
ATOM   3270  HA  TRP C 106      96.740  44.250  47.500  0.00  0.00      CHAM  
ATOM   3271  CB  TRP C 106      94.740  43.960  46.920  0.00  0.00      CHAM  
ATOM   3272  HB1 TRP C 106      94.240  44.220  47.880  0.00  0.00      CHAM  
ATOM   3273  HB2 TRP C 106      94.030  44.280  46.130  0.00  0.00      CHAM  
ATOM   3274  CG  TRP C 106      94.710  42.460  46.840  0.00  0.00      CHAM  
ATOM   3275  CD1 TRP C 106      94.120  41.530  46.000  0.00  0.00      CHAM  
ATOM   3276  HD1 TRP C 106      93.550  41.700  45.100  0.00  0.00      CHAM  
ATOM   3277  NE1 TRP C 106      94.300  40.240  46.560  0.00  0.00      CHAM  
ATOM   3278  HE1 TRP C 106      94.300  39.440  46.000  0.00  0.00      CHAM  
ATOM   3279  CE2 TRP C 106      95.050  40.220  47.680  0.00  0.00      CHAM  
ATOM   3280  CD2 TRP C 106      95.270  41.650  47.910  0.00  0.00      CHAM  
ATOM   3281  CE3 TRP C 106      95.950  41.990  49.080  0.00  0.00      CHAM  
ATOM   3282  HE3 TRP C 106      96.070  43.050  49.250  0.00  0.00      CHAM  
ATOM   3283  CZ3 TRP C 106      96.400  40.990  49.980  0.00  0.00      CHAM  
ATOM   3284  HZ3 TRP C 106      96.800  41.280  50.950  0.00  0.00      CHAM  
ATOM   3285  CZ2 TRP C 106      95.570  39.240  48.480  0.00  0.00      CHAM  
ATOM   3286  HZ2 TRP C 106      95.610  38.210  48.120  0.00  0.00      CHAM  
ATOM   3287  CH2 TRP C 106      96.230  39.630  49.690  0.00  0.00      CHAM  
ATOM   3288  HH2 TRP C 106      96.700  38.870  50.300  0.00  0.00      CHAM  
ATOM   3289  C   TRP C 106      96.640  44.380  45.370  0.00  0.00      CHAM  
ATOM   3290  O   TRP C 106      97.590  43.590  45.230  0.00  0.00      CHAM  
ATOM   3291  N   LYS C 107      96.130  44.900  44.290  0.00  0.00      CHAM  
ATOM   3292  HN  LYS C 107      95.340  45.520  44.380  0.00  0.00      CHAM  
ATOM   3293  CA  LYS C 107      96.490  44.570  42.950  0.00  0.00      CHAM  
ATOM   3294  HA  LYS C 107      96.960  43.600  42.840  0.00  0.00      CHAM  
ATOM   3295  CB  LYS C 107      95.250  44.620  42.070  0.00  0.00      CHAM  
ATOM   3296  HB1 LYS C 107      94.750  45.620  42.130  0.00  0.00      CHAM  
ATOM   3297  HB2 LYS C 107      95.540  44.460  41.010  0.00  0.00      CHAM  
ATOM   3298  CG  LYS C 107      94.160  43.630  42.350  0.00  0.00      CHAM  
ATOM   3299  HG1 LYS C 107      94.550  42.590  42.280  0.00  0.00      CHAM  
ATOM   3300  HG2 LYS C 107      94.060  43.740  43.450  0.00  0.00      CHAM  
ATOM   3301  CD  LYS C 107      92.770  43.720  41.680  0.00  0.00      CHAM  
ATOM   3302  HD1 LYS C 107      92.170  42.800  41.890  0.00  0.00      CHAM  
ATOM   3303  HD2 LYS C 107      92.230  44.470  42.290  0.00  0.00      CHAM  
ATOM   3304  CE  LYS C 107      92.650  43.890  40.100  0.00  0.00      CHAM  
ATOM   3305  HE1 LYS C 107      91.560  44.050  40.020  0.00  0.00      CHAM  
ATOM   3306  HE2 LYS C 107      93.240  44.720  39.670  0.00  0.00      CHAM  
ATOM   3307  NZ  LYS C 107      92.870  42.600  39.330  0.00  0.00      CHAM  
ATOM   3308  HZ1 LYS C 107      92.280  41.800  39.640  0.00  0.00      CHAM  
ATOM   3309  HZ2 LYS C 107      92.790  42.890  38.330  0.00  0.00      CHAM  
ATOM   3310  HZ3 LYS C 107      93.850  42.310  39.480  0.00  0.00      CHAM  
ATOM   3311  C   LYS C 107      97.520  45.560  42.380  0.00  0.00      CHAM  
ATOM   3312  O   LYS C 107      98.050  45.490  41.280  0.00  0.00      CHAM  
ATOM   3313  N   GLU C 108      97.950  46.580  43.190  0.00  0.00      CHAM  
ATOM   3314  HN  GLU C 108      97.680  46.680  44.130  0.00  0.00      CHAM  
ATOM   3315  CA  GLU C 108      98.980  47.530  42.720  0.00  0.00      CHAM  
ATOM   3316  HA  GLU C 108      98.770  47.700  41.680  0.00  0.00      CHAM  
ATOM   3317  CB  GLU C 108      99.010  48.860  43.510  0.00  0.00      CHAM  
ATOM   3318  HB1 GLU C 108      99.170  48.530  44.560  0.00  0.00      CHAM  
ATOM   3319  HB2 GLU C 108      99.790  49.560  43.150  0.00  0.00      CHAM  
ATOM   3320  CG  GLU C 108      97.690  49.630  43.240  0.00  0.00      CHAM  
ATOM   3321  HG1 GLU C 108      97.640  49.770  42.140  0.00  0.00      CHAM  
ATOM   3322  HG2 GLU C 108      96.790  49.090  43.630  0.00  0.00      CHAM  
ATOM   3323  CD  GLU C 108      97.740  51.030  43.960  0.00  0.00      CHAM  
ATOM   3324  OE1 GLU C 108      97.550  52.080  43.300  0.00  0.00      CHAM  
ATOM   3325  OE2 GLU C 108      97.780  51.070  45.200  0.00  0.00      CHAM  
ATOM   3326  C   GLU C 108     100.360  46.870  42.590  0.00  0.00      CHAM  
ATOM   3327  O   GLU C 108     100.780  46.230  43.540  0.00  0.00      CHAM  
ATOM   3328  N   ILE C 109     101.070  47.100  41.420  0.00  0.00      CHAM  
ATOM   3329  HN  ILE C 109     100.660  47.480  40.590  0.00  0.00      CHAM  
ATOM   3330  CA  ILE C 109     102.480  46.730  41.220  0.00  0.00      CHAM  
ATOM   3331  HA  ILE C 109     102.910  46.280  42.100  0.00  0.00      CHAM  
ATOM   3332  CB  ILE C 109     102.700  45.600  40.200  0.00  0.00      CHAM  
ATOM   3333  HB  ILE C 109     102.410  45.940  39.180  0.00  0.00      CHAM  
ATOM   3334  CG2 ILE C 109     104.110  45.220  40.220  0.00  0.00      CHAM  
ATOM   3335 HG21 ILE C 109     104.290  44.460  39.420  0.00  0.00      CHAM  
ATOM   3336 HG22 ILE C 109     104.850  46.020  39.980  0.00  0.00      CHAM  
ATOM   3337 HG23 ILE C 109     104.280  44.830  41.240  0.00  0.00      CHAM  
ATOM   3338  CG1 ILE C 109     101.740  44.420  40.400  0.00  0.00      CHAM  
ATOM   3339 HG11 ILE C 109     100.700  44.760  40.200  0.00  0.00      CHAM  
ATOM   3340 HG12 ILE C 109     101.930  43.670  39.620  0.00  0.00      CHAM  
ATOM   3341  CD  ILE C 109     101.890  43.680  41.750  0.00  0.00      CHAM  
ATOM   3342  HD1 ILE C 109     102.040  44.390  42.590  0.00  0.00      CHAM  
ATOM   3343  HD2 ILE C 109     101.090  42.950  41.980  0.00  0.00      CHAM  
ATOM   3344  HD3 ILE C 109     102.780  43.010  41.600  0.00  0.00      CHAM  
ATOM   3345  C   ILE C 109     103.300  47.920  40.710  0.00  0.00      CHAM  
ATOM   3346  O   ILE C 109     103.030  48.530  39.660  0.00  0.00      CHAM  
ATOM   3347  N   GLU C 110     104.350  48.280  41.450  0.00  0.00      CHAM  
ATOM   3348  HN  GLU C 110     104.560  47.800  42.300  0.00  0.00      CHAM  
ATOM   3349  CA  GLU C 110     105.070  49.490  41.220  0.00  0.00      CHAM  
ATOM   3350  HA  GLU C 110     104.990  49.590  40.150  0.00  0.00      CHAM  
ATOM   3351  CB  GLU C 110     104.400  50.780  41.920  0.00  0.00      CHAM  
ATOM   3352  HB1 GLU C 110     103.390  50.670  41.480  0.00  0.00      CHAM  
ATOM   3353  HB2 GLU C 110     104.080  50.570  42.960  0.00  0.00      CHAM  
ATOM   3354  CG  GLU C 110     104.960  52.210  41.620  0.00  0.00      CHAM  
ATOM   3355  HG1 GLU C 110     104.260  52.990  41.980  0.00  0.00      CHAM  
ATOM   3356  HG2 GLU C 110     105.960  52.190  42.110  0.00  0.00      CHAM  
ATOM   3357  CD  GLU C 110     105.340  52.480  40.240  0.00  0.00      CHAM  
ATOM   3358  OE1 GLU C 110     106.510  52.350  39.840  0.00  0.00      CHAM  
ATOM   3359  OE2 GLU C 110     104.450  52.950  39.460  0.00  0.00      CHAM  
ATOM   3360  C   GLU C 110     106.480  49.150  41.630  0.00  0.00      CHAM  
ATOM   3361  O   GLU C 110     106.760  48.140  42.230  0.00  0.00      CHAM  
ATOM   3362  N   LYS C 111     107.490  49.980  41.220  0.00  0.00      CHAM  
ATOM   3363  HN  LYS C 111     107.330  50.810  40.710  0.00  0.00      CHAM  
ATOM   3364  CA  LYS C 111     108.840  49.770  41.710  0.00  0.00      CHAM  
ATOM   3365  HA  LYS C 111     109.100  48.810  41.270  0.00  0.00      CHAM  
ATOM   3366  CB  LYS C 111     109.840  50.780  41.240  0.00  0.00      CHAM  
ATOM   3367  HB1 LYS C 111     109.530  51.740  41.700  0.00  0.00      CHAM  
ATOM   3368  HB2 LYS C 111     110.860  50.450  41.580  0.00  0.00      CHAM  
ATOM   3369  CG  LYS C 111     109.990  50.950  39.730  0.00  0.00      CHAM  
ATOM   3370  HG1 LYS C 111     109.020  51.310  39.330  0.00  0.00      CHAM  
ATOM   3371  HG2 LYS C 111     110.600  51.840  39.490  0.00  0.00      CHAM  
ATOM   3372  CD  LYS C 111     110.560  49.630  39.100  0.00  0.00      CHAM  
ATOM   3373  HD1 LYS C 111     111.540  49.490  39.600  0.00  0.00      CHAM  
ATOM   3374  HD2 LYS C 111     109.880  48.780  39.310  0.00  0.00      CHAM  
ATOM   3375  CE  LYS C 111     110.780  49.840  37.620  0.00  0.00      CHAM  
ATOM   3376  HE1 LYS C 111     109.820  49.880  37.050  0.00  0.00      CHAM  
ATOM   3377  HE2 LYS C 111     111.420  50.740  37.470  0.00  0.00      CHAM  
ATOM   3378  NZ  LYS C 111     111.480  48.730  37.010  0.00  0.00      CHAM  
ATOM   3379  HZ1 LYS C 111     110.780  47.960  36.900  0.00  0.00      CHAM  
ATOM   3380  HZ2 LYS C 111     111.960  48.870  36.100  0.00  0.00      CHAM  
ATOM   3381  HZ3 LYS C 111     112.180  48.390  37.690  0.00  0.00      CHAM  
ATOM   3382  C   LYS C 111     108.950  49.570  43.290  0.00  0.00      CHAM  
ATOM   3383  O   LYS C 111     108.420  50.290  44.150  0.00  0.00      CHAM  
ATOM   3384  N   TYR C 112     109.630  48.460  43.600  0.00  0.00      CHAM  
ATOM   3385  HN  TYR C 112     110.030  47.870  42.900  0.00  0.00      CHAM  
ATOM   3386  CA  TYR C 112     109.950  48.010  44.920  0.00  0.00      CHAM  
ATOM   3387  HA  TYR C 112     110.450  47.070  44.770  0.00  0.00      CHAM  
ATOM   3388  CB  TYR C 112     110.900  49.080  45.640  0.00  0.00      CHAM  
ATOM   3389  HB1 TYR C 112     110.350  50.030  45.790  0.00  0.00      CHAM  
ATOM   3390  HB2 TYR C 112     111.260  48.640  46.590  0.00  0.00      CHAM  
ATOM   3391  CG  TYR C 112     112.150  49.080  44.830  0.00  0.00      CHAM  
ATOM   3392  CD1 TYR C 112     112.930  47.940  44.740  0.00  0.00      CHAM  
ATOM   3393  HD1 TYR C 112     112.570  46.990  45.130  0.00  0.00      CHAM  
ATOM   3394  CE1 TYR C 112     114.150  48.030  44.050  0.00  0.00      CHAM  
ATOM   3395  HE1 TYR C 112     114.690  47.100  43.930  0.00  0.00      CHAM  
ATOM   3396  CZ  TYR C 112     114.590  49.280  43.510  0.00  0.00      CHAM  
ATOM   3397  OH  TYR C 112     115.650  49.240  42.590  0.00  0.00      CHAM  
ATOM   3398  HH  TYR C 112     115.610  50.060  42.100  0.00  0.00      CHAM  
ATOM   3399  CD2 TYR C 112     112.630  50.340  44.420  0.00  0.00      CHAM  
ATOM   3400  HD2 TYR C 112     111.990  51.200  44.550  0.00  0.00      CHAM  
ATOM   3401  CE2 TYR C 112     113.810  50.390  43.680  0.00  0.00      CHAM  
ATOM   3402  HE2 TYR C 112     114.060  51.320  43.180  0.00  0.00      CHAM  
ATOM   3403  C   TYR C 112     108.780  47.670  45.830  0.00  0.00      CHAM  
ATOM   3404  O   TYR C 112     108.610  48.310  46.850  0.00  0.00      CHAM  
ATOM   3405  N   GLN C 113     107.930  46.640  45.510  0.00  0.00      CHAM  
ATOM   3406  HN  GLN C 113     108.240  46.050  44.760  0.00  0.00      CHAM  
ATOM   3407  CA  GLN C 113     106.730  46.200  46.220  0.00  0.00      CHAM  
ATOM   3408  HA  GLN C 113     106.120  47.090  46.200  0.00  0.00      CHAM  
ATOM   3409  CB  GLN C 113     106.110  44.940  45.540  0.00  0.00      CHAM  
ATOM   3410  HB1 GLN C 113     106.970  44.280  45.320  0.00  0.00      CHAM  
ATOM   3411  HB2 GLN C 113     105.490  44.440  46.320  0.00  0.00      CHAM  
ATOM   3412  CG  GLN C 113     105.300  45.380  44.300  0.00  0.00      CHAM  
ATOM   3413  HG1 GLN C 113     106.030  45.870  43.610  0.00  0.00      CHAM  
ATOM   3414  HG2 GLN C 113     104.890  44.440  43.850  0.00  0.00      CHAM  
ATOM   3415  CD  GLN C 113     104.140  46.270  44.670  0.00  0.00      CHAM  
ATOM   3416  OE1 GLN C 113     104.030  47.450  44.330  0.00  0.00      CHAM  
ATOM   3417  NE2 GLN C 113     103.120  45.750  45.330  0.00  0.00      CHAM  
ATOM   3418 HE21 GLN C 113     102.300  46.300  45.500  0.00  0.00      CHAM  
ATOM   3419 HE22 GLN C 113     103.160  44.820  45.700  0.00  0.00      CHAM  
ATOM   3420  C   GLN C 113     107.010  45.870  47.680  0.00  0.00      CHAM  
ATOM   3421  O   GLN C 113     106.200  46.140  48.510  0.00  0.00      CHAM  
ATOM   3422  N   GLY C 114     108.170  45.210  47.940  0.00  0.00      CHAM  
ATOM   3423  HN  GLY C 114     108.920  45.070  47.310  0.00  0.00      CHAM  
ATOM   3424  CA  GLY C 114     108.480  44.870  49.310  0.00  0.00      CHAM  
ATOM   3425  HA1 GLY C 114     109.460  44.420  49.210  0.00  0.00      CHAM  
ATOM   3426  HA2 GLY C 114     107.760  44.240  49.810  0.00  0.00      CHAM  
ATOM   3427  C   GLY C 114     108.700  46.050  50.210  0.00  0.00      CHAM  
ATOM   3428  O   GLY C 114     108.140  46.180  51.260  0.00  0.00      CHAM  
ATOM   3429  N   PHE C 115     109.520  46.930  49.680  0.00  0.00      CHAM  
ATOM   3430  HN  PHE C 115     109.940  46.700  48.800  0.00  0.00      CHAM  
ATOM   3431  CA  PHE C 115     109.680  48.300  50.320  0.00  0.00      CHAM  
ATOM   3432  HA  PHE C 115     109.870  48.160  51.380  0.00  0.00      CHAM  
ATOM   3433  CB  PHE C 115     110.820  49.090  49.570  0.00  0.00      CHAM  
ATOM   3434  HB1 PHE C 115     111.680  48.430  49.810  0.00  0.00      CHAM  
ATOM   3435  HB2 PHE C 115     110.660  49.100  48.470  0.00  0.00      CHAM  
ATOM   3436  CG  PHE C 115     111.180  50.460  50.030  0.00  0.00      CHAM  
ATOM   3437  CD1 PHE C 115     111.090  50.830  51.410  0.00  0.00      CHAM  
ATOM   3438  HD1 PHE C 115     110.730  50.100  52.110  0.00  0.00      CHAM  
ATOM   3439  CE1 PHE C 115     111.550  52.000  51.880  0.00  0.00      CHAM  
ATOM   3440  HE1 PHE C 115     111.530  52.140  52.950  0.00  0.00      CHAM  
ATOM   3441  CZ  PHE C 115     111.860  52.990  50.920  0.00  0.00      CHAM  
ATOM   3442  HZ  PHE C 115     112.190  53.900  51.380  0.00  0.00      CHAM  
ATOM   3443  CD2 PHE C 115     111.620  51.390  49.110  0.00  0.00      CHAM  
ATOM   3444  HD2 PHE C 115     111.560  51.290  48.030  0.00  0.00      CHAM  
ATOM   3445  CE2 PHE C 115     111.880  52.700  49.540  0.00  0.00      CHAM  
ATOM   3446  HE2 PHE C 115     112.270  53.490  48.930  0.00  0.00      CHAM  
ATOM   3447  C   PHE C 115     108.350  49.110  50.410  0.00  0.00      CHAM  
ATOM   3448  O   PHE C 115     108.000  49.620  51.440  0.00  0.00      CHAM  
ATOM   3449  N   PHE C 116     107.550  49.170  49.370  0.00  0.00      CHAM  
ATOM   3450  HN  PHE C 116     107.840  48.750  48.520  0.00  0.00      CHAM  
ATOM   3451  CA  PHE C 116     106.200  49.710  49.450  0.00  0.00      CHAM  
ATOM   3452  HA  PHE C 116     106.430  50.740  49.680  0.00  0.00      CHAM  
ATOM   3453  CB  PHE C 116     105.470  49.650  48.090  0.00  0.00      CHAM  
ATOM   3454  HB1 PHE C 116     106.030  50.300  47.380  0.00  0.00      CHAM  
ATOM   3455  HB2 PHE C 116     105.450  48.670  47.560  0.00  0.00      CHAM  
ATOM   3456  CG  PHE C 116     104.030  50.020  48.220  0.00  0.00      CHAM  
ATOM   3457  CD1 PHE C 116     103.550  51.320  48.040  0.00  0.00      CHAM  
ATOM   3458  HD1 PHE C 116     104.230  52.110  47.760  0.00  0.00      CHAM  
ATOM   3459  CE1 PHE C 116     102.190  51.650  48.210  0.00  0.00      CHAM  
ATOM   3460  HE1 PHE C 116     101.870  52.680  48.100  0.00  0.00      CHAM  
ATOM   3461  CZ  PHE C 116     101.260  50.690  48.620  0.00  0.00      CHAM  
ATOM   3462  HZ  PHE C 116     100.220  50.970  48.630  0.00  0.00      CHAM  
ATOM   3463  CD2 PHE C 116     103.050  49.010  48.490  0.00  0.00      CHAM  
ATOM   3464  HD2 PHE C 116     103.210  47.940  48.580  0.00  0.00      CHAM  
ATOM   3465  CE2 PHE C 116     101.710  49.370  48.780  0.00  0.00      CHAM  
ATOM   3466  HE2 PHE C 116     100.990  48.600  49.010  0.00  0.00      CHAM  
ATOM   3467  C   PHE C 116     105.290  49.210  50.670  0.00  0.00      CHAM  
ATOM   3468  O   PHE C 116     104.820  50.000  51.490  0.00  0.00      CHAM  
ATOM   3469  N   HSD C 117     105.270  47.850  50.880  0.00  0.00      CHAM  
ATOM   3470  HN  HSD C 117     105.730  47.240  50.260  0.00  0.00      CHAM  
ATOM   3471  CA  HSD C 117     104.530  47.290  52.040  0.00  0.00      CHAM  
ATOM   3472  HA  HSD C 117     103.600  47.810  52.010  0.00  0.00      CHAM  
ATOM   3473  CB  HSD C 117     104.310  45.770  51.820  0.00  0.00      CHAM  
ATOM   3474  HB1 HSD C 117     105.250  45.230  51.590  0.00  0.00      CHAM  
ATOM   3475  HB2 HSD C 117     104.050  45.300  52.790  0.00  0.00      CHAM  
ATOM   3476  ND1 HSD C 117     103.380  45.160  49.530  0.00  0.00      CHAM  
ATOM   3477  HD1 HSD C 117     104.280  45.170  49.080  0.00  0.00      CHAM  
ATOM   3478  CG  HSD C 117     103.180  45.300  50.850  0.00  0.00      CHAM  
ATOM   3479  CE1 HSD C 117     102.220  44.850  48.980  0.00  0.00      CHAM  
ATOM   3480  HE1 HSD C 117     102.060  44.710  47.910  0.00  0.00      CHAM  
ATOM   3481  NE2 HSD C 117     101.170  44.860  49.840  0.00  0.00      CHAM  
ATOM   3482  CD2 HSD C 117     101.770  45.120  51.070  0.00  0.00      CHAM  
ATOM   3483  HD2 HSD C 117     101.220  45.230  52.000  0.00  0.00      CHAM  
ATOM   3484  C   HSD C 117     105.210  47.630  53.370  0.00  0.00      CHAM  
ATOM   3485  O   HSD C 117     104.530  47.720  54.410  0.00  0.00      CHAM  
ATOM   3486  N   LEU C 118     106.570  47.740  53.380  0.00  0.00      CHAM  
ATOM   3487  HN  LEU C 118     107.020  47.580  52.500  0.00  0.00      CHAM  
ATOM   3488  CA  LEU C 118     107.440  48.060  54.510  0.00  0.00      CHAM  
ATOM   3489  HA  LEU C 118     107.310  47.380  55.340  0.00  0.00      CHAM  
ATOM   3490  CB  LEU C 118     108.960  48.160  54.190  0.00  0.00      CHAM  
ATOM   3491  HB1 LEU C 118     109.370  47.130  54.070  0.00  0.00      CHAM  
ATOM   3492  HB2 LEU C 118     109.120  48.770  53.270  0.00  0.00      CHAM  
ATOM   3493  CG  LEU C 118     109.940  48.650  55.290  0.00  0.00      CHAM  
ATOM   3494  HG  LEU C 118     109.530  48.320  56.270  0.00  0.00      CHAM  
ATOM   3495  CD1 LEU C 118     111.390  48.110  55.180  0.00  0.00      CHAM  
ATOM   3496 HD11 LEU C 118     111.930  48.500  56.070  0.00  0.00      CHAM  
ATOM   3497 HD12 LEU C 118     111.350  47.020  55.360  0.00  0.00      CHAM  
ATOM   3498 HD13 LEU C 118     111.870  48.420  54.230  0.00  0.00      CHAM  
ATOM   3499  CD2 LEU C 118     110.130  50.180  55.170  0.00  0.00      CHAM  
ATOM   3500 HD21 LEU C 118     111.080  50.500  55.660  0.00  0.00      CHAM  
ATOM   3501 HD22 LEU C 118     110.170  50.450  54.090  0.00  0.00      CHAM  
ATOM   3502 HD23 LEU C 118     109.220  50.590  55.660  0.00  0.00      CHAM  
ATOM   3503  C   LEU C 118     107.070  49.400  55.130  0.00  0.00      CHAM  
ATOM   3504  O   LEU C 118     106.850  49.580  56.310  0.00  0.00      CHAM  
ATOM   3505  N   ASN C 119     106.980  50.430  54.240  0.00  0.00      CHAM  
ATOM   3506  HN  ASN C 119     107.310  50.290  53.310  0.00  0.00      CHAM  
ATOM   3507  CA  ASN C 119     106.560  51.700  54.600  0.00  0.00      CHAM  
ATOM   3508  HA  ASN C 119     107.240  52.160  55.290  0.00  0.00      CHAM  
ATOM   3509  CB  ASN C 119     106.540  52.510  53.340  0.00  0.00      CHAM  
ATOM   3510  HB1 ASN C 119     105.920  51.980  52.600  0.00  0.00      CHAM  
ATOM   3511  HB2 ASN C 119     106.230  53.580  53.360  0.00  0.00      CHAM  
ATOM   3512  CG  ASN C 119     107.950  52.760  52.820  0.00  0.00      CHAM  
ATOM   3513  OD1 ASN C 119     108.870  52.900  53.640  0.00  0.00      CHAM  
ATOM   3514  ND2 ASN C 119     108.200  52.690  51.520  0.00  0.00      CHAM  
ATOM   3515 HD21 ASN C 119     109.140  52.860  51.210  0.00  0.00      CHAM  
ATOM   3516 HD22 ASN C 119     107.490  52.280  50.960  0.00  0.00      CHAM  
ATOM   3517  C   ASN C 119     105.210  51.750  55.250  0.00  0.00      CHAM  
ATOM   3518  O   ASN C 119     105.030  52.290  56.340  0.00  0.00      CHAM  
ATOM   3519  N   LEU C 120     104.220  51.020  54.760  0.00  0.00      CHAM  
ATOM   3520  HN  LEU C 120     104.340  50.610  53.870  0.00  0.00      CHAM  
ATOM   3521  CA  LEU C 120     102.870  50.910  55.360  0.00  0.00      CHAM  
ATOM   3522  HA  LEU C 120     102.470  51.880  55.570  0.00  0.00      CHAM  
ATOM   3523  CB  LEU C 120     102.020  50.140  54.320  0.00  0.00      CHAM  
ATOM   3524  HB1 LEU C 120     102.320  50.480  53.300  0.00  0.00      CHAM  
ATOM   3525  HB2 LEU C 120     102.230  49.050  54.370  0.00  0.00      CHAM  
ATOM   3526  CG  LEU C 120     100.530  50.480  54.530  0.00  0.00      CHAM  
ATOM   3527  HG  LEU C 120     100.390  50.490  55.630  0.00  0.00      CHAM  
ATOM   3528  CD1 LEU C 120     100.020  51.910  54.170  0.00  0.00      CHAM  
ATOM   3529 HD11 LEU C 120     100.410  52.690  54.860  0.00  0.00      CHAM  
ATOM   3530 HD12 LEU C 120     100.360  52.220  53.170  0.00  0.00      CHAM  
ATOM   3531 HD13 LEU C 120      98.910  51.860  54.190  0.00  0.00      CHAM  
ATOM   3532  CD2 LEU C 120      99.610  49.480  53.830  0.00  0.00      CHAM  
ATOM   3533 HD21 LEU C 120      98.530  49.670  54.060  0.00  0.00      CHAM  
ATOM   3534 HD22 LEU C 120      99.650  49.550  52.720  0.00  0.00      CHAM  
ATOM   3535 HD23 LEU C 120      99.820  48.410  54.020  0.00  0.00      CHAM  
ATOM   3536  C   LEU C 120     102.890  50.250  56.720  0.00  0.00      CHAM  
ATOM   3537  O   LEU C 120     102.210  50.800  57.590  0.00  0.00      CHAM  
ATOM   3538  N   MET C 121     103.600  49.180  56.950  0.00  0.00      CHAM  
ATOM   3539  HN  MET C 121     104.200  48.940  56.190  0.00  0.00      CHAM  
ATOM   3540  CA  MET C 121     103.680  48.480  58.180  0.00  0.00      CHAM  
ATOM   3541  HA  MET C 121     102.650  48.340  58.520  0.00  0.00      CHAM  
ATOM   3542  CB  MET C 121     104.490  47.140  57.900  0.00  0.00      CHAM  
ATOM   3543  HB1 MET C 121     105.500  47.220  57.430  0.00  0.00      CHAM  
ATOM   3544  HB2 MET C 121     104.670  46.600  58.850  0.00  0.00      CHAM  
ATOM   3545  CG  MET C 121     103.640  45.990  57.200  0.00  0.00      CHAM  
ATOM   3546  HG1 MET C 121     103.510  46.290  56.140  0.00  0.00      CHAM  
ATOM   3547  HG2 MET C 121     104.190  45.030  57.100  0.00  0.00      CHAM  
ATOM   3548  SD  MET C 121     101.980  45.840  57.930  0.00  0.00      CHAM  
ATOM   3549  CE  MET C 121     102.730  44.530  58.970  0.00  0.00      CHAM  
ATOM   3550  HE1 MET C 121     102.920  43.610  58.390  0.00  0.00      CHAM  
ATOM   3551  HE2 MET C 121     103.750  44.780  59.340  0.00  0.00      CHAM  
ATOM   3552  HE3 MET C 121     102.090  44.410  59.880  0.00  0.00      CHAM  
ATOM   3553  C   MET C 121     104.360  49.150  59.290  0.00  0.00      CHAM  
ATOM   3554  O   MET C 121     103.960  48.920  60.410  0.00  0.00      CHAM  
ATOM   3555  N   TRP C 122     105.400  49.920  59.030  0.00  0.00      CHAM  
ATOM   3556  HN  TRP C 122     105.680  49.950  58.070  0.00  0.00      CHAM  
ATOM   3557  CA  TRP C 122     106.170  50.780  59.950  0.00  0.00      CHAM  
ATOM   3558  HA  TRP C 122     106.200  50.230  60.870  0.00  0.00      CHAM  
ATOM   3559  CB  TRP C 122     107.620  51.030  59.380  0.00  0.00      CHAM  
ATOM   3560  HB1 TRP C 122     107.550  51.510  58.380  0.00  0.00      CHAM  
ATOM   3561  HB2 TRP C 122     108.040  51.800  60.070  0.00  0.00      CHAM  
ATOM   3562  CG  TRP C 122     108.510  49.830  59.520  0.00  0.00      CHAM  
ATOM   3563  CD1 TRP C 122     108.230  48.460  59.330  0.00  0.00      CHAM  
ATOM   3564  HD1 TRP C 122     107.250  48.020  59.210  0.00  0.00      CHAM  
ATOM   3565  NE1 TRP C 122     109.350  47.750  59.710  0.00  0.00      CHAM  
ATOM   3566  HE1 TRP C 122     109.360  46.790  59.900  0.00  0.00      CHAM  
ATOM   3567  CE2 TRP C 122     110.410  48.580  60.020  0.00  0.00      CHAM  
ATOM   3568  CD2 TRP C 122     109.870  49.830  60.040  0.00  0.00      CHAM  
ATOM   3569  CE3 TRP C 122     110.740  50.870  60.460  0.00  0.00      CHAM  
ATOM   3570  HE3 TRP C 122     110.490  51.920  60.410  0.00  0.00      CHAM  
ATOM   3571  CZ3 TRP C 122     112.100  50.630  60.780  0.00  0.00      CHAM  
ATOM   3572  HZ3 TRP C 122     112.690  51.480  61.110  0.00  0.00      CHAM  
ATOM   3573  CZ2 TRP C 122     111.700  48.250  60.430  0.00  0.00      CHAM  
ATOM   3574  HZ2 TRP C 122     112.010  47.230  60.550  0.00  0.00      CHAM  
ATOM   3575  CH2 TRP C 122     112.540  49.300  60.780  0.00  0.00      CHAM  
ATOM   3576  HH2 TRP C 122     113.520  49.050  61.150  0.00  0.00      CHAM  
ATOM   3577  C   TRP C 122     105.440  52.030  60.240  0.00  0.00      CHAM  
ATOM   3578  O   TRP C 122     105.520  52.610  61.360  0.00  0.00      CHAM  
ATOM   3579  N   ILE C 123     104.600  52.540  59.280  0.00  0.00      CHAM  
ATOM   3580  HN  ILE C 123     104.500  52.150  58.370  0.00  0.00      CHAM  
ATOM   3581  CA  ILE C 123     103.610  53.570  59.560  0.00  0.00      CHAM  
ATOM   3582  HA  ILE C 123     104.120  54.320  60.140  0.00  0.00      CHAM  
ATOM   3583  CB  ILE C 123     102.980  54.230  58.340  0.00  0.00      CHAM  
ATOM   3584  HB  ILE C 123     102.640  53.410  57.690  0.00  0.00      CHAM  
ATOM   3585  CG2 ILE C 123     101.600  54.920  58.710  0.00  0.00      CHAM  
ATOM   3586 HG21 ILE C 123     100.710  54.290  58.940  0.00  0.00      CHAM  
ATOM   3587 HG22 ILE C 123     101.760  55.560  59.600  0.00  0.00      CHAM  
ATOM   3588 HG23 ILE C 123     101.160  55.480  57.850  0.00  0.00      CHAM  
ATOM   3589  CG1 ILE C 123     103.950  55.070  57.420  0.00  0.00      CHAM  
ATOM   3590 HG11 ILE C 123     103.890  55.980  58.050  0.00  0.00      CHAM  
ATOM   3591 HG12 ILE C 123     105.000  54.690  57.370  0.00  0.00      CHAM  
ATOM   3592  CD  ILE C 123     103.370  55.250  56.030  0.00  0.00      CHAM  
ATOM   3593  HD1 ILE C 123     103.080  54.330  55.490  0.00  0.00      CHAM  
ATOM   3594  HD2 ILE C 123     102.460  55.860  56.220  0.00  0.00      CHAM  
ATOM   3595  HD3 ILE C 123     104.000  55.900  55.380  0.00  0.00      CHAM  
ATOM   3596  C   ILE C 123     102.600  53.050  60.640  0.00  0.00      CHAM  
ATOM   3597  O   ILE C 123     102.400  53.680  61.650  0.00  0.00      CHAM  
ATOM   3598  N   LEU C 124     102.010  51.830  60.440  0.00  0.00      CHAM  
ATOM   3599  HN  LEU C 124     102.240  51.420  59.560  0.00  0.00      CHAM  
ATOM   3600  CA  LEU C 124     101.010  51.180  61.270  0.00  0.00      CHAM  
ATOM   3601  HA  LEU C 124     100.200  51.870  61.460  0.00  0.00      CHAM  
ATOM   3602  CB  LEU C 124     100.340  49.950  60.550  0.00  0.00      CHAM  
ATOM   3603  HB1 LEU C 124     101.060  49.210  60.130  0.00  0.00      CHAM  
ATOM   3604  HB2 LEU C 124      99.710  49.430  61.290  0.00  0.00      CHAM  
ATOM   3605  CG  LEU C 124      99.390  50.440  59.430  0.00  0.00      CHAM  
ATOM   3606  HG  LEU C 124      99.900  51.310  58.970  0.00  0.00      CHAM  
ATOM   3607  CD1 LEU C 124      99.090  49.430  58.340  0.00  0.00      CHAM  
ATOM   3608 HD11 LEU C 124      98.500  48.550  58.670  0.00  0.00      CHAM  
ATOM   3609 HD12 LEU C 124      98.430  49.890  57.580  0.00  0.00      CHAM  
ATOM   3610 HD13 LEU C 124     100.020  49.050  57.850  0.00  0.00      CHAM  
ATOM   3611  CD2 LEU C 124      98.040  50.920  60.050  0.00  0.00      CHAM  
ATOM   3612 HD21 LEU C 124      97.430  50.210  60.650  0.00  0.00      CHAM  
ATOM   3613 HD22 LEU C 124      98.300  51.770  60.720  0.00  0.00      CHAM  
ATOM   3614 HD23 LEU C 124      97.390  51.330  59.250  0.00  0.00      CHAM  
ATOM   3615  C   LEU C 124     101.550  50.790  62.660  0.00  0.00      CHAM  
ATOM   3616  O   LEU C 124     100.880  51.000  63.690  0.00  0.00      CHAM  
ATOM   3617  N   GLY C 125     102.760  50.220  62.650  0.00  0.00      CHAM  
ATOM   3618  HN  GLY C 125     103.260  50.050  61.800  0.00  0.00      CHAM  
ATOM   3619  CA  GLY C 125     103.620  49.950  63.890  0.00  0.00      CHAM  
ATOM   3620  HA1 GLY C 125     104.550  49.560  63.510  0.00  0.00      CHAM  
ATOM   3621  HA2 GLY C 125     103.200  49.190  64.530  0.00  0.00      CHAM  
ATOM   3622  C   GLY C 125     103.930  51.120  64.690  0.00  0.00      CHAM  
ATOM   3623  O   GLY C 125     103.690  51.160  65.900  0.00  0.00      CHAM  
ATOM   3624  N   GLY C 126     104.330  52.240  64.100  0.00  0.00      CHAM  
ATOM   3625  HN  GLY C 126     104.470  52.390  63.120  0.00  0.00      CHAM  
ATOM   3626  CA  GLY C 126     104.510  53.490  64.910  0.00  0.00      CHAM  
ATOM   3627  HA1 GLY C 126     105.060  54.190  64.300  0.00  0.00      CHAM  
ATOM   3628  HA2 GLY C 126     105.100  53.210  65.770  0.00  0.00      CHAM  
ATOM   3629  C   GLY C 126     103.160  54.060  65.450  0.00  0.00      CHAM  
ATOM   3630  O   GLY C 126     103.120  54.590  66.570  0.00  0.00      CHAM  
ATOM   3631  N   VAL C 127     102.000  53.930  64.690  0.00  0.00      CHAM  
ATOM   3632  HN  VAL C 127     102.030  53.580  63.760  0.00  0.00      CHAM  
ATOM   3633  CA  VAL C 127     100.660  54.170  65.210  0.00  0.00      CHAM  
ATOM   3634  HA  VAL C 127     100.610  55.160  65.630  0.00  0.00      CHAM  
ATOM   3635  CB  VAL C 127      99.660  54.240  64.060  0.00  0.00      CHAM  
ATOM   3636  HB  VAL C 127      99.720  53.370  63.390  0.00  0.00      CHAM  
ATOM   3637  CG1 VAL C 127      98.250  54.400  64.710  0.00  0.00      CHAM  
ATOM   3638 HG11 VAL C 127      97.510  54.710  63.940  0.00  0.00      CHAM  
ATOM   3639 HG12 VAL C 127      97.820  53.460  65.110  0.00  0.00      CHAM  
ATOM   3640 HG13 VAL C 127      98.110  55.170  65.500  0.00  0.00      CHAM  
ATOM   3641  CG2 VAL C 127      99.930  55.510  63.150  0.00  0.00      CHAM  
ATOM   3642 HG21 VAL C 127     100.830  55.420  62.500  0.00  0.00      CHAM  
ATOM   3643 HG22 VAL C 127      99.160  55.650  62.360  0.00  0.00      CHAM  
ATOM   3644 HG23 VAL C 127     100.190  56.380  63.800  0.00  0.00      CHAM  
ATOM   3645  C   VAL C 127     100.320  53.240  66.390  0.00  0.00      CHAM  
ATOM   3646  O   VAL C 127      99.830  53.760  67.410  0.00  0.00      CHAM  
ATOM   3647  N   ILE C 128     100.600  51.970  66.350  0.00  0.00      CHAM  
ATOM   3648  HN  ILE C 128     100.830  51.530  65.480  0.00  0.00      CHAM  
ATOM   3649  CA  ILE C 128     100.440  51.080  67.540  0.00  0.00      CHAM  
ATOM   3650  HA  ILE C 128      99.390  51.100  67.790  0.00  0.00      CHAM  
ATOM   3651  CB  ILE C 128     100.740  49.590  67.110  0.00  0.00      CHAM  
ATOM   3652  HB  ILE C 128     101.700  49.470  66.550  0.00  0.00      CHAM  
ATOM   3653  CG2 ILE C 128     100.970  48.680  68.360  0.00  0.00      CHAM  
ATOM   3654 HG21 ILE C 128     100.840  47.620  68.070  0.00  0.00      CHAM  
ATOM   3655 HG22 ILE C 128     101.880  48.820  68.970  0.00  0.00      CHAM  
ATOM   3656 HG23 ILE C 128     100.200  49.040  69.070  0.00  0.00      CHAM  
ATOM   3657  CG1 ILE C 128      99.590  49.050  66.200  0.00  0.00      CHAM  
ATOM   3658 HG11 ILE C 128      98.730  48.730  66.850  0.00  0.00      CHAM  
ATOM   3659 HG12 ILE C 128      99.170  49.930  65.670  0.00  0.00      CHAM  
ATOM   3660  CD  ILE C 128     100.050  47.860  65.290  0.00  0.00      CHAM  
ATOM   3661  HD1 ILE C 128     100.430  47.010  65.880  0.00  0.00      CHAM  
ATOM   3662  HD2 ILE C 128      99.240  47.550  64.610  0.00  0.00      CHAM  
ATOM   3663  HD3 ILE C 128     100.910  48.190  64.650  0.00  0.00      CHAM  
ATOM   3664  C   ILE C 128     101.200  51.510  68.730  0.00  0.00      CHAM  
ATOM   3665  O   ILE C 128     100.650  51.590  69.800  0.00  0.00      CHAM  
ATOM   3666  N   GLY C 129     102.430  51.980  68.610  0.00  0.00      CHAM  
ATOM   3667  HN  GLY C 129     102.770  52.240  67.720  0.00  0.00      CHAM  
ATOM   3668  CA  GLY C 129     103.400  52.190  69.610  0.00  0.00      CHAM  
ATOM   3669  HA1 GLY C 129     104.380  52.350  69.150  0.00  0.00      CHAM  
ATOM   3670  HA2 GLY C 129     103.310  51.370  70.310  0.00  0.00      CHAM  
ATOM   3671  C   GLY C 129     103.190  53.470  70.360  0.00  0.00      CHAM  
ATOM   3672  O   GLY C 129     103.610  53.530  71.500  0.00  0.00      CHAM  
ATOM   3673  N   VAL C 130     102.510  54.530  69.740  0.00  0.00      CHAM  
ATOM   3674  HN  VAL C 130     102.290  54.420  68.780  0.00  0.00      CHAM  
ATOM   3675  CA  VAL C 130     102.080  55.680  70.450  0.00  0.00      CHAM  
ATOM   3676  HA  VAL C 130     102.960  56.200  70.810  0.00  0.00      CHAM  
ATOM   3677  CB  VAL C 130     101.370  56.720  69.470  0.00  0.00      CHAM  
ATOM   3678  HB  VAL C 130     100.720  56.110  68.810  0.00  0.00      CHAM  
ATOM   3679  CG1 VAL C 130     100.450  57.800  70.160  0.00  0.00      CHAM  
ATOM   3680 HG11 VAL C 130      99.440  57.400  70.390  0.00  0.00      CHAM  
ATOM   3681 HG12 VAL C 130     100.830  58.150  71.150  0.00  0.00      CHAM  
ATOM   3682 HG13 VAL C 130     100.200  58.660  69.510  0.00  0.00      CHAM  
ATOM   3683  CG2 VAL C 130     102.450  57.510  68.680  0.00  0.00      CHAM  
ATOM   3684 HG21 VAL C 130     102.030  58.230  67.960  0.00  0.00      CHAM  
ATOM   3685 HG22 VAL C 130     103.080  58.080  69.390  0.00  0.00      CHAM  
ATOM   3686 HG23 VAL C 130     103.040  56.720  68.170  0.00  0.00      CHAM  
ATOM   3687  C   VAL C 130     101.170  55.300  71.590  0.00  0.00      CHAM  
ATOM   3688  O   VAL C 130     101.260  55.880  72.680  0.00  0.00      CHAM  
ATOM   3689  N   PHE C 131     100.210  54.360  71.490  0.00  0.00      CHAM  
ATOM   3690  HN  PHE C 131     100.190  53.810  70.660  0.00  0.00      CHAM  
ATOM   3691  CA  PHE C 131      99.240  53.920  72.490  0.00  0.00      CHAM  
ATOM   3692  HA  PHE C 131      98.760  54.810  72.880  0.00  0.00      CHAM  
ATOM   3693  CB  PHE C 131      98.150  52.990  71.860  0.00  0.00      CHAM  
ATOM   3694  HB1 PHE C 131      98.540  52.030  71.480  0.00  0.00      CHAM  
ATOM   3695  HB2 PHE C 131      97.320  52.790  72.580  0.00  0.00      CHAM  
ATOM   3696  CG  PHE C 131      97.500  53.680  70.660  0.00  0.00      CHAM  
ATOM   3697  CD1 PHE C 131      96.780  54.830  70.840  0.00  0.00      CHAM  
ATOM   3698  HD1 PHE C 131      96.700  55.300  71.820  0.00  0.00      CHAM  
ATOM   3699  CE1 PHE C 131      96.000  55.400  69.750  0.00  0.00      CHAM  
ATOM   3700  HE1 PHE C 131      95.260  56.180  69.840  0.00  0.00      CHAM  
ATOM   3701  CZ  PHE C 131      96.030  54.770  68.510  0.00  0.00      CHAM  
ATOM   3702  HZ  PHE C 131      95.300  55.010  67.760  0.00  0.00      CHAM  
ATOM   3703  CD2 PHE C 131      97.550  53.070  69.380  0.00  0.00      CHAM  
ATOM   3704  HD2 PHE C 131      97.990  52.090  69.270  0.00  0.00      CHAM  
ATOM   3705  CE2 PHE C 131      96.840  53.700  68.290  0.00  0.00      CHAM  
ATOM   3706  HE2 PHE C 131      96.790  53.140  67.360  0.00  0.00      CHAM  
ATOM   3707  C   PHE C 131      99.880  53.220  73.670  0.00  0.00      CHAM  
ATOM   3708  O   PHE C 131      99.560  53.410  74.840  0.00  0.00      CHAM  
ATOM   3709  N   LEU C 132     100.960  52.400  73.440  0.00  0.00      CHAM  
ATOM   3710  HN  LEU C 132     101.260  52.250  72.500  0.00  0.00      CHAM  
ATOM   3711  CA  LEU C 132     101.550  51.640  74.520  0.00  0.00      CHAM  
ATOM   3712  HA  LEU C 132     100.800  51.560  75.290  0.00  0.00      CHAM  
ATOM   3713  CB  LEU C 132     101.860  50.260  73.960  0.00  0.00      CHAM  
ATOM   3714  HB1 LEU C 132     102.370  50.290  72.970  0.00  0.00      CHAM  
ATOM   3715  HB2 LEU C 132     102.480  49.740  74.720  0.00  0.00      CHAM  
ATOM   3716  CG  LEU C 132     100.690  49.230  73.810  0.00  0.00      CHAM  
ATOM   3717  HG  LEU C 132     100.440  48.790  74.800  0.00  0.00      CHAM  
ATOM   3718  CD1 LEU C 132      99.350  49.690  73.300  0.00  0.00      CHAM  
ATOM   3719 HD11 LEU C 132      99.430  50.250  72.340  0.00  0.00      CHAM  
ATOM   3720 HD12 LEU C 132      98.610  48.900  73.070  0.00  0.00      CHAM  
ATOM   3721 HD13 LEU C 132      98.870  50.350  74.050  0.00  0.00      CHAM  
ATOM   3722  CD2 LEU C 132     101.100  48.120  72.830  0.00  0.00      CHAM  
ATOM   3723 HD21 LEU C 132     102.150  47.780  73.000  0.00  0.00      CHAM  
ATOM   3724 HD22 LEU C 132     100.460  47.220  72.940  0.00  0.00      CHAM  
ATOM   3725 HD23 LEU C 132     101.130  48.490  71.790  0.00  0.00      CHAM  
ATOM   3726  C   LEU C 132     102.920  52.090  75.080  0.00  0.00      CHAM  
ATOM   3727  O   LEU C 132     103.400  51.560  76.090  0.00  0.00      CHAM  
ATOM   3728  N   ALA C 133     103.550  53.120  74.510  0.00  0.00      CHAM  
ATOM   3729  HN  ALA C 133     103.240  53.500  73.650  0.00  0.00      CHAM  
ATOM   3730  CA  ALA C 133     104.830  53.720  75.010  0.00  0.00      CHAM  
ATOM   3731  HA  ALA C 133     105.400  52.870  75.360  0.00  0.00      CHAM  
ATOM   3732  CB  ALA C 133     105.480  54.380  73.810  0.00  0.00      CHAM  
ATOM   3733  HB1 ALA C 133     104.820  55.100  73.290  0.00  0.00      CHAM  
ATOM   3734  HB2 ALA C 133     106.380  55.000  74.010  0.00  0.00      CHAM  
ATOM   3735  HB3 ALA C 133     105.760  53.660  73.010  0.00  0.00      CHAM  
ATOM   3736  C   ALA C 133     104.700  54.670  76.150  0.00  0.00      CHAM  
ATOM   3737  O   ALA C 133     104.260  55.790  75.960  0.00  0.00      CHAM  
ATOM   3738  N   ILE C 134     105.070  54.250  77.370  0.00  0.00      CHAM  
ATOM   3739  HN  ILE C 134     105.590  53.400  77.460  0.00  0.00      CHAM  
ATOM   3740  CA  ILE C 134     104.910  55.020  78.580  0.00  0.00      CHAM  
ATOM   3741  HA  ILE C 134     104.140  55.750  78.390  0.00  0.00      CHAM  
ATOM   3742  CB  ILE C 134     104.200  54.220  79.660  0.00  0.00      CHAM  
ATOM   3743  HB  ILE C 134     104.050  54.850  80.570  0.00  0.00      CHAM  
ATOM   3744  CG2 ILE C 134     102.810  53.700  79.160  0.00  0.00      CHAM  
ATOM   3745 HG21 ILE C 134     102.220  53.410  80.050  0.00  0.00      CHAM  
ATOM   3746 HG22 ILE C 134     102.220  54.440  78.560  0.00  0.00      CHAM  
ATOM   3747 HG23 ILE C 134     103.050  52.780  78.580  0.00  0.00      CHAM  
ATOM   3748  CG1 ILE C 134     104.950  52.980  80.080  0.00  0.00      CHAM  
ATOM   3749 HG11 ILE C 134     104.680  52.100  79.470  0.00  0.00      CHAM  
ATOM   3750 HG12 ILE C 134     106.050  53.060  79.990  0.00  0.00      CHAM  
ATOM   3751  CD  ILE C 134     104.570  52.540  81.520  0.00  0.00      CHAM  
ATOM   3752  HD1 ILE C 134     104.780  51.470  81.670  0.00  0.00      CHAM  
ATOM   3753  HD2 ILE C 134     105.210  53.120  82.230  0.00  0.00      CHAM  
ATOM   3754  HD3 ILE C 134     103.500  52.680  81.770  0.00  0.00      CHAM  
ATOM   3755  C   ILE C 134     106.200  55.590  79.070  0.00  0.00      CHAM  
ATOM   3756  O   ILE C 134     106.250  56.400  80.010  0.00  0.00      CHAM  
ATOM   3757  N   ASP C 135     107.280  55.470  78.150  0.00  0.00      CHAM  
ATOM   3758  HN  ASP C 135     107.160  54.740  77.480  0.00  0.00      CHAM  
ATOM   3759  CA  ASP C 135     108.430  56.340  78.240  0.00  0.00      CHAM  
ATOM   3760  HA  ASP C 135     108.440  56.750  79.240  0.00  0.00      CHAM  
ATOM   3761  CB  ASP C 135     109.680  55.530  77.970  0.00  0.00      CHAM  
ATOM   3762  HB1 ASP C 135     109.940  54.660  78.620  0.00  0.00      CHAM  
ATOM   3763  HB2 ASP C 135     109.720  55.120  76.940  0.00  0.00      CHAM  
ATOM   3764  CG  ASP C 135     110.860  56.420  77.950  0.00  0.00      CHAM  
ATOM   3765  OD1 ASP C 135     111.160  57.200  77.050  0.00  0.00      CHAM  
ATOM   3766  OD2 ASP C 135     111.630  56.260  79.060  0.00  0.00      CHAM  
ATOM   3767  HD2 ASP C 135     111.150  55.850  79.780  0.00  0.00      CHAM  
ATOM   3768  C   ASP C 135     108.240  57.430  77.150  0.00  0.00      CHAM  
ATOM   3769  O   ASP C 135     107.970  57.160  75.990  0.00  0.00      CHAM  
ATOM   3770  N   MET C 136     108.370  58.720  77.570  0.00  0.00      CHAM  
ATOM   3771  HN  MET C 136     108.720  58.890  78.480  0.00  0.00      CHAM  
ATOM   3772  CA  MET C 136     107.980  59.820  76.730  0.00  0.00      CHAM  
ATOM   3773  HA  MET C 136     106.980  59.680  76.340  0.00  0.00      CHAM  
ATOM   3774  CB  MET C 136     108.080  61.180  77.560  0.00  0.00      CHAM  
ATOM   3775  HB1 MET C 136     109.060  61.140  78.080  0.00  0.00      CHAM  
ATOM   3776  HB2 MET C 136     108.040  62.130  76.990  0.00  0.00      CHAM  
ATOM   3777  CG  MET C 136     106.990  61.320  78.620  0.00  0.00      CHAM  
ATOM   3778  HG1 MET C 136     107.260  60.640  79.460  0.00  0.00      CHAM  
ATOM   3779  HG2 MET C 136     106.970  62.350  79.070  0.00  0.00      CHAM  
ATOM   3780  SD  MET C 136     105.290  60.860  77.960  0.00  0.00      CHAM  
ATOM   3781  CE  MET C 136     105.330  62.120  76.740  0.00  0.00      CHAM  
ATOM   3782  HE1 MET C 136     106.130  61.950  75.980  0.00  0.00      CHAM  
ATOM   3783  HE2 MET C 136     104.390  62.250  76.170  0.00  0.00      CHAM  
ATOM   3784  HE3 MET C 136     105.540  63.130  77.160  0.00  0.00      CHAM  
ATOM   3785  C   MET C 136     108.950  60.040  75.480  0.00  0.00      CHAM  
ATOM   3786  O   MET C 136     108.610  60.430  74.370  0.00  0.00      CHAM  
ATOM   3787  N   PHE C 137     110.270  59.730  75.670  0.00  0.00      CHAM  
ATOM   3788  HN  PHE C 137     110.680  59.540  76.550  0.00  0.00      CHAM  
ATOM   3789  CA  PHE C 137     111.110  59.630  74.520  0.00  0.00      CHAM  
ATOM   3790  HA  PHE C 137     111.070  60.540  73.930  0.00  0.00      CHAM  
ATOM   3791  CB  PHE C 137     112.540  59.480  74.910  0.00  0.00      CHAM  
ATOM   3792  HB1 PHE C 137     112.790  60.290  75.620  0.00  0.00      CHAM  
ATOM   3793  HB2 PHE C 137     112.730  58.470  75.330  0.00  0.00      CHAM  
ATOM   3794  CG  PHE C 137     113.490  59.850  73.770  0.00  0.00      CHAM  
ATOM   3795  CD1 PHE C 137     113.870  61.220  73.470  0.00  0.00      CHAM  
ATOM   3796  HD1 PHE C 137     113.510  62.050  74.040  0.00  0.00      CHAM  
ATOM   3797  CE1 PHE C 137     114.750  61.490  72.450  0.00  0.00      CHAM  
ATOM   3798  HE1 PHE C 137     115.030  62.520  72.270  0.00  0.00      CHAM  
ATOM   3799  CZ  PHE C 137     115.460  60.500  71.790  0.00  0.00      CHAM  
ATOM   3800  HZ  PHE C 137     116.270  60.600  71.090  0.00  0.00      CHAM  
ATOM   3801  CD2 PHE C 137     114.190  58.860  72.990  0.00  0.00      CHAM  
ATOM   3802  HD2 PHE C 137     114.140  57.820  73.270  0.00  0.00      CHAM  
ATOM   3803  CE2 PHE C 137     115.150  59.140  72.050  0.00  0.00      CHAM  
ATOM   3804  HE2 PHE C 137     115.690  58.320  71.590  0.00  0.00      CHAM  
ATOM   3805  C   PHE C 137     110.750  58.470  73.580  0.00  0.00      CHAM  
ATOM   3806  O   PHE C 137     110.820  58.630  72.420  0.00  0.00      CHAM  
ATOM   3807  N   LEU C 138     110.400  57.230  74.060  0.00  0.00      CHAM  
ATOM   3808  HN  LEU C 138     110.330  56.970  75.020  0.00  0.00      CHAM  
ATOM   3809  CA  LEU C 138     109.810  56.160  73.220  0.00  0.00      CHAM  
ATOM   3810  HA  LEU C 138     110.430  55.870  72.370  0.00  0.00      CHAM  
ATOM   3811  CB  LEU C 138     109.410  54.930  74.150  0.00  0.00      CHAM  
ATOM   3812  HB1 LEU C 138     110.250  54.730  74.860  0.00  0.00      CHAM  
ATOM   3813  HB2 LEU C 138     108.430  54.970  74.670  0.00  0.00      CHAM  
ATOM   3814  CG  LEU C 138     109.240  53.670  73.350  0.00  0.00      CHAM  
ATOM   3815  HG  LEU C 138     108.290  53.800  72.810  0.00  0.00      CHAM  
ATOM   3816  CD1 LEU C 138     110.340  53.280  72.390  0.00  0.00      CHAM  
ATOM   3817 HD11 LEU C 138     111.190  52.930  73.010  0.00  0.00      CHAM  
ATOM   3818 HD12 LEU C 138     110.000  52.470  71.680  0.00  0.00      CHAM  
ATOM   3819 HD13 LEU C 138     110.640  54.080  71.680  0.00  0.00      CHAM  
ATOM   3820  CD2 LEU C 138     108.970  52.510  74.250  0.00  0.00      CHAM  
ATOM   3821 HD21 LEU C 138     108.790  51.630  73.590  0.00  0.00      CHAM  
ATOM   3822 HD22 LEU C 138     109.830  52.220  74.900  0.00  0.00      CHAM  
ATOM   3823 HD23 LEU C 138     108.040  52.640  74.840  0.00  0.00      CHAM  
ATOM   3824  C   LEU C 138     108.500  56.560  72.580  0.00  0.00      CHAM  
ATOM   3825  O   LEU C 138     108.270  56.260  71.350  0.00  0.00      CHAM  
ATOM   3826  N   PHE C 139     107.550  57.210  73.300  0.00  0.00      CHAM  
ATOM   3827  HN  PHE C 139     107.700  57.360  74.270  0.00  0.00      CHAM  
ATOM   3828  CA  PHE C 139     106.330  57.860  72.740  0.00  0.00      CHAM  
ATOM   3829  HA  PHE C 139     105.770  57.130  72.170  0.00  0.00      CHAM  
ATOM   3830  CB  PHE C 139     105.260  58.340  73.780  0.00  0.00      CHAM  
ATOM   3831  HB1 PHE C 139     104.480  57.560  73.900  0.00  0.00      CHAM  
ATOM   3832  HB2 PHE C 139     105.850  58.590  74.680  0.00  0.00      CHAM  
ATOM   3833  CG  PHE C 139     104.520  59.610  73.420  0.00  0.00      CHAM  
ATOM   3834  CD1 PHE C 139     103.250  59.530  72.760  0.00  0.00      CHAM  
ATOM   3835  HD1 PHE C 139     102.770  58.570  72.620  0.00  0.00      CHAM  
ATOM   3836  CE1 PHE C 139     102.580  60.740  72.460  0.00  0.00      CHAM  
ATOM   3837  HE1 PHE C 139     101.680  60.730  71.870  0.00  0.00      CHAM  
ATOM   3838  CZ  PHE C 139     103.220  61.920  72.720  0.00  0.00      CHAM  
ATOM   3839  HZ  PHE C 139     102.670  62.830  72.510  0.00  0.00      CHAM  
ATOM   3840  CD2 PHE C 139     105.100  60.870  73.610  0.00  0.00      CHAM  
ATOM   3841  HD2 PHE C 139     105.990  60.850  74.220  0.00  0.00      CHAM  
ATOM   3842  CE2 PHE C 139     104.550  62.050  73.180  0.00  0.00      CHAM  
ATOM   3843  HE2 PHE C 139     104.980  63.020  73.400  0.00  0.00      CHAM  
ATOM   3844  C   PHE C 139     106.720  58.770  71.610  0.00  0.00      CHAM  
ATOM   3845  O   PHE C 139     106.240  58.620  70.480  0.00  0.00      CHAM  
ATOM   3846  N   PHE C 140     107.700  59.680  71.810  0.00  0.00      CHAM  
ATOM   3847  HN  PHE C 140     108.100  59.810  72.710  0.00  0.00      CHAM  
ATOM   3848  CA  PHE C 140     108.270  60.510  70.800  0.00  0.00      CHAM  
ATOM   3849  HA  PHE C 140     107.480  61.120  70.380  0.00  0.00      CHAM  
ATOM   3850  CB  PHE C 140     109.240  61.490  71.450  0.00  0.00      CHAM  
ATOM   3851  HB1 PHE C 140     108.780  61.880  72.380  0.00  0.00      CHAM  
ATOM   3852  HB2 PHE C 140     110.170  60.980  71.770  0.00  0.00      CHAM  
ATOM   3853  CG  PHE C 140     109.650  62.680  70.530  0.00  0.00      CHAM  
ATOM   3854  CD1 PHE C 140     108.690  63.370  69.780  0.00  0.00      CHAM  
ATOM   3855  HD1 PHE C 140     107.640  63.110  69.780  0.00  0.00      CHAM  
ATOM   3856  CE1 PHE C 140     109.020  64.310  68.880  0.00  0.00      CHAM  
ATOM   3857  HE1 PHE C 140     108.190  64.830  68.420  0.00  0.00      CHAM  
ATOM   3858  CZ  PHE C 140     110.350  64.700  68.690  0.00  0.00      CHAM  
ATOM   3859  HZ  PHE C 140     110.580  65.390  67.900  0.00  0.00      CHAM  
ATOM   3860  CD2 PHE C 140     110.950  63.190  70.620  0.00  0.00      CHAM  
ATOM   3861  HD2 PHE C 140     111.630  63.050  71.430  0.00  0.00      CHAM  
ATOM   3862  CE2 PHE C 140     111.310  64.210  69.680  0.00  0.00      CHAM  
ATOM   3863  HE2 PHE C 140     112.300  64.620  69.600  0.00  0.00      CHAM  
ATOM   3864  C   PHE C 140     108.910  59.810  69.580  0.00  0.00      CHAM  
ATOM   3865  O   PHE C 140     108.670  60.100  68.410  0.00  0.00      CHAM  
ATOM   3866  N   PHE C 141     109.670  58.720  69.860  0.00  0.00      CHAM  
ATOM   3867  HN  PHE C 141     109.790  58.580  70.840  0.00  0.00      CHAM  
ATOM   3868  CA  PHE C 141     110.320  57.910  68.840  0.00  0.00      CHAM  
ATOM   3869  HA  PHE C 141     110.830  58.670  68.270  0.00  0.00      CHAM  
ATOM   3870  CB  PHE C 141     111.230  56.940  69.620  0.00  0.00      CHAM  
ATOM   3871  HB1 PHE C 141     111.930  57.520  70.250  0.00  0.00      CHAM  
ATOM   3872  HB2 PHE C 141     110.600  56.360  70.320  0.00  0.00      CHAM  
ATOM   3873  CG  PHE C 141     111.980  55.970  68.760  0.00  0.00      CHAM  
ATOM   3874  CD1 PHE C 141     111.660  54.620  68.570  0.00  0.00      CHAM  
ATOM   3875  HD1 PHE C 141     110.840  54.120  69.060  0.00  0.00      CHAM  
ATOM   3876  CE1 PHE C 141     112.400  53.830  67.680  0.00  0.00      CHAM  
ATOM   3877  HE1 PHE C 141     112.190  52.810  67.390  0.00  0.00      CHAM  
ATOM   3878  CZ  PHE C 141     113.530  54.410  66.990  0.00  0.00      CHAM  
ATOM   3879  HZ  PHE C 141     114.090  53.850  66.260  0.00  0.00      CHAM  
ATOM   3880  CD2 PHE C 141     113.180  56.490  68.060  0.00  0.00      CHAM  
ATOM   3881  HD2 PHE C 141     113.470  57.520  68.100  0.00  0.00      CHAM  
ATOM   3882  CE2 PHE C 141     113.920  55.720  67.170  0.00  0.00      CHAM  
ATOM   3883  HE2 PHE C 141     114.820  56.180  66.770  0.00  0.00      CHAM  
ATOM   3884  C   PHE C 141     109.380  57.180  67.840  0.00  0.00      CHAM  
ATOM   3885  O   PHE C 141     109.550  57.170  66.590  0.00  0.00      CHAM  
ATOM   3886  N   PHE C 142     108.280  56.610  68.420  0.00  0.00      CHAM  
ATOM   3887  HN  PHE C 142     108.220  56.780  69.400  0.00  0.00      CHAM  
ATOM   3888  CA  PHE C 142     107.100  56.120  67.730  0.00  0.00      CHAM  
ATOM   3889  HA  PHE C 142     107.540  55.440  67.020  0.00  0.00      CHAM  
ATOM   3890  CB  PHE C 142     106.230  55.310  68.730  0.00  0.00      CHAM  
ATOM   3891  HB1 PHE C 142     106.310  55.930  69.650  0.00  0.00      CHAM  
ATOM   3892  HB2 PHE C 142     105.150  55.220  68.470  0.00  0.00      CHAM  
ATOM   3893  CG  PHE C 142     106.800  53.960  69.030  0.00  0.00      CHAM  
ATOM   3894  CD1 PHE C 142     107.320  53.090  68.040  0.00  0.00      CHAM  
ATOM   3895  HD1 PHE C 142     107.480  53.410  67.020  0.00  0.00      CHAM  
ATOM   3896  CE1 PHE C 142     107.840  51.820  68.350  0.00  0.00      CHAM  
ATOM   3897  HE1 PHE C 142     108.270  51.210  67.560  0.00  0.00      CHAM  
ATOM   3898  CZ  PHE C 142     107.760  51.400  69.620  0.00  0.00      CHAM  
ATOM   3899  HZ  PHE C 142     108.060  50.390  69.870  0.00  0.00      CHAM  
ATOM   3900  CD2 PHE C 142     106.710  53.480  70.320  0.00  0.00      CHAM  
ATOM   3901  HD2 PHE C 142     106.310  54.070  71.150  0.00  0.00      CHAM  
ATOM   3902  CE2 PHE C 142     107.140  52.230  70.630  0.00  0.00      CHAM  
ATOM   3903  HE2 PHE C 142     107.040  51.800  71.600  0.00  0.00      CHAM  
ATOM   3904  C   PHE C 142     106.250  57.210  67.080  0.00  0.00      CHAM  
ATOM   3905  O   PHE C 142     105.610  56.940  66.050  0.00  0.00      CHAM  
ATOM   3906  N   TRP C 143     106.150  58.450  67.690  0.00  0.00      CHAM  
ATOM   3907  HN  TRP C 143     106.470  58.510  68.630  0.00  0.00      CHAM  
ATOM   3908  CA  TRP C 143     105.430  59.570  67.140  0.00  0.00      CHAM  
ATOM   3909  HA  TRP C 143     104.440  59.270  66.820  0.00  0.00      CHAM  
ATOM   3910  CB  TRP C 143     105.310  60.670  68.300  0.00  0.00      CHAM  
ATOM   3911  HB1 TRP C 143     104.660  60.270  69.110  0.00  0.00      CHAM  
ATOM   3912  HB2 TRP C 143     106.300  60.790  68.780  0.00  0.00      CHAM  
ATOM   3913  CG  TRP C 143     104.870  62.020  67.920  0.00  0.00      CHAM  
ATOM   3914  CD1 TRP C 143     105.550  63.120  67.740  0.00  0.00      CHAM  
ATOM   3915  HD1 TRP C 143     106.620  63.220  67.910  0.00  0.00      CHAM  
ATOM   3916  NE1 TRP C 143     104.760  64.250  67.460  0.00  0.00      CHAM  
ATOM   3917  HE1 TRP C 143     105.120  65.130  67.230  0.00  0.00      CHAM  
ATOM   3918  CE2 TRP C 143     103.490  63.790  67.590  0.00  0.00      CHAM  
ATOM   3919  CD2 TRP C 143     103.520  62.400  67.870  0.00  0.00      CHAM  
ATOM   3920  CE3 TRP C 143     102.300  61.740  67.940  0.00  0.00      CHAM  
ATOM   3921  HE3 TRP C 143     102.260  60.670  68.080  0.00  0.00      CHAM  
ATOM   3922  CZ3 TRP C 143     101.070  62.420  67.910  0.00  0.00      CHAM  
ATOM   3923  HZ3 TRP C 143     100.130  61.950  68.150  0.00  0.00      CHAM  
ATOM   3924  CZ2 TRP C 143     102.280  64.490  67.330  0.00  0.00      CHAM  
ATOM   3925  HZ2 TRP C 143     102.340  65.570  67.270  0.00  0.00      CHAM  
ATOM   3926  CH2 TRP C 143     101.070  63.780  67.540  0.00  0.00      CHAM  
ATOM   3927  HH2 TRP C 143     100.150  64.350  67.480  0.00  0.00      CHAM  
ATOM   3928  C   TRP C 143     106.040  60.130  65.890  0.00  0.00      CHAM  
ATOM   3929  O   TRP C 143     105.390  60.700  65.020  0.00  0.00      CHAM  
ATOM   3930  N   GLU C 144     107.370  59.990  65.700  0.00  0.00      CHAM  
ATOM   3931  HN  GLU C 144     107.880  59.640  66.480  0.00  0.00      CHAM  
ATOM   3932  CA  GLU C 144     108.170  60.430  64.560  0.00  0.00      CHAM  
ATOM   3933  HA  GLU C 144     107.640  61.210  64.030  0.00  0.00      CHAM  
ATOM   3934  CB  GLU C 144     109.600  60.850  65.080  0.00  0.00      CHAM  
ATOM   3935  HB1 GLU C 144     110.060  60.080  65.730  0.00  0.00      CHAM  
ATOM   3936  HB2 GLU C 144     110.410  60.970  64.330  0.00  0.00      CHAM  
ATOM   3937  CG  GLU C 144     109.500  62.170  65.930  0.00  0.00      CHAM  
ATOM   3938  HG1 GLU C 144     108.570  62.200  66.530  0.00  0.00      CHAM  
ATOM   3939  HG2 GLU C 144     110.300  62.020  66.680  0.00  0.00      CHAM  
ATOM   3940  CD  GLU C 144     109.550  63.410  65.010  0.00  0.00      CHAM  
ATOM   3941  OE1 GLU C 144     108.670  64.260  64.930  0.00  0.00      CHAM  
ATOM   3942  OE2 GLU C 144     110.770  63.610  64.320  0.00  0.00      CHAM  
ATOM   3943  HE2 GLU C 144     110.830  64.430  63.830  0.00  0.00      CHAM  
ATOM   3944  C   GLU C 144     108.310  59.260  63.590  0.00  0.00      CHAM  
ATOM   3945  O   GLU C 144     108.660  59.450  62.390  0.00  0.00      CHAM  
ATOM   3946  N   MET C 145     108.200  57.940  64.080  0.00  0.00      CHAM  
ATOM   3947  HN  MET C 145     108.100  57.820  65.070  0.00  0.00      CHAM  
ATOM   3948  CA  MET C 145     108.460  56.790  63.310  0.00  0.00      CHAM  
ATOM   3949  HA  MET C 145     109.510  56.700  63.100  0.00  0.00      CHAM  
ATOM   3950  CB  MET C 145     108.070  55.540  64.170  0.00  0.00      CHAM  
ATOM   3951  HB1 MET C 145     108.770  55.550  65.050  0.00  0.00      CHAM  
ATOM   3952  HB2 MET C 145     107.040  55.580  64.570  0.00  0.00      CHAM  
ATOM   3953  CG  MET C 145     108.100  54.140  63.480  0.00  0.00      CHAM  
ATOM   3954  HG1 MET C 145     107.550  53.410  64.100  0.00  0.00      CHAM  
ATOM   3955  HG2 MET C 145     107.550  54.120  62.520  0.00  0.00      CHAM  
ATOM   3956  SD  MET C 145     109.750  53.530  62.990  0.00  0.00      CHAM  
ATOM   3957  CE  MET C 145     110.580  53.400  64.610  0.00  0.00      CHAM  
ATOM   3958  HE1 MET C 145     111.000  54.410  64.820  0.00  0.00      CHAM  
ATOM   3959  HE2 MET C 145     109.990  53.010  65.460  0.00  0.00      CHAM  
ATOM   3960  HE3 MET C 145     111.450  52.710  64.540  0.00  0.00      CHAM  
ATOM   3961  C   MET C 145     107.850  56.690  61.900  0.00  0.00      CHAM  
ATOM   3962  O   MET C 145     108.430  56.330  60.880  0.00  0.00      CHAM  
ATOM   3963  N   MET C 146     106.570  57.020  61.800  0.00  0.00      CHAM  
ATOM   3964  HN  MET C 146     106.010  57.140  62.610  0.00  0.00      CHAM  
ATOM   3965  CA  MET C 146     105.790  57.130  60.580  0.00  0.00      CHAM  
ATOM   3966  HA  MET C 146     105.920  56.190  60.080  0.00  0.00      CHAM  
ATOM   3967  CB  MET C 146     104.240  57.120  61.020  0.00  0.00      CHAM  
ATOM   3968  HB1 MET C 146     103.620  57.260  60.100  0.00  0.00      CHAM  
ATOM   3969  HB2 MET C 146     104.080  56.100  61.410  0.00  0.00      CHAM  
ATOM   3970  CG  MET C 146     103.800  58.090  62.150  0.00  0.00      CHAM  
ATOM   3971  HG1 MET C 146     102.790  57.770  62.480  0.00  0.00      CHAM  
ATOM   3972  HG2 MET C 146     104.340  57.950  63.110  0.00  0.00      CHAM  
ATOM   3973  SD  MET C 146     103.570  59.830  61.800  0.00  0.00      CHAM  
ATOM   3974  CE  MET C 146     102.420  59.730  60.390  0.00  0.00      CHAM  
ATOM   3975  HE1 MET C 146     102.850  59.440  59.420  0.00  0.00      CHAM  
ATOM   3976  HE2 MET C 146     101.600  59.000  60.540  0.00  0.00      CHAM  
ATOM   3977  HE3 MET C 146     102.010  60.730  60.150  0.00  0.00      CHAM  
ATOM   3978  C   MET C 146     106.190  58.240  59.680  0.00  0.00      CHAM  
ATOM   3979  O   MET C 146     105.880  58.140  58.510  0.00  0.00      CHAM  
ATOM   3980  N   LEU C 147     106.790  59.390  60.130  0.00  0.00      CHAM  
ATOM   3981  HN  LEU C 147     107.180  59.340  61.040  0.00  0.00      CHAM  
ATOM   3982  CA  LEU C 147     106.900  60.560  59.300  0.00  0.00      CHAM  
ATOM   3983  HA  LEU C 147     105.910  60.790  58.970  0.00  0.00      CHAM  
ATOM   3984  CB  LEU C 147     107.590  61.730  60.020  0.00  0.00      CHAM  
ATOM   3985  HB1 LEU C 147     108.560  61.360  60.390  0.00  0.00      CHAM  
ATOM   3986  HB2 LEU C 147     107.790  62.540  59.280  0.00  0.00      CHAM  
ATOM   3987  CG  LEU C 147     106.780  62.320  61.190  0.00  0.00      CHAM  
ATOM   3988  HG  LEU C 147     106.590  61.530  61.950  0.00  0.00      CHAM  
ATOM   3989  CD1 LEU C 147     107.590  63.420  61.870  0.00  0.00      CHAM  
ATOM   3990 HD11 LEU C 147     107.700  64.200  61.090  0.00  0.00      CHAM  
ATOM   3991 HD12 LEU C 147     107.070  63.940  62.720  0.00  0.00      CHAM  
ATOM   3992 HD13 LEU C 147     108.600  63.090  62.180  0.00  0.00      CHAM  
ATOM   3993  CD2 LEU C 147     105.410  62.760  60.640  0.00  0.00      CHAM  
ATOM   3994 HD21 LEU C 147     105.650  63.500  59.850  0.00  0.00      CHAM  
ATOM   3995 HD22 LEU C 147     104.720  61.960  60.300  0.00  0.00      CHAM  
ATOM   3996 HD23 LEU C 147     104.870  63.290  61.470  0.00  0.00      CHAM  
ATOM   3997  C   LEU C 147     107.760  60.330  58.060  0.00  0.00      CHAM  
ATOM   3998  O   LEU C 147     107.430  60.750  56.990  0.00  0.00      CHAM  
ATOM   3999  N   VAL C 148     108.910  59.660  58.130  0.00  0.00      CHAM  
ATOM   4000  HN  VAL C 148     109.250  59.310  59.000  0.00  0.00      CHAM  
ATOM   4001  CA  VAL C 148     109.790  59.320  56.950  0.00  0.00      CHAM  
ATOM   4002  HA  VAL C 148     109.870  60.280  56.450  0.00  0.00      CHAM  
ATOM   4003  CB  VAL C 148     111.260  58.990  57.360  0.00  0.00      CHAM  
ATOM   4004  HB  VAL C 148     111.480  58.040  57.920  0.00  0.00      CHAM  
ATOM   4005  CG1 VAL C 148     112.120  58.680  56.090  0.00  0.00      CHAM  
ATOM   4006 HG11 VAL C 148     111.610  57.820  55.610  0.00  0.00      CHAM  
ATOM   4007 HG12 VAL C 148     112.080  59.550  55.400  0.00  0.00      CHAM  
ATOM   4008 HG13 VAL C 148     113.120  58.260  56.340  0.00  0.00      CHAM  
ATOM   4009  CG2 VAL C 148     111.930  60.160  58.130  0.00  0.00      CHAM  
ATOM   4010 HG21 VAL C 148     112.940  59.930  58.520  0.00  0.00      CHAM  
ATOM   4011 HG22 VAL C 148     112.090  61.070  57.520  0.00  0.00      CHAM  
ATOM   4012 HG23 VAL C 148     111.300  60.420  59.010  0.00  0.00      CHAM  
ATOM   4013  C   VAL C 148     109.220  58.350  55.970  0.00  0.00      CHAM  
ATOM   4014  O   VAL C 148     109.230  58.670  54.770  0.00  0.00      CHAM  
ATOM   4015  N   PRO C 149     108.670  57.170  56.250  0.00  0.00      CHAM  
ATOM   4016  CD  PRO C 149     108.980  56.440  57.510  0.00  0.00      CHAM  
ATOM   4017  HD1 PRO C 149     108.670  57.000  58.420  0.00  0.00      CHAM  
ATOM   4018  HD2 PRO C 149     110.010  56.070  57.390  0.00  0.00      CHAM  
ATOM   4019  CA  PRO C 149     108.080  56.320  55.240  0.00  0.00      CHAM  
ATOM   4020  HA  PRO C 149     108.770  56.220  54.410  0.00  0.00      CHAM  
ATOM   4021  CB  PRO C 149     107.770  55.010  55.930  0.00  0.00      CHAM  
ATOM   4022  HB1 PRO C 149     108.670  54.410  55.660  0.00  0.00      CHAM  
ATOM   4023  HB2 PRO C 149     106.850  54.430  55.700  0.00  0.00      CHAM  
ATOM   4024  CG  PRO C 149     107.950  55.300  57.430  0.00  0.00      CHAM  
ATOM   4025  HG1 PRO C 149     108.240  54.460  58.100  0.00  0.00      CHAM  
ATOM   4026  HG2 PRO C 149     107.020  55.820  57.710  0.00  0.00      CHAM  
ATOM   4027  C   PRO C 149     106.750  56.880  54.670  0.00  0.00      CHAM  
ATOM   4028  O   PRO C 149     106.320  56.530  53.550  0.00  0.00      CHAM  
ATOM   4029  N   MET C 150     106.190  57.800  55.410  0.00  0.00      CHAM  
ATOM   4030  HN  MET C 150     106.500  57.930  56.350  0.00  0.00      CHAM  
ATOM   4031  CA  MET C 150     104.990  58.550  55.030  0.00  0.00      CHAM  
ATOM   4032  HA  MET C 150     104.300  57.810  54.670  0.00  0.00      CHAM  
ATOM   4033  CB  MET C 150     104.050  59.140  56.140  0.00  0.00      CHAM  
ATOM   4034  HB1 MET C 150     103.660  58.290  56.750  0.00  0.00      CHAM  
ATOM   4035  HB2 MET C 150     104.540  59.860  56.830  0.00  0.00      CHAM  
ATOM   4036  CG  MET C 150     102.810  59.900  55.550  0.00  0.00      CHAM  
ATOM   4037  HG1 MET C 150     103.270  60.840  55.190  0.00  0.00      CHAM  
ATOM   4038  HG2 MET C 150     102.410  59.510  54.600  0.00  0.00      CHAM  
ATOM   4039  SD  MET C 150     101.440  60.110  56.620  0.00  0.00      CHAM  
ATOM   4040  CE  MET C 150     100.630  61.380  55.640  0.00  0.00      CHAM  
ATOM   4041  HE1 MET C 150     101.280  62.280  55.590  0.00  0.00      CHAM  
ATOM   4042  HE2 MET C 150     100.280  60.920  54.680  0.00  0.00      CHAM  
ATOM   4043  HE3 MET C 150      99.640  61.600  56.070  0.00  0.00      CHAM  
ATOM   4044  C   MET C 150     105.340  59.550  53.910  0.00  0.00      CHAM  
ATOM   4045  O   MET C 150     104.610  59.520  52.920  0.00  0.00      CHAM  
ATOM   4046  N   TYR C 151     106.440  60.320  54.120  0.00  0.00      CHAM  
ATOM   4047  HN  TYR C 151     106.910  60.090  54.970  0.00  0.00      CHAM  
ATOM   4048  CA  TYR C 151     107.030  61.200  53.070  0.00  0.00      CHAM  
ATOM   4049  HA  TYR C 151     106.420  62.100  53.020  0.00  0.00      CHAM  
ATOM   4050  CB  TYR C 151     108.430  61.740  53.580  0.00  0.00      CHAM  
ATOM   4051  HB1 TYR C 151     108.220  62.320  54.500  0.00  0.00      CHAM  
ATOM   4052  HB2 TYR C 151     109.140  60.890  53.680  0.00  0.00      CHAM  
ATOM   4053  CG  TYR C 151     109.040  62.750  52.620  0.00  0.00      CHAM  
ATOM   4054  CD1 TYR C 151     109.960  62.300  51.640  0.00  0.00      CHAM  
ATOM   4055  HD1 TYR C 151     110.240  61.250  51.660  0.00  0.00      CHAM  
ATOM   4056  CE1 TYR C 151     110.500  63.290  50.770  0.00  0.00      CHAM  
ATOM   4057  HE1 TYR C 151     111.290  62.920  50.130  0.00  0.00      CHAM  
ATOM   4058  CZ  TYR C 151     110.060  64.610  50.770  0.00  0.00      CHAM  
ATOM   4059  OH  TYR C 151     110.560  65.580  49.920  0.00  0.00      CHAM  
ATOM   4060  HH  TYR C 151     109.990  66.360  49.880  0.00  0.00      CHAM  
ATOM   4061  CD2 TYR C 151     108.610  64.020  52.670  0.00  0.00      CHAM  
ATOM   4062  HD2 TYR C 151     107.940  64.250  53.470  0.00  0.00      CHAM  
ATOM   4063  CE2 TYR C 151     109.030  64.920  51.660  0.00  0.00      CHAM  
ATOM   4064  HE2 TYR C 151     108.660  65.930  51.720  0.00  0.00      CHAM  
ATOM   4065  C   TYR C 151     107.110  60.640  51.720  0.00  0.00      CHAM  
ATOM   4066  O   TYR C 151     106.630  61.150  50.750  0.00  0.00      CHAM  
ATOM   4067  N   PHE C 152     107.760  59.430  51.680  0.00  0.00      CHAM  
ATOM   4068  HN  PHE C 152     108.110  59.040  52.530  0.00  0.00      CHAM  
ATOM   4069  CA  PHE C 152     107.980  58.650  50.470  0.00  0.00      CHAM  
ATOM   4070  HA  PHE C 152     108.410  59.340  49.750  0.00  0.00      CHAM  
ATOM   4071  CB  PHE C 152     109.000  57.560  50.720  0.00  0.00      CHAM  
ATOM   4072  HB1 PHE C 152     108.730  57.200  51.740  0.00  0.00      CHAM  
ATOM   4073  HB2 PHE C 152     108.940  56.730  49.980  0.00  0.00      CHAM  
ATOM   4074  CG  PHE C 152     110.350  58.080  50.640  0.00  0.00      CHAM  
ATOM   4075  CD1 PHE C 152     111.090  58.190  51.820  0.00  0.00      CHAM  
ATOM   4076  HD1 PHE C 152     110.540  58.030  52.730  0.00  0.00      CHAM  
ATOM   4077  CE1 PHE C 152     112.510  58.370  51.860  0.00  0.00      CHAM  
ATOM   4078  HE1 PHE C 152     112.980  58.400  52.820  0.00  0.00      CHAM  
ATOM   4079  CZ  PHE C 152     113.130  58.650  50.630  0.00  0.00      CHAM  
ATOM   4080  HZ  PHE C 152     114.150  59.000  50.680  0.00  0.00      CHAM  
ATOM   4081  CD2 PHE C 152     111.010  58.360  49.440  0.00  0.00      CHAM  
ATOM   4082  HD2 PHE C 152     110.380  58.240  48.570  0.00  0.00      CHAM  
ATOM   4083  CE2 PHE C 152     112.400  58.680  49.410  0.00  0.00      CHAM  
ATOM   4084  HE2 PHE C 152     112.840  58.970  48.470  0.00  0.00      CHAM  
ATOM   4085  C   PHE C 152     106.710  58.160  49.780  0.00  0.00      CHAM  
ATOM   4086  O   PHE C 152     106.620  58.340  48.600  0.00  0.00      CHAM  
ATOM   4087  N   LEU C 153     105.770  57.480  50.460  0.00  0.00      CHAM  
ATOM   4088  HN  LEU C 153     105.880  57.190  51.400  0.00  0.00      CHAM  
ATOM   4089  CA  LEU C 153     104.500  57.150  49.780  0.00  0.00      CHAM  
ATOM   4090  HA  LEU C 153     104.680  56.430  48.990  0.00  0.00      CHAM  
ATOM   4091  CB  LEU C 153     103.680  56.490  50.950  0.00  0.00      CHAM  
ATOM   4092  HB1 LEU C 153     103.750  57.230  51.770  0.00  0.00      CHAM  
ATOM   4093  HB2 LEU C 153     102.580  56.460  50.740  0.00  0.00      CHAM  
ATOM   4094  CG  LEU C 153     104.100  55.070  51.200  0.00  0.00      CHAM  
ATOM   4095  HG  LEU C 153     105.190  54.910  51.170  0.00  0.00      CHAM  
ATOM   4096  CD1 LEU C 153     103.650  54.480  52.570  0.00  0.00      CHAM  
ATOM   4097 HD11 LEU C 153     103.720  53.370  52.570  0.00  0.00      CHAM  
ATOM   4098 HD12 LEU C 153     104.380  54.880  53.290  0.00  0.00      CHAM  
ATOM   4099 HD13 LEU C 153     102.630  54.880  52.730  0.00  0.00      CHAM  
ATOM   4100  CD2 LEU C 153     103.420  54.120  50.180  0.00  0.00      CHAM  
ATOM   4101 HD21 LEU C 153     102.350  54.320  49.990  0.00  0.00      CHAM  
ATOM   4102 HD22 LEU C 153     103.900  54.360  49.210  0.00  0.00      CHAM  
ATOM   4103 HD23 LEU C 153     103.680  53.060  50.300  0.00  0.00      CHAM  
ATOM   4104  C   LEU C 153     103.710  58.230  49.130  0.00  0.00      CHAM  
ATOM   4105  O   LEU C 153     103.240  58.100  48.020  0.00  0.00      CHAM  
ATOM   4106  N   ILE C 154     103.530  59.430  49.770  0.00  0.00      CHAM  
ATOM   4107  HN  ILE C 154     103.840  59.680  50.680  0.00  0.00      CHAM  
ATOM   4108  CA  ILE C 154     102.850  60.610  49.140  0.00  0.00      CHAM  
ATOM   4109  HA  ILE C 154     101.870  60.230  48.870  0.00  0.00      CHAM  
ATOM   4110  CB  ILE C 154     102.760  61.740  50.180  0.00  0.00      CHAM  
ATOM   4111  HB  ILE C 154     103.800  61.920  50.500  0.00  0.00      CHAM  
ATOM   4112  CG2 ILE C 154     102.190  63.060  49.650  0.00  0.00      CHAM  
ATOM   4113 HG21 ILE C 154     101.120  63.000  49.350  0.00  0.00      CHAM  
ATOM   4114 HG22 ILE C 154     102.290  63.930  50.330  0.00  0.00      CHAM  
ATOM   4115 HG23 ILE C 154     102.820  63.400  48.810  0.00  0.00      CHAM  
ATOM   4116  CG1 ILE C 154     101.940  61.260  51.460  0.00  0.00      CHAM  
ATOM   4117 HG11 ILE C 154     102.570  60.430  51.860  0.00  0.00      CHAM  
ATOM   4118 HG12 ILE C 154     101.980  62.170  52.100  0.00  0.00      CHAM  
ATOM   4119  CD  ILE C 154     100.440  60.960  51.250  0.00  0.00      CHAM  
ATOM   4120  HD1 ILE C 154      99.920  61.820  50.780  0.00  0.00      CHAM  
ATOM   4121  HD2 ILE C 154     100.370  60.160  50.480  0.00  0.00      CHAM  
ATOM   4122  HD3 ILE C 154      99.930  60.710  52.210  0.00  0.00      CHAM  
ATOM   4123  C   ILE C 154     103.530  61.090  47.880  0.00  0.00      CHAM  
ATOM   4124  O   ILE C 154     102.890  61.540  46.920  0.00  0.00      CHAM  
ATOM   4125  N   ALA C 155     104.900  61.000  47.860  0.00  0.00      CHAM  
ATOM   4126  HN  ALA C 155     105.370  60.650  48.660  0.00  0.00      CHAM  
ATOM   4127  CA  ALA C 155     105.710  61.600  46.860  0.00  0.00      CHAM  
ATOM   4128  HA  ALA C 155     105.210  62.470  46.460  0.00  0.00      CHAM  
ATOM   4129  CB  ALA C 155     107.110  62.020  47.370  0.00  0.00      CHAM  
ATOM   4130  HB1 ALA C 155     107.090  62.750  48.210  0.00  0.00      CHAM  
ATOM   4131  HB2 ALA C 155     107.680  61.110  47.640  0.00  0.00      CHAM  
ATOM   4132  HB3 ALA C 155     107.700  62.480  46.540  0.00  0.00      CHAM  
ATOM   4133  C   ALA C 155     105.870  60.690  45.710  0.00  0.00      CHAM  
ATOM   4134  O   ALA C 155     105.120  60.730  44.740  0.00  0.00      CHAM  
ATOM   4135  N   LEU C 156     106.810  59.750  45.830  0.00  0.00      CHAM  
ATOM   4136  HN  LEU C 156     107.330  59.580  46.670  0.00  0.00      CHAM  
ATOM   4137  CA  LEU C 156     107.250  58.770  44.820  0.00  0.00      CHAM  
ATOM   4138  HA  LEU C 156     107.600  59.180  43.880  0.00  0.00      CHAM  
ATOM   4139  CB  LEU C 156     108.430  58.020  45.510  0.00  0.00      CHAM  
ATOM   4140  HB1 LEU C 156     109.190  58.760  45.860  0.00  0.00      CHAM  
ATOM   4141  HB2 LEU C 156     108.200  57.350  46.370  0.00  0.00      CHAM  
ATOM   4142  CG  LEU C 156     109.020  56.890  44.520  0.00  0.00      CHAM  
ATOM   4143  HG  LEU C 156     108.240  56.110  44.440  0.00  0.00      CHAM  
ATOM   4144  CD1 LEU C 156     109.390  57.510  43.170  0.00  0.00      CHAM  
ATOM   4145 HD11 LEU C 156     108.500  57.790  42.570  0.00  0.00      CHAM  
ATOM   4146 HD12 LEU C 156     110.030  58.390  43.410  0.00  0.00      CHAM  
ATOM   4147 HD13 LEU C 156     109.880  56.780  42.490  0.00  0.00      CHAM  
ATOM   4148  CD2 LEU C 156     110.290  56.230  45.030  0.00  0.00      CHAM  
ATOM   4149 HD21 LEU C 156     110.460  55.340  44.400  0.00  0.00      CHAM  
ATOM   4150 HD22 LEU C 156     111.180  56.890  44.980  0.00  0.00      CHAM  
ATOM   4151 HD23 LEU C 156     110.180  55.910  46.090  0.00  0.00      CHAM  
ATOM   4152  C   LEU C 156     106.160  57.910  44.360  0.00  0.00      CHAM  
ATOM   4153  O   LEU C 156     106.060  57.690  43.130  0.00  0.00      CHAM  
ATOM   4154  N   TRP C 157     105.320  57.470  45.300  0.00  0.00      CHAM  
ATOM   4155  HN  TRP C 157     105.340  57.840  46.230  0.00  0.00      CHAM  
ATOM   4156  CA  TRP C 157     104.220  56.490  45.000  0.00  0.00      CHAM  
ATOM   4157  HA  TRP C 157     104.320  56.060  44.010  0.00  0.00      CHAM  
ATOM   4158  CB  TRP C 157     104.060  55.360  46.010  0.00  0.00      CHAM  
ATOM   4159  HB1 TRP C 157     103.850  55.830  47.000  0.00  0.00      CHAM  
ATOM   4160  HB2 TRP C 157     103.100  54.850  45.780  0.00  0.00      CHAM  
ATOM   4161  CG  TRP C 157     105.100  54.320  45.920  0.00  0.00      CHAM  
ATOM   4162  CD1 TRP C 157     104.960  53.170  45.170  0.00  0.00      CHAM  
ATOM   4163  HD1 TRP C 157     104.130  52.990  44.510  0.00  0.00      CHAM  
ATOM   4164  NE1 TRP C 157     106.030  52.320  45.350  0.00  0.00      CHAM  
ATOM   4165  HE1 TRP C 157     106.240  51.490  44.880  0.00  0.00      CHAM  
ATOM   4166  CE2 TRP C 157     106.830  52.840  46.310  0.00  0.00      CHAM  
ATOM   4167  CD2 TRP C 157     106.280  54.120  46.750  0.00  0.00      CHAM  
ATOM   4168  CE3 TRP C 157     106.940  54.880  47.680  0.00  0.00      CHAM  
ATOM   4169  HE3 TRP C 157     106.490  55.790  48.060  0.00  0.00      CHAM  
ATOM   4170  CZ3 TRP C 157     108.150  54.350  48.210  0.00  0.00      CHAM  
ATOM   4171  HZ3 TRP C 157     108.750  54.950  48.880  0.00  0.00      CHAM  
ATOM   4172  CZ2 TRP C 157     107.950  52.260  46.930  0.00  0.00      CHAM  
ATOM   4173  HZ2 TRP C 157     108.200  51.220  46.860  0.00  0.00      CHAM  
ATOM   4174  CH2 TRP C 157     108.540  53.010  47.910  0.00  0.00      CHAM  
ATOM   4175  HH2 TRP C 157     109.350  52.710  48.570  0.00  0.00      CHAM  
ATOM   4176  C   TRP C 157     102.820  57.200  44.820  0.00  0.00      CHAM  
ATOM   4177  O   TRP C 157     101.720  56.620  44.780  0.00  0.00      CHAM  
ATOM   4178  N   GLY C 158     102.830  58.510  44.760  0.00  0.00      CHAM  
ATOM   4179  HN  GLY C 158     103.550  59.110  45.060  0.00  0.00      CHAM  
ATOM   4180  CA  GLY C 158     101.540  59.280  44.610  0.00  0.00      CHAM  
ATOM   4181  HA1 GLY C 158     101.760  60.340  44.640  0.00  0.00      CHAM  
ATOM   4182  HA2 GLY C 158     100.790  58.950  45.310  0.00  0.00      CHAM  
ATOM   4183  C   GLY C 158     100.850  59.190  43.270  0.00  0.00      CHAM  
ATOM   4184  O   GLY C 158     101.350  58.510  42.360  0.00  0.00      CHAM  
ATOM   4185  N   HSD C 159      99.670  59.840  43.140  0.00  0.00      CHAM  
ATOM   4186  HN  HSD C 159      99.400  60.240  44.000  0.00  0.00      CHAM  
ATOM   4187  CA  HSD C 159      98.720  59.800  42.030  0.00  0.00      CHAM  
ATOM   4188  HA  HSD C 159      98.530  58.730  42.010  0.00  0.00      CHAM  
ATOM   4189  CB  HSD C 159      97.410  60.490  42.360  0.00  0.00      CHAM  
ATOM   4190  HB1 HSD C 159      96.950  60.120  43.310  0.00  0.00      CHAM  
ATOM   4191  HB2 HSD C 159      97.560  61.580  42.550  0.00  0.00      CHAM  
ATOM   4192  ND1 HSD C 159      95.940  59.310  40.640  0.00  0.00      CHAM  
ATOM   4193  HD1 HSD C 159      96.310  58.390  40.760  0.00  0.00      CHAM  
ATOM   4194  CG  HSD C 159      96.430  60.450  41.260  0.00  0.00      CHAM  
ATOM   4195  CE1 HSD C 159      95.010  59.690  39.790  0.00  0.00      CHAM  
ATOM   4196  HE1 HSD C 159      94.510  59.030  39.080  0.00  0.00      CHAM  
ATOM   4197  NE2 HSD C 159      94.930  61.020  39.670  0.00  0.00      CHAM  
ATOM   4198  CD2 HSD C 159      95.850  61.460  40.620  0.00  0.00      CHAM  
ATOM   4199  HD2 HSD C 159      95.900  62.510  40.880  0.00  0.00      CHAM  
ATOM   4200  C   HSD C 159      99.330  60.190  40.630  0.00  0.00      CHAM  
ATOM   4201  O   HSD C 159      99.760  61.330  40.470  0.00  0.00      CHAM  
ATOM   4202  N   LYS C 160      99.420  59.260  39.660  0.00  0.00      CHAM  
ATOM   4203  HN  LYS C 160      99.190  58.300  39.800  0.00  0.00      CHAM  
ATOM   4204  CA  LYS C 160     100.150  59.450  38.390  0.00  0.00      CHAM  
ATOM   4205  HA  LYS C 160     101.170  59.590  38.730  0.00  0.00      CHAM  
ATOM   4206  CB  LYS C 160     100.010  58.100  37.610  0.00  0.00      CHAM  
ATOM   4207  HB1 LYS C 160      98.970  57.740  37.380  0.00  0.00      CHAM  
ATOM   4208  HB2 LYS C 160     100.500  58.230  36.620  0.00  0.00      CHAM  
ATOM   4209  CG  LYS C 160     100.700  56.970  38.380  0.00  0.00      CHAM  
ATOM   4210  HG1 LYS C 160     101.750  57.250  38.600  0.00  0.00      CHAM  
ATOM   4211  HG2 LYS C 160     100.090  56.810  39.290  0.00  0.00      CHAM  
ATOM   4212  CD  LYS C 160     100.730  55.640  37.720  0.00  0.00      CHAM  
ATOM   4213  HD1 LYS C 160      99.710  55.210  37.560  0.00  0.00      CHAM  
ATOM   4214  HD2 LYS C 160     101.360  55.620  36.810  0.00  0.00      CHAM  
ATOM   4215  CE  LYS C 160     101.470  54.520  38.580  0.00  0.00      CHAM  
ATOM   4216  HE1 LYS C 160     100.970  54.300  39.540  0.00  0.00      CHAM  
ATOM   4217  HE2 LYS C 160     101.600  53.600  37.980  0.00  0.00      CHAM  
ATOM   4218  NZ  LYS C 160     102.850  55.020  38.920  0.00  0.00      CHAM  
ATOM   4219  HZ1 LYS C 160     102.930  55.620  39.770  0.00  0.00      CHAM  
ATOM   4220  HZ2 LYS C 160     103.560  54.270  39.050  0.00  0.00      CHAM  
ATOM   4221  HZ3 LYS C 160     103.210  55.580  38.120  0.00  0.00      CHAM  
ATOM   4222  C   LYS C 160      99.820  60.610  37.530  0.00  0.00      CHAM  
ATOM   4223  O   LYS C 160     100.640  61.130  36.810  0.00  0.00      CHAM  
ATOM   4224  N   ALA C 161      98.480  60.980  37.520  0.00  0.00      CHAM  
ATOM   4225  HN  ALA C 161      97.750  60.400  37.870  0.00  0.00      CHAM  
ATOM   4226  CA  ALA C 161      98.100  62.080  36.690  0.00  0.00      CHAM  
ATOM   4227  HA  ALA C 161      98.750  62.070  35.830  0.00  0.00      CHAM  
ATOM   4228  CB  ALA C 161      96.640  61.700  36.230  0.00  0.00      CHAM  
ATOM   4229  HB1 ALA C 161      95.960  61.590  37.110  0.00  0.00      CHAM  
ATOM   4230  HB2 ALA C 161      96.260  62.470  35.530  0.00  0.00      CHAM  
ATOM   4231  HB3 ALA C 161      96.710  60.760  35.650  0.00  0.00      CHAM  
ATOM   4232  C   ALA C 161      98.250  63.410  37.420  0.00  0.00      CHAM  
ATOM   4233  O   ALA C 161      97.740  64.440  37.050  0.00  0.00      CHAM  
ATOM   4234  N   SER C 162      98.960  63.420  38.550  0.00  0.00      CHAM  
ATOM   4235  HN  SER C 162      99.400  62.600  38.920  0.00  0.00      CHAM  
ATOM   4236  CA  SER C 162      99.410  64.550  39.250  0.00  0.00      CHAM  
ATOM   4237  HA  SER C 162      99.000  65.440  38.770  0.00  0.00      CHAM  
ATOM   4238  CB  SER C 162      98.940  64.560  40.760  0.00  0.00      CHAM  
ATOM   4239  HB1 SER C 162      97.860  64.310  40.730  0.00  0.00      CHAM  
ATOM   4240  HB2 SER C 162      99.500  63.770  41.310  0.00  0.00      CHAM  
ATOM   4241  OG  SER C 162      99.120  65.920  41.320  0.00  0.00      CHAM  
ATOM   4242  HG1 SER C 162      99.210  65.820  42.270  0.00  0.00      CHAM  
ATOM   4243  C   SER C 162     101.010  64.680  39.220  0.00  0.00      CHAM  
ATOM   4244  O   SER C 162     101.700  63.700  39.280  0.00  0.00      CHAM  
ATOM   4245  N   ASP C 163     101.430  65.910  38.980  0.00  0.00      CHAM  
ATOM   4246  HN  ASP C 163     100.730  66.610  38.950  0.00  0.00      CHAM  
ATOM   4247  CA  ASP C 163     102.830  66.310  38.940  0.00  0.00      CHAM  
ATOM   4248  HA  ASP C 163     103.400  66.000  38.080  0.00  0.00      CHAM  
ATOM   4249  CB  ASP C 163     102.820  67.810  38.740  0.00  0.00      CHAM  
ATOM   4250  HB1 ASP C 163     102.350  67.940  37.740  0.00  0.00      CHAM  
ATOM   4251  HB2 ASP C 163     102.140  68.200  39.530  0.00  0.00      CHAM  
ATOM   4252  CG  ASP C 163     104.190  68.540  38.660  0.00  0.00      CHAM  
ATOM   4253  OD1 ASP C 163     104.210  69.790  38.640  0.00  0.00      CHAM  
ATOM   4254  OD2 ASP C 163     105.270  67.860  38.780  0.00  0.00      CHAM  
ATOM   4255  C   ASP C 163     103.530  65.810  40.220  0.00  0.00      CHAM  
ATOM   4256  O   ASP C 163     103.070  65.920  41.420  0.00  0.00      CHAM  
ATOM   4257  N   GLY C 164     104.790  65.280  39.990  0.00  0.00      CHAM  
ATOM   4258  HN  GLY C 164     105.140  65.210  39.060  0.00  0.00      CHAM  
ATOM   4259  CA  GLY C 164     105.650  64.990  41.060  0.00  0.00      CHAM  
ATOM   4260  HA1 GLY C 164     106.590  64.730  40.610  0.00  0.00      CHAM  
ATOM   4261  HA2 GLY C 164     105.270  64.160  41.640  0.00  0.00      CHAM  
ATOM   4262  C   GLY C 164     106.050  66.180  41.890  0.00  0.00      CHAM  
ATOM   4263  O   GLY C 164     106.130  65.980  43.090  0.00  0.00      CHAM  
ATOM   4264  N   LYS C 165     106.230  67.400  41.290  0.00  0.00      CHAM  
ATOM   4265  HN  LYS C 165     106.200  67.470  40.300  0.00  0.00      CHAM  
ATOM   4266  CA  LYS C 165     106.400  68.600  42.140  0.00  0.00      CHAM  
ATOM   4267  HA  LYS C 165     107.300  68.460  42.710  0.00  0.00      CHAM  
ATOM   4268  CB  LYS C 165     106.580  69.860  41.330  0.00  0.00      CHAM  
ATOM   4269  HB1 LYS C 165     105.680  70.050  40.700  0.00  0.00      CHAM  
ATOM   4270  HB2 LYS C 165     106.720  70.710  42.020  0.00  0.00      CHAM  
ATOM   4271  CG  LYS C 165     107.820  69.710  40.460  0.00  0.00      CHAM  
ATOM   4272  HG1 LYS C 165     108.740  69.310  40.960  0.00  0.00      CHAM  
ATOM   4273  HG2 LYS C 165     107.580  68.810  39.860  0.00  0.00      CHAM  
ATOM   4274  CD  LYS C 165     108.190  70.820  39.470  0.00  0.00      CHAM  
ATOM   4275  HD1 LYS C 165     108.510  71.750  39.980  0.00  0.00      CHAM  
ATOM   4276  HD2 LYS C 165     109.130  70.380  39.050  0.00  0.00      CHAM  
ATOM   4277  CE  LYS C 165     107.140  71.170  38.420  0.00  0.00      CHAM  
ATOM   4278  HE1 LYS C 165     106.280  71.410  39.080  0.00  0.00      CHAM  
ATOM   4279  HE2 LYS C 165     107.310  72.080  37.800  0.00  0.00      CHAM  
ATOM   4280  NZ  LYS C 165     106.820  70.070  37.630  0.00  0.00      CHAM  
ATOM   4281  HZ1 LYS C 165     106.370  70.400  36.750  0.00  0.00      CHAM  
ATOM   4282  HZ2 LYS C 165     107.660  69.500  37.430  0.00  0.00      CHAM  
ATOM   4283  HZ3 LYS C 165     106.120  69.540  38.180  0.00  0.00      CHAM  
ATOM   4284  C   LYS C 165     105.280  68.890  43.120  0.00  0.00      CHAM  
ATOM   4285  O   LYS C 165     105.530  69.230  44.270  0.00  0.00      CHAM  
ATOM   4286  N   THR C 166     104.010  68.700  42.710  0.00  0.00      CHAM  
ATOM   4287  HN  THR C 166     103.870  68.550  41.730  0.00  0.00      CHAM  
ATOM   4288  CA  THR C 166     102.890  68.920  43.500  0.00  0.00      CHAM  
ATOM   4289  HA  THR C 166     102.980  69.900  43.960  0.00  0.00      CHAM  
ATOM   4290  CB  THR C 166     101.660  68.940  42.510  0.00  0.00      CHAM  
ATOM   4291  HB  THR C 166     101.700  68.040  41.850  0.00  0.00      CHAM  
ATOM   4292  OG1 THR C 166     101.610  70.120  41.710  0.00  0.00      CHAM  
ATOM   4293  HG1 THR C 166     100.800  69.970  41.230  0.00  0.00      CHAM  
ATOM   4294  CG2 THR C 166     100.320  68.940  43.340  0.00  0.00      CHAM  
ATOM   4295 HG21 THR C 166     100.280  69.800  44.050  0.00  0.00      CHAM  
ATOM   4296 HG22 THR C 166      99.490  68.970  42.600  0.00  0.00      CHAM  
ATOM   4297 HG23 THR C 166     100.340  67.960  43.860  0.00  0.00      CHAM  
ATOM   4298  C   THR C 166     102.800  67.920  44.680  0.00  0.00      CHAM  
ATOM   4299  O   THR C 166     102.450  68.280  45.770  0.00  0.00      CHAM  
ATOM   4300  N   ARG C 167     103.130  66.620  44.430  0.00  0.00      CHAM  
ATOM   4301  HN  ARG C 167     103.170  66.360  43.470  0.00  0.00      CHAM  
ATOM   4302  CA  ARG C 167     103.270  65.540  45.400  0.00  0.00      CHAM  
ATOM   4303  HA  ARG C 167     102.390  65.520  46.030  0.00  0.00      CHAM  
ATOM   4304  CB  ARG C 167     103.610  64.220  44.650  0.00  0.00      CHAM  
ATOM   4305  HB1 ARG C 167     104.430  64.400  43.920  0.00  0.00      CHAM  
ATOM   4306  HB2 ARG C 167     103.910  63.410  45.350  0.00  0.00      CHAM  
ATOM   4307  CG  ARG C 167     102.310  63.600  44.040  0.00  0.00      CHAM  
ATOM   4308  HG1 ARG C 167     101.870  62.860  44.740  0.00  0.00      CHAM  
ATOM   4309  HG2 ARG C 167     101.550  64.380  43.790  0.00  0.00      CHAM  
ATOM   4310  CD  ARG C 167     102.380  62.840  42.710  0.00  0.00      CHAM  
ATOM   4311  HD1 ARG C 167     101.430  62.270  42.560  0.00  0.00      CHAM  
ATOM   4312  HD2 ARG C 167     102.420  63.610  41.920  0.00  0.00      CHAM  
ATOM   4313  NE  ARG C 167     103.610  62.030  42.820  0.00  0.00      CHAM  
ATOM   4314  HE  ARG C 167     103.960  61.660  43.680  0.00  0.00      CHAM  
ATOM   4315  CZ  ARG C 167     104.150  61.500  41.750  0.00  0.00      CHAM  
ATOM   4316  NH1 ARG C 167     103.530  61.500  40.610  0.00  0.00      CHAM  
ATOM   4317 HH11 ARG C 167     103.840  60.920  39.860  0.00  0.00      CHAM  
ATOM   4318 HH12 ARG C 167     102.580  61.830  40.650  0.00  0.00      CHAM  
ATOM   4319  NH2 ARG C 167     105.250  60.720  41.840  0.00  0.00      CHAM  
ATOM   4320 HH21 ARG C 167     105.560  60.190  41.050  0.00  0.00      CHAM  
ATOM   4321 HH22 ARG C 167     105.780  60.640  42.680  0.00  0.00      CHAM  
ATOM   4322  C   ARG C 167     104.350  65.870  46.430  0.00  0.00      CHAM  
ATOM   4323  O   ARG C 167     104.190  65.600  47.550  0.00  0.00      CHAM  
ATOM   4324  N   ILE C 168     105.490  66.360  45.950  0.00  0.00      CHAM  
ATOM   4325  HN  ILE C 168     105.610  66.510  44.970  0.00  0.00      CHAM  
ATOM   4326  CA  ILE C 168     106.650  66.680  46.760  0.00  0.00      CHAM  
ATOM   4327  HA  ILE C 168     106.710  65.930  47.530  0.00  0.00      CHAM  
ATOM   4328  CB  ILE C 168     108.010  66.770  46.030  0.00  0.00      CHAM  
ATOM   4329  HB  ILE C 168     107.890  67.590  45.290  0.00  0.00      CHAM  
ATOM   4330  CG2 ILE C 168     109.120  67.200  47.080  0.00  0.00      CHAM  
ATOM   4331 HG21 ILE C 168     108.990  68.190  47.580  0.00  0.00      CHAM  
ATOM   4332 HG22 ILE C 168     109.180  66.420  47.850  0.00  0.00      CHAM  
ATOM   4333 HG23 ILE C 168     110.030  67.420  46.490  0.00  0.00      CHAM  
ATOM   4334  CG1 ILE C 168     108.360  65.400  45.450  0.00  0.00      CHAM  
ATOM   4335 HG11 ILE C 168     108.750  64.800  46.300  0.00  0.00      CHAM  
ATOM   4336 HG12 ILE C 168     107.440  64.940  45.010  0.00  0.00      CHAM  
ATOM   4337  CD  ILE C 168     109.460  65.250  44.370  0.00  0.00      CHAM  
ATOM   4338  HD1 ILE C 168     110.410  65.710  44.720  0.00  0.00      CHAM  
ATOM   4339  HD2 ILE C 168     109.500  64.210  43.990  0.00  0.00      CHAM  
ATOM   4340  HD3 ILE C 168     109.030  65.890  43.570  0.00  0.00      CHAM  
ATOM   4341  C   ILE C 168     106.340  67.920  47.470  0.00  0.00      CHAM  
ATOM   4342  O   ILE C 168     106.740  68.130  48.590  0.00  0.00      CHAM  
ATOM   4343  N   THR C 169     105.530  68.880  46.940  0.00  0.00      CHAM  
ATOM   4344  HN  THR C 169     105.460  68.960  45.960  0.00  0.00      CHAM  
ATOM   4345  CA  THR C 169     105.000  70.000  47.760  0.00  0.00      CHAM  
ATOM   4346  HA  THR C 169     105.840  70.470  48.250  0.00  0.00      CHAM  
ATOM   4347  CB  THR C 169     104.250  70.920  46.890  0.00  0.00      CHAM  
ATOM   4348  HB  THR C 169     103.560  70.350  46.240  0.00  0.00      CHAM  
ATOM   4349  OG1 THR C 169     105.180  71.570  46.040  0.00  0.00      CHAM  
ATOM   4350  HG1 THR C 169     105.830  72.010  46.590  0.00  0.00      CHAM  
ATOM   4351  CG2 THR C 169     103.480  72.070  47.540  0.00  0.00      CHAM  
ATOM   4352 HG21 THR C 169     102.800  72.570  46.820  0.00  0.00      CHAM  
ATOM   4353 HG22 THR C 169     102.760  71.670  48.280  0.00  0.00      CHAM  
ATOM   4354 HG23 THR C 169     104.010  72.930  47.990  0.00  0.00      CHAM  
ATOM   4355  C   THR C 169     104.140  69.510  48.800  0.00  0.00      CHAM  
ATOM   4356  O   THR C 169     104.340  69.900  49.930  0.00  0.00      CHAM  
ATOM   4357  N   ALA C 170     103.190  68.550  48.590  0.00  0.00      CHAM  
ATOM   4358  HN  ALA C 170     102.840  68.370  47.680  0.00  0.00      CHAM  
ATOM   4359  CA  ALA C 170     102.330  67.960  49.560  0.00  0.00      CHAM  
ATOM   4360  HA  ALA C 170     101.900  68.790  50.100  0.00  0.00      CHAM  
ATOM   4361  CB  ALA C 170     101.350  66.880  48.960  0.00  0.00      CHAM  
ATOM   4362  HB1 ALA C 170     100.740  67.330  48.150  0.00  0.00      CHAM  
ATOM   4363  HB2 ALA C 170     101.860  65.910  48.740  0.00  0.00      CHAM  
ATOM   4364  HB3 ALA C 170     100.770  66.580  49.860  0.00  0.00      CHAM  
ATOM   4365  C   ALA C 170     103.070  67.270  50.640  0.00  0.00      CHAM  
ATOM   4366  O   ALA C 170     102.660  67.410  51.790  0.00  0.00      CHAM  
ATOM   4367  N   ALA C 171     104.110  66.500  50.300  0.00  0.00      CHAM  
ATOM   4368  HN  ALA C 171     104.320  66.270  49.350  0.00  0.00      CHAM  
ATOM   4369  CA  ALA C 171     105.020  65.790  51.250  0.00  0.00      CHAM  
ATOM   4370  HA  ALA C 171     104.340  65.380  51.990  0.00  0.00      CHAM  
ATOM   4371  CB  ALA C 171     105.850  64.800  50.470  0.00  0.00      CHAM  
ATOM   4372  HB1 ALA C 171     106.380  64.150  51.190  0.00  0.00      CHAM  
ATOM   4373  HB2 ALA C 171     105.210  64.210  49.780  0.00  0.00      CHAM  
ATOM   4374  HB3 ALA C 171     106.640  65.270  49.840  0.00  0.00      CHAM  
ATOM   4375  C   ALA C 171     105.880  66.710  52.040  0.00  0.00      CHAM  
ATOM   4376  O   ALA C 171     106.160  66.580  53.220  0.00  0.00      CHAM  
ATOM   4377  N   THR C 172     106.310  67.760  51.340  0.00  0.00      CHAM  
ATOM   4378  HN  THR C 172     106.070  67.850  50.370  0.00  0.00      CHAM  
ATOM   4379  CA  THR C 172     107.320  68.670  51.920  0.00  0.00      CHAM  
ATOM   4380  HA  THR C 172     108.080  68.080  52.400  0.00  0.00      CHAM  
ATOM   4381  CB  THR C 172     108.070  69.350  50.830  0.00  0.00      CHAM  
ATOM   4382  HB  THR C 172     107.450  70.010  50.190  0.00  0.00      CHAM  
ATOM   4383  OG1 THR C 172     108.740  68.360  50.170  0.00  0.00      CHAM  
ATOM   4384  HG1 THR C 172     108.370  68.350  49.290  0.00  0.00      CHAM  
ATOM   4385  CG2 THR C 172     109.090  70.260  51.380  0.00  0.00      CHAM  
ATOM   4386 HG21 THR C 172     109.750  69.710  52.080  0.00  0.00      CHAM  
ATOM   4387 HG22 THR C 172     109.550  70.750  50.480  0.00  0.00      CHAM  
ATOM   4388 HG23 THR C 172     108.620  71.050  52.020  0.00  0.00      CHAM  
ATOM   4389  C   THR C 172     106.620  69.600  52.960  0.00  0.00      CHAM  
ATOM   4390  O   THR C 172     107.100  69.940  54.060  0.00  0.00      CHAM  
ATOM   4391  N   LYS C 173     105.380  70.130  52.610  0.00  0.00      CHAM  
ATOM   4392  HN  LYS C 173     104.940  69.930  51.750  0.00  0.00      CHAM  
ATOM   4393  CA  LYS C 173     104.490  70.790  53.570  0.00  0.00      CHAM  
ATOM   4394  HA  LYS C 173     105.010  71.690  53.850  0.00  0.00      CHAM  
ATOM   4395  CB  LYS C 173     103.140  71.070  52.880  0.00  0.00      CHAM  
ATOM   4396  HB1 LYS C 173     102.650  70.150  52.480  0.00  0.00      CHAM  
ATOM   4397  HB2 LYS C 173     102.530  71.420  53.730  0.00  0.00      CHAM  
ATOM   4398  CG  LYS C 173     103.160  72.220  51.820  0.00  0.00      CHAM  
ATOM   4399  HG1 LYS C 173     103.330  73.160  52.370  0.00  0.00      CHAM  
ATOM   4400  HG2 LYS C 173     104.090  72.040  51.220  0.00  0.00      CHAM  
ATOM   4401  CD  LYS C 173     101.900  72.330  50.900  0.00  0.00      CHAM  
ATOM   4402  HD1 LYS C 173     102.250  73.090  50.170  0.00  0.00      CHAM  
ATOM   4403  HD2 LYS C 173     101.680  71.390  50.370  0.00  0.00      CHAM  
ATOM   4404  CE  LYS C 173     100.640  72.950  51.550  0.00  0.00      CHAM  
ATOM   4405  HE1 LYS C 173     100.150  72.410  52.380  0.00  0.00      CHAM  
ATOM   4406  HE2 LYS C 173     100.950  73.900  52.030  0.00  0.00      CHAM  
ATOM   4407  NZ  LYS C 173      99.670  73.170  50.550  0.00  0.00      CHAM  
ATOM   4408  HZ1 LYS C 173      99.280  72.260  50.190  0.00  0.00      CHAM  
ATOM   4409  HZ2 LYS C 173      98.890  73.680  51.010  0.00  0.00      CHAM  
ATOM   4410  HZ3 LYS C 173      99.970  73.660  49.680  0.00  0.00      CHAM  
ATOM   4411  C   LYS C 173     104.190  69.930  54.780  0.00  0.00      CHAM  
ATOM   4412  O   LYS C 173     104.140  70.450  55.880  0.00  0.00      CHAM  
ATOM   4413  N   PHE C 174     103.990  68.600  54.560  0.00  0.00      CHAM  
ATOM   4414  HN  PHE C 174     103.960  68.230  53.620  0.00  0.00      CHAM  
ATOM   4415  CA  PHE C 174     103.840  67.630  55.680  0.00  0.00      CHAM  
ATOM   4416  HA  PHE C 174     102.990  68.010  56.230  0.00  0.00      CHAM  
ATOM   4417  CB  PHE C 174     103.380  66.270  55.080  0.00  0.00      CHAM  
ATOM   4418  HB1 PHE C 174     102.310  66.280  54.770  0.00  0.00      CHAM  
ATOM   4419  HB2 PHE C 174     103.910  66.130  54.120  0.00  0.00      CHAM  
ATOM   4420  CG  PHE C 174     103.660  65.090  55.980  0.00  0.00      CHAM  
ATOM   4421  CD1 PHE C 174     102.940  64.970  57.190  0.00  0.00      CHAM  
ATOM   4422  HD1 PHE C 174     102.230  65.700  57.560  0.00  0.00      CHAM  
ATOM   4423  CE1 PHE C 174     103.030  63.700  57.900  0.00  0.00      CHAM  
ATOM   4424  HE1 PHE C 174     102.440  63.730  58.800  0.00  0.00      CHAM  
ATOM   4425  CZ  PHE C 174     103.930  62.750  57.510  0.00  0.00      CHAM  
ATOM   4426  HZ  PHE C 174     104.080  61.940  58.210  0.00  0.00      CHAM  
ATOM   4427  CD2 PHE C 174     104.560  64.090  55.610  0.00  0.00      CHAM  
ATOM   4428  HD2 PHE C 174     104.970  64.110  54.610  0.00  0.00      CHAM  
ATOM   4429  CE2 PHE C 174     104.760  62.980  56.360  0.00  0.00      CHAM  
ATOM   4430  HE2 PHE C 174     105.510  62.270  56.060  0.00  0.00      CHAM  
ATOM   4431  C   PHE C 174     104.970  67.560  56.720  0.00  0.00      CHAM  
ATOM   4432  O   PHE C 174     104.770  67.660  57.940  0.00  0.00      CHAM  
ATOM   4433  N   PHE C 175     106.280  67.510  56.220  0.00  0.00      CHAM  
ATOM   4434  HN  PHE C 175     106.330  67.470  55.220  0.00  0.00      CHAM  
ATOM   4435  CA  PHE C 175     107.410  67.050  56.990  0.00  0.00      CHAM  
ATOM   4436  HA  PHE C 175     107.140  66.260  57.670  0.00  0.00      CHAM  
ATOM   4437  CB  PHE C 175     108.370  66.560  55.900  0.00  0.00      CHAM  
ATOM   4438  HB1 PHE C 175     107.680  66.010  55.210  0.00  0.00      CHAM  
ATOM   4439  HB2 PHE C 175     108.760  67.350  55.240  0.00  0.00      CHAM  
ATOM   4440  CG  PHE C 175     109.430  65.680  56.540  0.00  0.00      CHAM  
ATOM   4441  CD1 PHE C 175     110.710  66.050  56.610  0.00  0.00      CHAM  
ATOM   4442  HD1 PHE C 175     110.990  67.080  56.470  0.00  0.00      CHAM  
ATOM   4443  CE1 PHE C 175     111.720  65.220  57.170  0.00  0.00      CHAM  
ATOM   4444  HE1 PHE C 175     112.750  65.550  57.100  0.00  0.00      CHAM  
ATOM   4445  CZ  PHE C 175     111.430  63.880  57.540  0.00  0.00      CHAM  
ATOM   4446  HZ  PHE C 175     112.270  63.260  57.840  0.00  0.00      CHAM  
ATOM   4447  CD2 PHE C 175     109.110  64.440  56.960  0.00  0.00      CHAM  
ATOM   4448  HD2 PHE C 175     108.100  64.030  56.980  0.00  0.00      CHAM  
ATOM   4449  CE2 PHE C 175     110.080  63.500  57.520  0.00  0.00      CHAM  
ATOM   4450  HE2 PHE C 175     109.710  62.550  57.890  0.00  0.00      CHAM  
ATOM   4451  C   PHE C 175     107.970  68.260  57.640  0.00  0.00      CHAM  
ATOM   4452  O   PHE C 175     108.400  68.140  58.790  0.00  0.00      CHAM  
ATOM   4453  N   ILE C 176     108.040  69.470  56.980  0.00  0.00      CHAM  
ATOM   4454  HN  ILE C 176     107.630  69.410  56.070  0.00  0.00      CHAM  
ATOM   4455  CA  ILE C 176     108.580  70.630  57.620  0.00  0.00      CHAM  
ATOM   4456  HA  ILE C 176     109.510  70.400  58.130  0.00  0.00      CHAM  
ATOM   4457  CB  ILE C 176     108.830  71.900  56.760  0.00  0.00      CHAM  
ATOM   4458  HB  ILE C 176     107.810  72.180  56.420  0.00  0.00      CHAM  
ATOM   4459  CG2 ILE C 176     109.390  73.050  57.720  0.00  0.00      CHAM  
ATOM   4460 HG21 ILE C 176     108.500  73.380  58.290  0.00  0.00      CHAM  
ATOM   4461 HG22 ILE C 176     110.270  72.570  58.190  0.00  0.00      CHAM  
ATOM   4462 HG23 ILE C 176     109.870  73.820  57.070  0.00  0.00      CHAM  
ATOM   4463  CG1 ILE C 176     109.620  71.740  55.440  0.00  0.00      CHAM  
ATOM   4464 HG11 ILE C 176     109.160  70.940  54.830  0.00  0.00      CHAM  
ATOM   4465 HG12 ILE C 176     109.530  72.690  54.870  0.00  0.00      CHAM  
ATOM   4466  CD  ILE C 176     111.050  71.390  55.630  0.00  0.00      CHAM  
ATOM   4467  HD1 ILE C 176     111.670  71.360  54.710  0.00  0.00      CHAM  
ATOM   4468  HD2 ILE C 176     111.530  72.100  56.340  0.00  0.00      CHAM  
ATOM   4469  HD3 ILE C 176     111.230  70.380  56.090  0.00  0.00      CHAM  
ATOM   4470  C   ILE C 176     107.660  71.030  58.840  0.00  0.00      CHAM  
ATOM   4471  O   ILE C 176     108.200  71.250  59.940  0.00  0.00      CHAM  
ATOM   4472  N   TYR C 177     106.330  71.030  58.720  0.00  0.00      CHAM  
ATOM   4473  HN  TYR C 177     105.960  70.790  57.830  0.00  0.00      CHAM  
ATOM   4474  CA  TYR C 177     105.340  71.190  59.770  0.00  0.00      CHAM  
ATOM   4475  HA  TYR C 177     105.520  72.070  60.380  0.00  0.00      CHAM  
ATOM   4476  CB  TYR C 177     103.860  71.340  59.200  0.00  0.00      CHAM  
ATOM   4477  HB1 TYR C 177     103.730  70.890  58.200  0.00  0.00      CHAM  
ATOM   4478  HB2 TYR C 177     103.090  70.800  59.780  0.00  0.00      CHAM  
ATOM   4479  CG  TYR C 177     103.510  72.750  58.980  0.00  0.00      CHAM  
ATOM   4480  CD1 TYR C 177     102.860  73.360  60.120  0.00  0.00      CHAM  
ATOM   4481  HD1 TYR C 177     102.720  72.870  61.070  0.00  0.00      CHAM  
ATOM   4482  CE1 TYR C 177     102.400  74.670  60.090  0.00  0.00      CHAM  
ATOM   4483  HE1 TYR C 177     102.020  75.120  61.000  0.00  0.00      CHAM  
ATOM   4484  CZ  TYR C 177     102.490  75.340  58.890  0.00  0.00      CHAM  
ATOM   4485  OH  TYR C 177     102.120  76.670  58.880  0.00  0.00      CHAM  
ATOM   4486  HH  TYR C 177     102.790  77.220  58.480  0.00  0.00      CHAM  
ATOM   4487  CD2 TYR C 177     103.500  73.470  57.790  0.00  0.00      CHAM  
ATOM   4488  HD2 TYR C 177     103.960  72.980  56.940  0.00  0.00      CHAM  
ATOM   4489  CE2 TYR C 177     103.020  74.760  57.770  0.00  0.00      CHAM  
ATOM   4490  HE2 TYR C 177     103.020  75.410  56.910  0.00  0.00      CHAM  
ATOM   4491  C   TYR C 177     105.440  70.150  60.910  0.00  0.00      CHAM  
ATOM   4492  O   TYR C 177     105.570  70.500  62.080  0.00  0.00      CHAM  
ATOM   4493  N   THR C 178     105.560  68.840  60.540  0.00  0.00      CHAM  
ATOM   4494  HN  THR C 178     105.630  68.590  59.570  0.00  0.00      CHAM  
ATOM   4495  CA  THR C 178     105.800  67.810  61.520  0.00  0.00      CHAM  
ATOM   4496  HA  THR C 178     105.190  68.020  62.380  0.00  0.00      CHAM  
ATOM   4497  CB  THR C 178     105.460  66.410  61.120  0.00  0.00      CHAM  
ATOM   4498  HB  THR C 178     105.700  65.770  61.990  0.00  0.00      CHAM  
ATOM   4499  OG1 THR C 178     106.020  66.050  59.940  0.00  0.00      CHAM  
ATOM   4500  HG1 THR C 178     105.540  66.540  59.260  0.00  0.00      CHAM  
ATOM   4501  CG2 THR C 178     103.970  66.330  60.910  0.00  0.00      CHAM  
ATOM   4502 HG21 THR C 178     103.620  65.330  60.590  0.00  0.00      CHAM  
ATOM   4503 HG22 THR C 178     103.480  66.530  61.880  0.00  0.00      CHAM  
ATOM   4504 HG23 THR C 178     103.650  66.980  60.050  0.00  0.00      CHAM  
ATOM   4505  C   THR C 178     107.010  67.710  62.230  0.00  0.00      CHAM  
ATOM   4506  O   THR C 178     107.010  67.590  63.490  0.00  0.00      CHAM  
ATOM   4507  N   GLN C 179     108.210  67.910  61.610  0.00  0.00      CHAM  
ATOM   4508  HN  GLN C 179     108.090  68.030  60.620  0.00  0.00      CHAM  
ATOM   4509  CA  GLN C 179     109.510  68.090  62.220  0.00  0.00      CHAM  
ATOM   4510  HA  GLN C 179     109.640  67.340  62.970  0.00  0.00      CHAM  
ATOM   4511  CB  GLN C 179     110.690  67.900  61.250  0.00  0.00      CHAM  
ATOM   4512  HB1 GLN C 179     110.720  68.690  60.460  0.00  0.00      CHAM  
ATOM   4513  HB2 GLN C 179     111.560  67.890  61.950  0.00  0.00      CHAM  
ATOM   4514  CG  GLN C 179     110.850  66.570  60.500  0.00  0.00      CHAM  
ATOM   4515  HG1 GLN C 179     110.060  66.570  59.740  0.00  0.00      CHAM  
ATOM   4516  HG2 GLN C 179     111.770  66.400  59.910  0.00  0.00      CHAM  
ATOM   4517  CD  GLN C 179     110.730  65.370  61.400  0.00  0.00      CHAM  
ATOM   4518  OE1 GLN C 179     111.030  65.430  62.590  0.00  0.00      CHAM  
ATOM   4519  NE2 GLN C 179     110.350  64.190  60.810  0.00  0.00      CHAM  
ATOM   4520 HE21 GLN C 179     110.260  63.350  61.330  0.00  0.00      CHAM  
ATOM   4521 HE22 GLN C 179     110.420  64.140  59.810  0.00  0.00      CHAM  
ATOM   4522  C   GLN C 179     109.730  69.420  63.040  0.00  0.00      CHAM  
ATOM   4523  O   GLN C 179     110.310  69.330  64.120  0.00  0.00      CHAM  
ATOM   4524  N   ALA C 180     109.270  70.580  62.570  0.00  0.00      CHAM  
ATOM   4525  HN  ALA C 180     108.890  70.610  61.640  0.00  0.00      CHAM  
ATOM   4526  CA  ALA C 180     109.300  71.780  63.390  0.00  0.00      CHAM  
ATOM   4527  HA  ALA C 180     110.300  71.850  63.800  0.00  0.00      CHAM  
ATOM   4528  CB  ALA C 180     109.040  73.060  62.520  0.00  0.00      CHAM  
ATOM   4529  HB1 ALA C 180     109.190  73.970  63.130  0.00  0.00      CHAM  
ATOM   4530  HB2 ALA C 180     109.670  72.920  61.620  0.00  0.00      CHAM  
ATOM   4531  HB3 ALA C 180     108.010  73.140  62.130  0.00  0.00      CHAM  
ATOM   4532  C   ALA C 180     108.520  71.840  64.710  0.00  0.00      CHAM  
ATOM   4533  O   ALA C 180     109.000  72.240  65.750  0.00  0.00      CHAM  
ATOM   4534  N   SER C 181     107.230  71.290  64.610  0.00  0.00      CHAM  
ATOM   4535  HN  SER C 181     106.840  71.010  63.730  0.00  0.00      CHAM  
ATOM   4536  CA  SER C 181     106.420  71.070  65.790  0.00  0.00      CHAM  
ATOM   4537  HA  SER C 181     106.540  71.940  66.430  0.00  0.00      CHAM  
ATOM   4538  CB  SER C 181     104.900  70.970  65.370  0.00  0.00      CHAM  
ATOM   4539  HB1 SER C 181     104.250  70.830  66.270  0.00  0.00      CHAM  
ATOM   4540  HB2 SER C 181     104.650  71.920  64.850  0.00  0.00      CHAM  
ATOM   4541  OG  SER C 181     104.690  69.870  64.440  0.00  0.00      CHAM  
ATOM   4542  HG1 SER C 181     105.170  70.040  63.620  0.00  0.00      CHAM  
ATOM   4543  C   SER C 181     106.740  69.900  66.700  0.00  0.00      CHAM  
ATOM   4544  O   SER C 181     106.570  69.860  67.920  0.00  0.00      CHAM  
ATOM   4545  N   GLY C 182     107.390  68.910  66.090  0.00  0.00      CHAM  
ATOM   4546  HN  GLY C 182     107.540  68.960  65.110  0.00  0.00      CHAM  
ATOM   4547  CA  GLY C 182     108.020  67.830  66.810  0.00  0.00      CHAM  
ATOM   4548  HA1 GLY C 182     108.240  66.980  66.190  0.00  0.00      CHAM  
ATOM   4549  HA2 GLY C 182     107.370  67.320  67.510  0.00  0.00      CHAM  
ATOM   4550  C   GLY C 182     109.240  68.170  67.610  0.00  0.00      CHAM  
ATOM   4551  O   GLY C 182     109.490  67.680  68.750  0.00  0.00      CHAM  
ATOM   4552  N   LEU C 183     110.070  69.180  67.110  0.00  0.00      CHAM  
ATOM   4553  HN  LEU C 183     109.970  69.460  66.160  0.00  0.00      CHAM  
ATOM   4554  CA  LEU C 183     111.170  69.790  67.760  0.00  0.00      CHAM  
ATOM   4555  HA  LEU C 183     111.720  68.950  68.150  0.00  0.00      CHAM  
ATOM   4556  CB  LEU C 183     111.990  70.830  66.870  0.00  0.00      CHAM  
ATOM   4557  HB1 LEU C 183     111.260  71.520  66.390  0.00  0.00      CHAM  
ATOM   4558  HB2 LEU C 183     112.660  71.440  67.520  0.00  0.00      CHAM  
ATOM   4559  CG  LEU C 183     112.880  70.210  65.770  0.00  0.00      CHAM  
ATOM   4560  HG  LEU C 183     112.230  69.500  65.210  0.00  0.00      CHAM  
ATOM   4561  CD1 LEU C 183     113.650  71.340  64.860  0.00  0.00      CHAM  
ATOM   4562 HD11 LEU C 183     112.980  72.120  64.450  0.00  0.00      CHAM  
ATOM   4563 HD12 LEU C 183     114.410  71.850  65.460  0.00  0.00      CHAM  
ATOM   4564 HD13 LEU C 183     114.220  70.750  64.100  0.00  0.00      CHAM  
ATOM   4565  CD2 LEU C 183     113.870  69.170  66.310  0.00  0.00      CHAM  
ATOM   4566 HD21 LEU C 183     113.380  68.320  66.830  0.00  0.00      CHAM  
ATOM   4567 HD22 LEU C 183     114.560  68.710  65.560  0.00  0.00      CHAM  
ATOM   4568 HD23 LEU C 183     114.470  69.640  67.110  0.00  0.00      CHAM  
ATOM   4569  C   LEU C 183     110.670  70.570  68.960  0.00  0.00      CHAM  
ATOM   4570  O   LEU C 183     111.300  70.590  70.010  0.00  0.00      CHAM  
ATOM   4571  N   VAL C 184     109.420  71.240  68.840  0.00  0.00      CHAM  
ATOM   4572  HN  VAL C 184     108.960  71.380  67.950  0.00  0.00      CHAM  
ATOM   4573  CA  VAL C 184     108.800  71.890  69.970  0.00  0.00      CHAM  
ATOM   4574  HA  VAL C 184     109.540  72.580  70.370  0.00  0.00      CHAM  
ATOM   4575  CB  VAL C 184     107.600  72.800  69.710  0.00  0.00      CHAM  
ATOM   4576  HB  VAL C 184     106.860  72.120  69.230  0.00  0.00      CHAM  
ATOM   4577  CG1 VAL C 184     106.860  73.250  70.950  0.00  0.00      CHAM  
ATOM   4578 HG11 VAL C 184     106.430  72.390  71.520  0.00  0.00      CHAM  
ATOM   4579 HG12 VAL C 184     107.610  73.820  71.530  0.00  0.00      CHAM  
ATOM   4580 HG13 VAL C 184     105.950  73.840  70.710  0.00  0.00      CHAM  
ATOM   4581  CG2 VAL C 184     108.070  73.950  68.820  0.00  0.00      CHAM  
ATOM   4582 HG21 VAL C 184     108.590  73.610  67.910  0.00  0.00      CHAM  
ATOM   4583 HG22 VAL C 184     107.250  74.570  68.400  0.00  0.00      CHAM  
ATOM   4584 HG23 VAL C 184     108.750  74.640  69.360  0.00  0.00      CHAM  
ATOM   4585  C   VAL C 184     108.410  70.900  71.020  0.00  0.00      CHAM  
ATOM   4586  O   VAL C 184     108.430  71.150  72.190  0.00  0.00      CHAM  
ATOM   4587  N   MET C 185     107.950  69.740  70.630  0.00  0.00      CHAM  
ATOM   4588  HN  MET C 185     107.600  69.680  69.710  0.00  0.00      CHAM  
ATOM   4589  CA  MET C 185     107.730  68.620  71.590  0.00  0.00      CHAM  
ATOM   4590  HA  MET C 185     107.090  68.970  72.400  0.00  0.00      CHAM  
ATOM   4591  CB  MET C 185     107.030  67.440  70.950  0.00  0.00      CHAM  
ATOM   4592  HB1 MET C 185     106.030  67.840  70.690  0.00  0.00      CHAM  
ATOM   4593  HB2 MET C 185     107.530  67.120  70.010  0.00  0.00      CHAM  
ATOM   4594  CG  MET C 185     106.870  66.190  71.880  0.00  0.00      CHAM  
ATOM   4595  HG1 MET C 185     107.830  65.650  71.870  0.00  0.00      CHAM  
ATOM   4596  HG2 MET C 185     106.690  66.640  72.890  0.00  0.00      CHAM  
ATOM   4597  SD  MET C 185     105.540  65.030  71.470  0.00  0.00      CHAM  
ATOM   4598  CE  MET C 185     104.300  65.900  72.420  0.00  0.00      CHAM  
ATOM   4599  HE1 MET C 185     104.420  66.070  73.520  0.00  0.00      CHAM  
ATOM   4600  HE2 MET C 185     104.240  66.940  72.050  0.00  0.00      CHAM  
ATOM   4601  HE3 MET C 185     103.350  65.340  72.350  0.00  0.00      CHAM  
ATOM   4602  C   MET C 185     108.930  68.130  72.320  0.00  0.00      CHAM  
ATOM   4603  O   MET C 185     109.000  67.940  73.490  0.00  0.00      CHAM  
ATOM   4604  N   LEU C 186     110.040  67.940  71.540  0.00  0.00      CHAM  
ATOM   4605  HN  LEU C 186     109.890  68.090  70.560  0.00  0.00      CHAM  
ATOM   4606  CA  LEU C 186     111.330  67.520  72.100  0.00  0.00      CHAM  
ATOM   4607  HA  LEU C 186     111.160  66.560  72.590  0.00  0.00      CHAM  
ATOM   4608  CB  LEU C 186     112.380  67.600  70.970  0.00  0.00      CHAM  
ATOM   4609  HB1 LEU C 186     111.950  66.930  70.190  0.00  0.00      CHAM  
ATOM   4610  HB2 LEU C 186     112.410  68.610  70.500  0.00  0.00      CHAM  
ATOM   4611  CG  LEU C 186     113.750  67.200  71.420  0.00  0.00      CHAM  
ATOM   4612  HG  LEU C 186     114.090  67.890  72.220  0.00  0.00      CHAM  
ATOM   4613  CD1 LEU C 186     113.800  65.750  71.930  0.00  0.00      CHAM  
ATOM   4614 HD11 LEU C 186     113.410  65.100  71.140  0.00  0.00      CHAM  
ATOM   4615 HD12 LEU C 186     114.860  65.410  72.050  0.00  0.00      CHAM  
ATOM   4616 HD13 LEU C 186     113.260  65.570  72.880  0.00  0.00      CHAM  
ATOM   4617  CD2 LEU C 186     114.810  67.340  70.320  0.00  0.00      CHAM  
ATOM   4618 HD21 LEU C 186     114.520  66.710  69.460  0.00  0.00      CHAM  
ATOM   4619 HD22 LEU C 186     114.990  68.410  70.110  0.00  0.00      CHAM  
ATOM   4620 HD23 LEU C 186     115.790  66.950  70.670  0.00  0.00      CHAM  
ATOM   4621  C   LEU C 186     111.830  68.420  73.190  0.00  0.00      CHAM  
ATOM   4622  O   LEU C 186     112.180  67.960  74.290  0.00  0.00      CHAM  
ATOM   4623  N   ILE C 187     111.850  69.770  72.980  0.00  0.00      CHAM  
ATOM   4624  HN  ILE C 187     111.650  70.200  72.100  0.00  0.00      CHAM  
ATOM   4625  CA  ILE C 187     112.310  70.730  73.960  0.00  0.00      CHAM  
ATOM   4626  HA  ILE C 187     113.220  70.370  74.390  0.00  0.00      CHAM  
ATOM   4627  CB  ILE C 187     112.630  72.130  73.250  0.00  0.00      CHAM  
ATOM   4628  HB  ILE C 187     113.040  72.810  74.020  0.00  0.00      CHAM  
ATOM   4629  CG2 ILE C 187     113.690  71.940  72.210  0.00  0.00      CHAM  
ATOM   4630 HG21 ILE C 187     113.070  71.680  71.320  0.00  0.00      CHAM  
ATOM   4631 HG22 ILE C 187     114.310  72.870  72.180  0.00  0.00      CHAM  
ATOM   4632 HG23 ILE C 187     114.270  71.010  72.360  0.00  0.00      CHAM  
ATOM   4633  CG1 ILE C 187     111.380  72.870  72.660  0.00  0.00      CHAM  
ATOM   4634 HG11 ILE C 187     110.900  72.190  71.920  0.00  0.00      CHAM  
ATOM   4635 HG12 ILE C 187     110.540  73.060  73.360  0.00  0.00      CHAM  
ATOM   4636  CD  ILE C 187     111.730  74.240  71.990  0.00  0.00      CHAM  
ATOM   4637  HD1 ILE C 187     110.850  74.680  71.470  0.00  0.00      CHAM  
ATOM   4638  HD2 ILE C 187     112.210  74.880  72.750  0.00  0.00      CHAM  
ATOM   4639  HD3 ILE C 187     112.470  74.050  71.190  0.00  0.00      CHAM  
ATOM   4640  C   ILE C 187     111.430  70.840  75.150  0.00  0.00      CHAM  
ATOM   4641  O   ILE C 187     111.880  71.140  76.270  0.00  0.00      CHAM  
ATOM   4642  N   ALA C 188     110.080  70.630  74.900  0.00  0.00      CHAM  
ATOM   4643  HN  ALA C 188     109.860  70.490  73.940  0.00  0.00      CHAM  
ATOM   4644  CA  ALA C 188     109.050  70.600  75.900  0.00  0.00      CHAM  
ATOM   4645  HA  ALA C 188     109.320  71.410  76.570  0.00  0.00      CHAM  
ATOM   4646  CB  ALA C 188     107.600  70.470  75.380  0.00  0.00      CHAM  
ATOM   4647  HB1 ALA C 188     107.450  71.260  74.600  0.00  0.00      CHAM  
ATOM   4648  HB2 ALA C 188     107.450  69.480  74.910  0.00  0.00      CHAM  
ATOM   4649  HB3 ALA C 188     106.880  70.590  76.220  0.00  0.00      CHAM  
ATOM   4650  C   ALA C 188     109.260  69.370  76.830  0.00  0.00      CHAM  
ATOM   4651  O   ALA C 188     109.210  69.390  78.100  0.00  0.00      CHAM  
ATOM   4652  N   ILE C 189     109.450  68.100  76.310  0.00  0.00      CHAM  
ATOM   4653  HN  ILE C 189     109.470  67.890  75.330  0.00  0.00      CHAM  
ATOM   4654  CA  ILE C 189     109.750  66.890  77.020  0.00  0.00      CHAM  
ATOM   4655  HA  ILE C 189     108.980  66.840  77.770  0.00  0.00      CHAM  
ATOM   4656  CB  ILE C 189     109.650  65.610  76.120  0.00  0.00      CHAM  
ATOM   4657  HB  ILE C 189     110.360  65.730  75.270  0.00  0.00      CHAM  
ATOM   4658  CG2 ILE C 189     110.060  64.400  76.950  0.00  0.00      CHAM  
ATOM   4659 HG21 ILE C 189     109.310  64.170  77.730  0.00  0.00      CHAM  
ATOM   4660 HG22 ILE C 189     110.250  63.580  76.220  0.00  0.00      CHAM  
ATOM   4661 HG23 ILE C 189     111.030  64.560  77.470  0.00  0.00      CHAM  
ATOM   4662  CG1 ILE C 189     108.220  65.310  75.650  0.00  0.00      CHAM  
ATOM   4663 HG11 ILE C 189     107.430  64.940  76.320  0.00  0.00      CHAM  
ATOM   4664 HG12 ILE C 189     107.760  66.270  75.360  0.00  0.00      CHAM  
ATOM   4665  CD  ILE C 189     108.290  64.340  74.420  0.00  0.00      CHAM  
ATOM   4666  HD1 ILE C 189     107.320  64.250  73.890  0.00  0.00      CHAM  
ATOM   4667  HD2 ILE C 189     108.980  64.740  73.650  0.00  0.00      CHAM  
ATOM   4668  HD3 ILE C 189     108.600  63.330  74.750  0.00  0.00      CHAM  
ATOM   4669  C   ILE C 189     111.000  67.040  77.770  0.00  0.00      CHAM  
ATOM   4670  O   ILE C 189     111.080  66.780  78.980  0.00  0.00      CHAM  
ATOM   4671  N   LEU C 190     112.020  67.590  77.120  0.00  0.00      CHAM  
ATOM   4672  HN  LEU C 190     111.760  67.800  76.170  0.00  0.00      CHAM  
ATOM   4673  CA  LEU C 190     113.300  67.930  77.760  0.00  0.00      CHAM  
ATOM   4674  HA  LEU C 190     113.690  67.030  78.210  0.00  0.00      CHAM  
ATOM   4675  CB  LEU C 190     114.350  68.360  76.750  0.00  0.00      CHAM  
ATOM   4676  HB1 LEU C 190     114.550  67.480  76.100  0.00  0.00      CHAM  
ATOM   4677  HB2 LEU C 190     113.890  69.180  76.150  0.00  0.00      CHAM  
ATOM   4678  CG  LEU C 190     115.740  68.780  77.290  0.00  0.00      CHAM  
ATOM   4679  HG  LEU C 190     115.770  69.550  78.100  0.00  0.00      CHAM  
ATOM   4680  CD1 LEU C 190     116.470  67.490  77.780  0.00  0.00      CHAM  
ATOM   4681 HD11 LEU C 190     115.820  67.020  78.550  0.00  0.00      CHAM  
ATOM   4682 HD12 LEU C 190     116.670  66.770  76.970  0.00  0.00      CHAM  
ATOM   4683 HD13 LEU C 190     117.400  67.730  78.340  0.00  0.00      CHAM  
ATOM   4684  CD2 LEU C 190     116.610  69.270  76.100  0.00  0.00      CHAM  
ATOM   4685 HD21 LEU C 190     116.600  68.520  75.280  0.00  0.00      CHAM  
ATOM   4686 HD22 LEU C 190     116.190  70.220  75.730  0.00  0.00      CHAM  
ATOM   4687 HD23 LEU C 190     117.660  69.320  76.490  0.00  0.00      CHAM  
ATOM   4688  C   LEU C 190     113.290  68.840  78.980  0.00  0.00      CHAM  
ATOM   4689  O   LEU C 190     113.970  68.640  79.970  0.00  0.00      CHAM  
ATOM   4690  N   ALA C 191     112.520  69.940  78.890  0.00  0.00      CHAM  
ATOM   4691  HN  ALA C 191     112.040  70.100  78.020  0.00  0.00      CHAM  
ATOM   4692  CA  ALA C 191     112.410  70.960  79.980  0.00  0.00      CHAM  
ATOM   4693  HA  ALA C 191     113.420  71.050  80.360  0.00  0.00      CHAM  
ATOM   4694  CB  ALA C 191     111.930  72.270  79.320  0.00  0.00      CHAM  
ATOM   4695  HB1 ALA C 191     112.010  73.180  79.960  0.00  0.00      CHAM  
ATOM   4696  HB2 ALA C 191     112.520  72.470  78.400  0.00  0.00      CHAM  
ATOM   4697  HB3 ALA C 191     110.860  72.260  79.060  0.00  0.00      CHAM  
ATOM   4698  C   ALA C 191     111.600  70.450  81.110  0.00  0.00      CHAM  
ATOM   4699  O   ALA C 191     111.880  70.680  82.310  0.00  0.00      CHAM  
ATOM   4700  N   LEU C 192     110.660  69.660  80.760  0.00  0.00      CHAM  
ATOM   4701  HN  LEU C 192     110.480  69.590  79.790  0.00  0.00      CHAM  
ATOM   4702  CA  LEU C 192     109.810  68.870  81.680  0.00  0.00      CHAM  
ATOM   4703  HA  LEU C 192     109.410  69.550  82.420  0.00  0.00      CHAM  
ATOM   4704  CB  LEU C 192     108.670  68.280  80.780  0.00  0.00      CHAM  
ATOM   4705  HB1 LEU C 192     108.250  69.160  80.260  0.00  0.00      CHAM  
ATOM   4706  HB2 LEU C 192     109.090  67.520  80.090  0.00  0.00      CHAM  
ATOM   4707  CG  LEU C 192     107.490  67.730  81.520  0.00  0.00      CHAM  
ATOM   4708  HG  LEU C 192     107.220  68.320  82.420  0.00  0.00      CHAM  
ATOM   4709  CD1 LEU C 192     106.170  67.660  80.760  0.00  0.00      CHAM  
ATOM   4710 HD11 LEU C 192     106.080  66.800  80.060  0.00  0.00      CHAM  
ATOM   4711 HD12 LEU C 192     105.330  67.460  81.460  0.00  0.00      CHAM  
ATOM   4712 HD13 LEU C 192     105.940  68.630  80.270  0.00  0.00      CHAM  
ATOM   4713  CD2 LEU C 192     107.760  66.320  82.140  0.00  0.00      CHAM  
ATOM   4714 HD21 LEU C 192     106.760  65.940  82.450  0.00  0.00      CHAM  
ATOM   4715 HD22 LEU C 192     108.200  65.570  81.430  0.00  0.00      CHAM  
ATOM   4716 HD23 LEU C 192     108.540  66.340  82.930  0.00  0.00      CHAM  
ATOM   4717  C   LEU C 192     110.660  67.910  82.470  0.00  0.00      CHAM  
ATOM   4718  O   LEU C 192     110.610  67.850  83.670  0.00  0.00      CHAM  
ATOM   4719  N   VAL C 193     111.580  67.110  81.790  0.00  0.00      CHAM  
ATOM   4720  HN  VAL C 193     111.560  67.000  80.790  0.00  0.00      CHAM  
ATOM   4721  CA  VAL C 193     112.550  66.290  82.450  0.00  0.00      CHAM  
ATOM   4722  HA  VAL C 193     111.980  65.770  83.210  0.00  0.00      CHAM  
ATOM   4723  CB  VAL C 193     113.300  65.220  81.530  0.00  0.00      CHAM  
ATOM   4724  HB  VAL C 193     113.860  65.750  80.720  0.00  0.00      CHAM  
ATOM   4725  CG1 VAL C 193     114.280  64.380  82.400  0.00  0.00      CHAM  
ATOM   4726 HG11 VAL C 193     113.740  63.900  83.230  0.00  0.00      CHAM  
ATOM   4727 HG12 VAL C 193     114.600  63.590  81.680  0.00  0.00      CHAM  
ATOM   4728 HG13 VAL C 193     115.140  64.950  82.800  0.00  0.00      CHAM  
ATOM   4729  CG2 VAL C 193     112.160  64.300  80.960  0.00  0.00      CHAM  
ATOM   4730 HG21 VAL C 193     112.570  63.380  80.490  0.00  0.00      CHAM  
ATOM   4731 HG22 VAL C 193     111.620  63.940  81.860  0.00  0.00      CHAM  
ATOM   4732 HG23 VAL C 193     111.470  64.910  80.310  0.00  0.00      CHAM  
ATOM   4733  C   VAL C 193     113.400  67.080  83.370  0.00  0.00      CHAM  
ATOM   4734  O   VAL C 193     113.670  66.670  84.510  0.00  0.00      CHAM  
ATOM   4735  N   PHE C 194     113.830  68.250  82.990  0.00  0.00      CHAM  
ATOM   4736  HN  PHE C 194     113.680  68.560  82.050  0.00  0.00      CHAM  
ATOM   4737  CA  PHE C 194     114.710  69.120  83.830  0.00  0.00      CHAM  
ATOM   4738  HA  PHE C 194     115.610  68.560  84.030  0.00  0.00      CHAM  
ATOM   4739  CB  PHE C 194     115.110  70.340  82.870  0.00  0.00      CHAM  
ATOM   4740  HB1 PHE C 194     115.610  69.950  81.950  0.00  0.00      CHAM  
ATOM   4741  HB2 PHE C 194     114.190  70.900  82.600  0.00  0.00      CHAM  
ATOM   4742  CG  PHE C 194     116.090  71.260  83.470  0.00  0.00      CHAM  
ATOM   4743  CD1 PHE C 194     115.840  72.630  83.730  0.00  0.00      CHAM  
ATOM   4744  HD1 PHE C 194     114.980  73.170  83.390  0.00  0.00      CHAM  
ATOM   4745  CE1 PHE C 194     116.800  73.530  84.320  0.00  0.00      CHAM  
ATOM   4746  HE1 PHE C 194     116.570  74.580  84.430  0.00  0.00      CHAM  
ATOM   4747  CZ  PHE C 194     118.030  72.910  84.640  0.00  0.00      CHAM  
ATOM   4748  HZ  PHE C 194     118.850  73.450  85.090  0.00  0.00      CHAM  
ATOM   4749  CD2 PHE C 194     117.380  70.790  83.690  0.00  0.00      CHAM  
ATOM   4750  HD2 PHE C 194     117.660  69.770  83.490  0.00  0.00      CHAM  
ATOM   4751  CE2 PHE C 194     118.310  71.610  84.350  0.00  0.00      CHAM  
ATOM   4752  HE2 PHE C 194     119.250  71.130  84.570  0.00  0.00      CHAM  
ATOM   4753  C   PHE C 194     114.070  69.580  85.120  0.00  0.00      CHAM  
ATOM   4754  O   PHE C 194     114.620  69.570  86.200  0.00  0.00      CHAM  
ATOM   4755  N   VAL C 195     112.790  69.940  85.010  0.00  0.00      CHAM  
ATOM   4756  HN  VAL C 195     112.290  69.830  84.160  0.00  0.00      CHAM  
ATOM   4757  CA  VAL C 195     111.960  70.180  86.230  0.00  0.00      CHAM  
ATOM   4758  HA  VAL C 195     112.340  71.010  86.800  0.00  0.00      CHAM  
ATOM   4759  CB  VAL C 195     110.520  70.620  85.830  0.00  0.00      CHAM  
ATOM   4760  HB  VAL C 195     110.020  69.850  85.220  0.00  0.00      CHAM  
ATOM   4761  CG1 VAL C 195     109.640  70.960  87.030  0.00  0.00      CHAM  
ATOM   4762 HG11 VAL C 195     108.790  71.580  86.680  0.00  0.00      CHAM  
ATOM   4763 HG12 VAL C 195     109.230  70.090  87.590  0.00  0.00      CHAM  
ATOM   4764 HG13 VAL C 195     110.270  71.580  87.710  0.00  0.00      CHAM  
ATOM   4765  CG2 VAL C 195     110.600  71.960  85.030  0.00  0.00      CHAM  
ATOM   4766 HG21 VAL C 195     111.240  71.980  84.130  0.00  0.00      CHAM  
ATOM   4767 HG22 VAL C 195     109.560  72.170  84.680  0.00  0.00      CHAM  
ATOM   4768 HG23 VAL C 195     110.820  72.820  85.710  0.00  0.00      CHAM  
ATOM   4769  C   VAL C 195     111.810  68.940  87.100  0.00  0.00      CHAM  
ATOM   4770  O   VAL C 195     111.860  68.930  88.330  0.00  0.00      CHAM  
ATOM   4771  N   HSD C 196     111.620  67.710  86.550  0.00  0.00      CHAM  
ATOM   4772  HN  HSD C 196     111.390  67.560  85.580  0.00  0.00      CHAM  
ATOM   4773  CA  HSD C 196     111.770  66.460  87.360  0.00  0.00      CHAM  
ATOM   4774  HA  HSD C 196     111.000  66.560  88.110  0.00  0.00      CHAM  
ATOM   4775  CB  HSD C 196     111.400  65.190  86.620  0.00  0.00      CHAM  
ATOM   4776  HB1 HSD C 196     110.650  65.300  85.810  0.00  0.00      CHAM  
ATOM   4777  HB2 HSD C 196     112.280  64.800  86.070  0.00  0.00      CHAM  
ATOM   4778  ND1 HSD C 196     109.700  63.760  87.690  0.00  0.00      CHAM  
ATOM   4779  HD1 HSD C 196     108.940  64.410  87.620  0.00  0.00      CHAM  
ATOM   4780  CG  HSD C 196     111.020  64.110  87.510  0.00  0.00      CHAM  
ATOM   4781  CE1 HSD C 196     109.670  62.550  88.250  0.00  0.00      CHAM  
ATOM   4782  HE1 HSD C 196     108.720  62.130  88.580  0.00  0.00      CHAM  
ATOM   4783  NE2 HSD C 196     110.830  62.080  88.480  0.00  0.00      CHAM  
ATOM   4784  CD2 HSD C 196     111.700  63.030  88.000  0.00  0.00      CHAM  
ATOM   4785  HD2 HSD C 196     112.710  62.750  87.760  0.00  0.00      CHAM  
ATOM   4786  C   HSD C 196     113.050  66.300  88.000  0.00  0.00      CHAM  
ATOM   4787  O   HSD C 196     113.170  65.960  89.200  0.00  0.00      CHAM  
ATOM   4788  N   TYR C 197     114.170  66.540  87.300  0.00  0.00      CHAM  
ATOM   4789  HN  TYR C 197     114.080  66.810  86.340  0.00  0.00      CHAM  
ATOM   4790  CA  TYR C 197     115.570  66.590  87.860  0.00  0.00      CHAM  
ATOM   4791  HA  TYR C 197     115.750  65.630  88.320  0.00  0.00      CHAM  
ATOM   4792  CB  TYR C 197     116.600  66.910  86.800  0.00  0.00      CHAM  
ATOM   4793  HB1 TYR C 197     116.620  66.050  86.090  0.00  0.00      CHAM  
ATOM   4794  HB2 TYR C 197     116.460  67.860  86.230  0.00  0.00      CHAM  
ATOM   4795  CG  TYR C 197     118.030  66.870  87.350  0.00  0.00      CHAM  
ATOM   4796  CD1 TYR C 197     118.630  65.710  87.940  0.00  0.00      CHAM  
ATOM   4797  HD1 TYR C 197     118.000  64.830  88.060  0.00  0.00      CHAM  
ATOM   4798  CE1 TYR C 197     119.950  65.680  88.340  0.00  0.00      CHAM  
ATOM   4799  HE1 TYR C 197     120.330  64.810  88.870  0.00  0.00      CHAM  
ATOM   4800  CZ  TYR C 197     120.790  66.710  87.970  0.00  0.00      CHAM  
ATOM   4801  OH  TYR C 197     122.110  66.730  88.430  0.00  0.00      CHAM  
ATOM   4802  HH  TYR C 197     122.320  65.920  88.890  0.00  0.00      CHAM  
ATOM   4803  CD2 TYR C 197     118.920  67.940  87.080  0.00  0.00      CHAM  
ATOM   4804  HD2 TYR C 197     118.600  68.870  86.620  0.00  0.00      CHAM  
ATOM   4805  CE2 TYR C 197     120.290  67.820  87.330  0.00  0.00      CHAM  
ATOM   4806  HE2 TYR C 197     120.950  68.650  87.150  0.00  0.00      CHAM  
ATOM   4807  C   TYR C 197     115.680  67.610  89.010  0.00  0.00      CHAM  
ATOM   4808  O   TYR C 197     116.220  67.280  90.110  0.00  0.00      CHAM  
ATOM   4809  N   ASN C 198     115.260  68.840  88.820  0.00  0.00      CHAM  
ATOM   4810  HN  ASN C 198     115.020  69.040  87.870  0.00  0.00      CHAM  
ATOM   4811  CA  ASN C 198     115.140  69.850  89.800  0.00  0.00      CHAM  
ATOM   4812  HA  ASN C 198     116.140  69.940  90.200  0.00  0.00      CHAM  
ATOM   4813  CB  ASN C 198     114.720  71.220  88.970  0.00  0.00      CHAM  
ATOM   4814  HB1 ASN C 198     113.710  71.100  88.510  0.00  0.00      CHAM  
ATOM   4815  HB2 ASN C 198     114.740  72.050  89.720  0.00  0.00      CHAM  
ATOM   4816  CG  ASN C 198     115.700  71.520  87.920  0.00  0.00      CHAM  
ATOM   4817  OD1 ASN C 198     116.870  71.170  88.000  0.00  0.00      CHAM  
ATOM   4818  ND2 ASN C 198     115.290  72.460  86.940  0.00  0.00      CHAM  
ATOM   4819 HD21 ASN C 198     115.930  72.640  86.200  0.00  0.00      CHAM  
ATOM   4820 HD22 ASN C 198     114.380  72.880  86.890  0.00  0.00      CHAM  
ATOM   4821  C   ASN C 198     114.200  69.490  91.020  0.00  0.00      CHAM  
ATOM   4822  O   ASN C 198     114.520  69.800  92.180  0.00  0.00      CHAM  
ATOM   4823  N   ALA C 199     113.030  68.960  90.810  0.00  0.00      CHAM  
ATOM   4824  HN  ALA C 199     112.670  68.840  89.880  0.00  0.00      CHAM  
ATOM   4825  CA  ALA C 199     112.070  68.860  91.860  0.00  0.00      CHAM  
ATOM   4826  HA  ALA C 199     112.160  69.680  92.550  0.00  0.00      CHAM  
ATOM   4827  CB  ALA C 199     110.700  69.150  91.180  0.00  0.00      CHAM  
ATOM   4828  HB1 ALA C 199     110.820  70.060  90.560  0.00  0.00      CHAM  
ATOM   4829  HB2 ALA C 199     110.380  68.380  90.430  0.00  0.00      CHAM  
ATOM   4830  HB3 ALA C 199     109.800  69.220  91.840  0.00  0.00      CHAM  
ATOM   4831  C   ALA C 199     112.040  67.450  92.550  0.00  0.00      CHAM  
ATOM   4832  O   ALA C 199     111.980  67.320  93.750  0.00  0.00      CHAM  
ATOM   4833  N   THR C 200     112.210  66.350  91.730  0.00  0.00      CHAM  
ATOM   4834  HN  THR C 200     112.350  66.450  90.740  0.00  0.00      CHAM  
ATOM   4835  CA  THR C 200     112.160  64.970  92.300  0.00  0.00      CHAM  
ATOM   4836  HA  THR C 200     111.730  65.010  93.300  0.00  0.00      CHAM  
ATOM   4837  CB  THR C 200     111.140  64.180  91.410  0.00  0.00      CHAM  
ATOM   4838  HB  THR C 200     111.540  64.010  90.390  0.00  0.00      CHAM  
ATOM   4839  OG1 THR C 200     109.850  64.770  91.330  0.00  0.00      CHAM  
ATOM   4840  HG1 THR C 200     109.310  64.080  90.970  0.00  0.00      CHAM  
ATOM   4841  CG2 THR C 200     110.890  62.790  92.080  0.00  0.00      CHAM  
ATOM   4842 HG21 THR C 200     111.710  62.160  91.690  0.00  0.00      CHAM  
ATOM   4843 HG22 THR C 200     111.030  62.830  93.170  0.00  0.00      CHAM  
ATOM   4844 HG23 THR C 200     109.940  62.280  91.790  0.00  0.00      CHAM  
ATOM   4845  C   THR C 200     113.530  64.280  92.340  0.00  0.00      CHAM  
ATOM   4846  O   THR C 200     113.800  63.520  93.240  0.00  0.00      CHAM  
ATOM   4847  N   GLY C 201     114.590  64.740  91.520  0.00  0.00      CHAM  
ATOM   4848  HN  GLY C 201     114.280  65.400  90.830  0.00  0.00      CHAM  
ATOM   4849  CA  GLY C 201     116.000  64.710  91.880  0.00  0.00      CHAM  
ATOM   4850  HA1 GLY C 201     116.160  64.030  92.710  0.00  0.00      CHAM  
ATOM   4851  HA2 GLY C 201     116.330  65.720  92.050  0.00  0.00      CHAM  
ATOM   4852  C   GLY C 201     116.820  64.010  90.800  0.00  0.00      CHAM  
ATOM   4853  O   GLY C 201     118.020  64.130  90.850  0.00  0.00      CHAM  
ATOM   4854  N   VAL C 202     116.150  63.340  89.870  0.00  0.00      CHAM  
ATOM   4855  HN  VAL C 202     115.170  63.390  90.050  0.00  0.00      CHAM  
ATOM   4856  CA  VAL C 202     116.770  62.410  88.900  0.00  0.00      CHAM  
ATOM   4857  HA  VAL C 202     117.840  62.610  88.870  0.00  0.00      CHAM  
ATOM   4858  CB  VAL C 202     116.360  60.930  89.240  0.00  0.00      CHAM  
ATOM   4859  HB  VAL C 202     116.690  60.250  88.430  0.00  0.00      CHAM  
ATOM   4860  CG1 VAL C 202     116.930  60.540  90.600  0.00  0.00      CHAM  
ATOM   4861 HG11 VAL C 202     117.870  59.990  90.350  0.00  0.00      CHAM  
ATOM   4862 HG12 VAL C 202     116.970  61.340  91.350  0.00  0.00      CHAM  
ATOM   4863 HG13 VAL C 202     116.300  59.720  90.980  0.00  0.00      CHAM  
ATOM   4864  CG2 VAL C 202     114.890  60.820  89.290  0.00  0.00      CHAM  
ATOM   4865 HG21 VAL C 202     114.490  59.830  89.600  0.00  0.00      CHAM  
ATOM   4866 HG22 VAL C 202     114.510  61.560  90.030  0.00  0.00      CHAM  
ATOM   4867 HG23 VAL C 202     114.370  61.190  88.390  0.00  0.00      CHAM  
ATOM   4868  C   VAL C 202     116.430  62.690  87.470  0.00  0.00      CHAM  
ATOM   4869  O   VAL C 202     115.420  63.390  87.110  0.00  0.00      CHAM  
ATOM   4870  N   TRP C 203     117.270  62.180  86.540  0.00  0.00      CHAM  
ATOM   4871  HN  TRP C 203     118.030  61.600  86.850  0.00  0.00      CHAM  
ATOM   4872  CA  TRP C 203     117.010  62.170  85.100  0.00  0.00      CHAM  
ATOM   4873  HA  TRP C 203     116.540  63.120  84.880  0.00  0.00      CHAM  
ATOM   4874  CB  TRP C 203     118.420  62.040  84.490  0.00  0.00      CHAM  
ATOM   4875  HB1 TRP C 203     119.100  61.510  85.200  0.00  0.00      CHAM  
ATOM   4876  HB2 TRP C 203     118.300  61.470  83.540  0.00  0.00      CHAM  
ATOM   4877  CG  TRP C 203     119.020  63.320  84.190  0.00  0.00      CHAM  
ATOM   4878  CD1 TRP C 203     119.920  63.910  85.060  0.00  0.00      CHAM  
ATOM   4879  HD1 TRP C 203     120.100  63.620  86.080  0.00  0.00      CHAM  
ATOM   4880  NE1 TRP C 203     120.280  65.180  84.550  0.00  0.00      CHAM  
ATOM   4881  HE1 TRP C 203     120.840  65.920  84.850  0.00  0.00      CHAM  
ATOM   4882  CE2 TRP C 203     119.610  65.350  83.350  0.00  0.00      CHAM  
ATOM   4883  CD2 TRP C 203     118.780  64.200  83.110  0.00  0.00      CHAM  
ATOM   4884  CE3 TRP C 203     118.080  64.130  81.900  0.00  0.00      CHAM  
ATOM   4885  HE3 TRP C 203     117.580  63.230  81.590  0.00  0.00      CHAM  
ATOM   4886  CZ3 TRP C 203     118.160  65.210  80.970  0.00  0.00      CHAM  
ATOM   4887  HZ3 TRP C 203     117.580  65.120  80.070  0.00  0.00      CHAM  
ATOM   4888  CZ2 TRP C 203     119.540  66.490  82.520  0.00  0.00      CHAM  
ATOM   4889  HZ2 TRP C 203     120.030  67.430  82.730  0.00  0.00      CHAM  
ATOM   4890  CH2 TRP C 203     118.820  66.440  81.300  0.00  0.00      CHAM  
ATOM   4891  HH2 TRP C 203     118.910  67.200  80.540  0.00  0.00      CHAM  
ATOM   4892  C   TRP C 203     116.120  61.000  84.670  0.00  0.00      CHAM  
ATOM   4893  O   TRP C 203     116.560  59.850  84.810  0.00  0.00      CHAM  
ATOM   4894  N   THR C 204     114.900  61.310  84.190  0.00  0.00      CHAM  
ATOM   4895  HN  THR C 204     114.580  62.220  83.960  0.00  0.00      CHAM  
ATOM   4896  CA  THR C 204     114.000  60.200  83.830  0.00  0.00      CHAM  
ATOM   4897  HA  THR C 204     114.590  59.380  83.440  0.00  0.00      CHAM  
ATOM   4898  CB  THR C 204     113.230  59.610  85.020  0.00  0.00      CHAM  
ATOM   4899  HB  THR C 204     113.890  58.890  85.550  0.00  0.00      CHAM  
ATOM   4900  OG1 THR C 204     112.160  58.780  84.530  0.00  0.00      CHAM  
ATOM   4901  HG1 THR C 204     111.780  58.330  85.290  0.00  0.00      CHAM  
ATOM   4902  CG2 THR C 204     112.720  60.640  85.960  0.00  0.00      CHAM  
ATOM   4903 HG21 THR C 204     112.130  61.380  85.400  0.00  0.00      CHAM  
ATOM   4904 HG22 THR C 204     112.140  60.100  86.750  0.00  0.00      CHAM  
ATOM   4905 HG23 THR C 204     113.610  61.070  86.460  0.00  0.00      CHAM  
ATOM   4906  C   THR C 204     113.040  60.660  82.660  0.00  0.00      CHAM  
ATOM   4907  O   THR C 204     112.520  61.810  82.610  0.00  0.00      CHAM  
ATOM   4908  N   PHE C 205     112.630  59.740  81.840  0.00  0.00      CHAM  
ATOM   4909  HN  PHE C 205     112.640  58.750  81.930  0.00  0.00      CHAM  
ATOM   4910  CA  PHE C 205     111.720  60.040  80.790  0.00  0.00      CHAM  
ATOM   4911  HA  PHE C 205     111.360  61.060  80.910  0.00  0.00      CHAM  
ATOM   4912  CB  PHE C 205     112.360  59.780  79.390  0.00  0.00      CHAM  
ATOM   4913  HB1 PHE C 205     113.070  58.930  79.540  0.00  0.00      CHAM  
ATOM   4914  HB2 PHE C 205     111.650  59.480  78.600  0.00  0.00      CHAM  
ATOM   4915  CG  PHE C 205     113.130  61.020  78.910  0.00  0.00      CHAM  
ATOM   4916  CD1 PHE C 205     114.350  61.330  79.540  0.00  0.00      CHAM  
ATOM   4917  HD1 PHE C 205     114.770  60.690  80.300  0.00  0.00      CHAM  
ATOM   4918  CE1 PHE C 205     115.090  62.480  79.200  0.00  0.00      CHAM  
ATOM   4919  HE1 PHE C 205     116.020  62.630  79.710  0.00  0.00      CHAM  
ATOM   4920  CZ  PHE C 205     114.540  63.300  78.150  0.00  0.00      CHAM  
ATOM   4921  HZ  PHE C 205     115.060  64.220  77.880  0.00  0.00      CHAM  
ATOM   4922  CD2 PHE C 205     112.700  61.930  77.860  0.00  0.00      CHAM  
ATOM   4923  HD2 PHE C 205     111.780  61.750  77.320  0.00  0.00      CHAM  
ATOM   4924  CE2 PHE C 205     113.460  63.030  77.470  0.00  0.00      CHAM  
ATOM   4925  HE2 PHE C 205     113.070  63.720  76.740  0.00  0.00      CHAM  
ATOM   4926  C   PHE C 205     110.410  59.240  80.980  0.00  0.00      CHAM  
ATOM   4927  O   PHE C 205     109.580  59.170  80.080  0.00  0.00      CHAM  
ATOM   4928  N   ASN C 206     110.190  58.590  82.160  0.00  0.00      CHAM  
ATOM   4929  HN  ASN C 206     110.780  58.790  82.930  0.00  0.00      CHAM  
ATOM   4930  CA  ASN C 206     109.120  57.620  82.370  0.00  0.00      CHAM  
ATOM   4931  HA  ASN C 206     108.940  57.220  81.390  0.00  0.00      CHAM  
ATOM   4932  CB  ASN C 206     109.690  56.490  83.250  0.00  0.00      CHAM  
ATOM   4933  HB1 ASN C 206     110.200  56.960  84.100  0.00  0.00      CHAM  
ATOM   4934  HB2 ASN C 206     108.840  55.850  83.600  0.00  0.00      CHAM  
ATOM   4935  CG  ASN C 206     110.650  55.610  82.470  0.00  0.00      CHAM  
ATOM   4936  OD1 ASN C 206     110.440  55.340  81.260  0.00  0.00      CHAM  
ATOM   4937  ND2 ASN C 206     111.680  55.090  83.210  0.00  0.00      CHAM  
ATOM   4938 HD21 ASN C 206     112.410  54.570  82.750  0.00  0.00      CHAM  
ATOM   4939 HD22 ASN C 206     111.790  55.320  84.170  0.00  0.00      CHAM  
ATOM   4940  C   ASN C 206     107.860  58.180  83.060  0.00  0.00      CHAM  
ATOM   4941  O   ASN C 206     107.890  58.580  84.210  0.00  0.00      CHAM  
ATOM   4942  N   TYR C 207     106.710  58.130  82.290  0.00  0.00      CHAM  
ATOM   4943  HN  TYR C 207     106.780  57.590  81.440  0.00  0.00      CHAM  
ATOM   4944  CA  TYR C 207     105.430  58.720  82.550  0.00  0.00      CHAM  
ATOM   4945  HA  TYR C 207     105.440  59.780  82.290  0.00  0.00      CHAM  
ATOM   4946  CB  TYR C 207     104.360  58.120  81.560  0.00  0.00      CHAM  
ATOM   4947  HB1 TYR C 207     104.560  58.600  80.580  0.00  0.00      CHAM  
ATOM   4948  HB2 TYR C 207     104.520  57.030  81.570  0.00  0.00      CHAM  
ATOM   4949  CG  TYR C 207     102.850  58.450  81.810  0.00  0.00      CHAM  
ATOM   4950  CD1 TYR C 207     101.970  57.430  82.050  0.00  0.00      CHAM  
ATOM   4951  HD1 TYR C 207     102.290  56.410  82.150  0.00  0.00      CHAM  
ATOM   4952  CE1 TYR C 207     100.630  57.820  82.160  0.00  0.00      CHAM  
ATOM   4953  HE1 TYR C 207      99.980  56.990  82.370  0.00  0.00      CHAM  
ATOM   4954  CZ  TYR C 207     100.150  59.160  82.150  0.00  0.00      CHAM  
ATOM   4955  OH  TYR C 207      98.750  59.490  82.230  0.00  0.00      CHAM  
ATOM   4956  HH  TYR C 207      98.640  60.240  81.640  0.00  0.00      CHAM  
ATOM   4957  CD2 TYR C 207     102.480  59.820  81.750  0.00  0.00      CHAM  
ATOM   4958  HD2 TYR C 207     103.200  60.610  81.650  0.00  0.00      CHAM  
ATOM   4959  CE2 TYR C 207     101.120  60.200  81.990  0.00  0.00      CHAM  
ATOM   4960  HE2 TYR C 207     100.710  61.200  81.970  0.00  0.00      CHAM  
ATOM   4961  C   TYR C 207     104.900  58.640  84.020  0.00  0.00      CHAM  
ATOM   4962  O   TYR C 207     104.470  59.550  84.590  0.00  0.00      CHAM  
ATOM   4963  N   GLU C 208     105.010  57.460  84.640  0.00  0.00      CHAM  
ATOM   4964  HN  GLU C 208     105.350  56.690  84.110  0.00  0.00      CHAM  
ATOM   4965  CA  GLU C 208     104.550  57.290  86.000  0.00  0.00      CHAM  
ATOM   4966  HA  GLU C 208     103.570  57.740  86.120  0.00  0.00      CHAM  
ATOM   4967  CB  GLU C 208     104.490  55.750  86.430  0.00  0.00      CHAM  
ATOM   4968  HB1 GLU C 208     105.330  55.310  85.870  0.00  0.00      CHAM  
ATOM   4969  HB2 GLU C 208     104.550  55.710  87.530  0.00  0.00      CHAM  
ATOM   4970  CG  GLU C 208     103.190  55.100  85.870  0.00  0.00      CHAM  
ATOM   4971  HG1 GLU C 208     102.340  55.680  86.290  0.00  0.00      CHAM  
ATOM   4972  HG2 GLU C 208     103.170  55.250  84.770  0.00  0.00      CHAM  
ATOM   4973  CD  GLU C 208     103.050  53.640  86.210  0.00  0.00      CHAM  
ATOM   4974  OE1 GLU C 208     102.480  53.280  87.300  0.00  0.00      CHAM  
ATOM   4975  OE2 GLU C 208     103.550  52.710  85.530  0.00  0.00      CHAM  
ATOM   4976  C   GLU C 208     105.350  58.120  86.980  0.00  0.00      CHAM  
ATOM   4977  O   GLU C 208     104.840  58.710  87.930  0.00  0.00      CHAM  
ATOM   4978  N   GLU C 209     106.690  58.220  86.790  0.00  0.00      CHAM  
ATOM   4979  HN  GLU C 209     107.050  57.950  85.900  0.00  0.00      CHAM  
ATOM   4980  CA  GLU C 209     107.540  59.050  87.530  0.00  0.00      CHAM  
ATOM   4981  HA  GLU C 209     107.490  58.810  88.570  0.00  0.00      CHAM  
ATOM   4982  CB  GLU C 209     109.000  58.830  87.080  0.00  0.00      CHAM  
ATOM   4983  HB1 GLU C 209     109.160  59.260  86.060  0.00  0.00      CHAM  
ATOM   4984  HB2 GLU C 209     109.610  59.520  87.690  0.00  0.00      CHAM  
ATOM   4985  CG  GLU C 209     109.400  57.400  87.290  0.00  0.00      CHAM  
ATOM   4986  HG1 GLU C 209     109.130  57.000  88.280  0.00  0.00      CHAM  
ATOM   4987  HG2 GLU C 209     108.830  56.850  86.520  0.00  0.00      CHAM  
ATOM   4988  CD  GLU C 209     110.900  57.120  87.110  0.00  0.00      CHAM  
ATOM   4989  OE1 GLU C 209     111.280  56.280  86.260  0.00  0.00      CHAM  
ATOM   4990  OE2 GLU C 209     111.760  57.700  87.870  0.00  0.00      CHAM  
ATOM   4991  C   GLU C 209     107.180  60.560  87.310  0.00  0.00      CHAM  
ATOM   4992  O   GLU C 209     106.980  61.310  88.280  0.00  0.00      CHAM  
ATOM   4993  N   LEU C 210     106.900  60.990  86.020  0.00  0.00      CHAM  
ATOM   4994  HN  LEU C 210     107.100  60.330  85.300  0.00  0.00      CHAM  
ATOM   4995  CA  LEU C 210     106.680  62.370  85.580  0.00  0.00      CHAM  
ATOM   4996  HA  LEU C 210     107.400  63.070  85.980  0.00  0.00      CHAM  
ATOM   4997  CB  LEU C 210     106.710  62.490  84.030  0.00  0.00      CHAM  
ATOM   4998  HB1 LEU C 210     105.930  61.820  83.620  0.00  0.00      CHAM  
ATOM   4999  HB2 LEU C 210     106.570  63.500  83.600  0.00  0.00      CHAM  
ATOM   5000  CG  LEU C 210     108.050  61.960  83.350  0.00  0.00      CHAM  
ATOM   5001  HG  LEU C 210     108.180  60.930  83.730  0.00  0.00      CHAM  
ATOM   5002  CD1 LEU C 210     107.940  61.710  81.880  0.00  0.00      CHAM  
ATOM   5003 HD11 LEU C 210     108.770  61.070  81.530  0.00  0.00      CHAM  
ATOM   5004 HD12 LEU C 210     106.980  61.190  81.670  0.00  0.00      CHAM  
ATOM   5005 HD13 LEU C 210     108.090  62.630  81.290  0.00  0.00      CHAM  
ATOM   5006  CD2 LEU C 210     109.390  62.670  83.660  0.00  0.00      CHAM  
ATOM   5007 HD21 LEU C 210     109.580  62.620  84.760  0.00  0.00      CHAM  
ATOM   5008 HD22 LEU C 210     110.260  62.290  83.080  0.00  0.00      CHAM  
ATOM   5009 HD23 LEU C 210     109.320  63.730  83.310  0.00  0.00      CHAM  
ATOM   5010  C   LEU C 210     105.310  62.870  86.060  0.00  0.00      CHAM  
ATOM   5011  O   LEU C 210     105.170  64.050  86.290  0.00  0.00      CHAM  
ATOM   5012  N   LEU C 211     104.350  61.970  86.300  0.00  0.00      CHAM  
ATOM   5013  HN  LEU C 211     104.570  61.000  86.430  0.00  0.00      CHAM  
ATOM   5014  CA  LEU C 211     102.940  62.220  86.470  0.00  0.00      CHAM  
ATOM   5015  HA  LEU C 211     102.430  62.490  85.560  0.00  0.00      CHAM  
ATOM   5016  CB  LEU C 211     102.220  60.850  86.670  0.00  0.00      CHAM  
ATOM   5017  HB1 LEU C 211     102.360  60.270  85.730  0.00  0.00      CHAM  
ATOM   5018  HB2 LEU C 211     102.700  60.240  87.450  0.00  0.00      CHAM  
ATOM   5019  CG  LEU C 211     100.670  60.910  87.060  0.00  0.00      CHAM  
ATOM   5020  HG  LEU C 211     100.580  61.600  87.940  0.00  0.00      CHAM  
ATOM   5021  CD1 LEU C 211      99.780  61.390  85.880  0.00  0.00      CHAM  
ATOM   5022 HD11 LEU C 211      99.990  62.380  85.440  0.00  0.00      CHAM  
ATOM   5023 HD12 LEU C 211      99.790  60.670  85.030  0.00  0.00      CHAM  
ATOM   5024 HD13 LEU C 211      98.770  61.560  86.310  0.00  0.00      CHAM  
ATOM   5025  CD2 LEU C 211     100.360  59.490  87.660  0.00  0.00      CHAM  
ATOM   5026 HD21 LEU C 211     100.570  58.740  86.860  0.00  0.00      CHAM  
ATOM   5027 HD22 LEU C 211     100.960  59.140  88.530  0.00  0.00      CHAM  
ATOM   5028 HD23 LEU C 211      99.300  59.410  87.970  0.00  0.00      CHAM  
ATOM   5029  C   LEU C 211     102.530  63.210  87.480  0.00  0.00      CHAM  
ATOM   5030  O   LEU C 211     101.740  64.100  87.160  0.00  0.00      CHAM  
ATOM   5031  N   ASN C 212     103.190  63.190  88.650  0.00  0.00      CHAM  
ATOM   5032  HN  ASN C 212     103.910  62.510  88.840  0.00  0.00      CHAM  
ATOM   5033  CA  ASN C 212     102.930  64.110  89.740  0.00  0.00      CHAM  
ATOM   5034  HA  ASN C 212     101.980  64.620  89.620  0.00  0.00      CHAM  
ATOM   5035  CB  ASN C 212     102.880  63.190  91.000  0.00  0.00      CHAM  
ATOM   5036  HB1 ASN C 212     102.610  63.800  91.900  0.00  0.00      CHAM  
ATOM   5037  HB2 ASN C 212     101.990  62.510  91.000  0.00  0.00      CHAM  
ATOM   5038  CG  ASN C 212     104.070  62.260  91.320  0.00  0.00      CHAM  
ATOM   5039  OD1 ASN C 212     104.850  62.010  90.420  0.00  0.00      CHAM  
ATOM   5040  ND2 ASN C 212     104.190  61.720  92.600  0.00  0.00      CHAM  
ATOM   5041 HD21 ASN C 212     104.550  60.800  92.610  0.00  0.00      CHAM  
ATOM   5042 HD22 ASN C 212     103.630  62.030  93.370  0.00  0.00      CHAM  
ATOM   5043  C   ASN C 212     103.970  65.210  89.970  0.00  0.00      CHAM  
ATOM   5044  O   ASN C 212     103.940  65.820  91.040  0.00  0.00      CHAM  
ATOM   5045  N   THR C 213     104.930  65.400  89.010  0.00  0.00      CHAM  
ATOM   5046  HN  THR C 213     104.870  64.830  88.200  0.00  0.00      CHAM  
ATOM   5047  CA  THR C 213     105.860  66.530  88.990  0.00  0.00      CHAM  
ATOM   5048  HA  THR C 213     106.580  66.370  89.780  0.00  0.00      CHAM  
ATOM   5049  CB  THR C 213     106.630  66.640  87.710  0.00  0.00      CHAM  
ATOM   5050  HB  THR C 213     105.910  66.820  86.880  0.00  0.00      CHAM  
ATOM   5051  OG1 THR C 213     107.340  65.430  87.470  0.00  0.00      CHAM  
ATOM   5052  HG1 THR C 213     106.630  64.960  87.030  0.00  0.00      CHAM  
ATOM   5053  CG2 THR C 213     107.670  67.790  87.730  0.00  0.00      CHAM  
ATOM   5054 HG21 THR C 213     108.430  67.610  86.950  0.00  0.00      CHAM  
ATOM   5055 HG22 THR C 213     107.250  68.780  87.440  0.00  0.00      CHAM  
ATOM   5056 HG23 THR C 213     108.180  67.840  88.720  0.00  0.00      CHAM  
ATOM   5057  C   THR C 213     105.160  67.890  89.270  0.00  0.00      CHAM  
ATOM   5058  O   THR C 213     104.150  68.120  88.670  0.00  0.00      CHAM  
ATOM   5059  N   PRO C 214     105.550  68.810  90.130  0.00  0.00      CHAM  
ATOM   5060  CD  PRO C 214     106.310  68.540  91.370  0.00  0.00      CHAM  
ATOM   5061  HD1 PRO C 214     107.310  68.110  91.160  0.00  0.00      CHAM  
ATOM   5062  HD2 PRO C 214     105.670  67.870  91.980  0.00  0.00      CHAM
[truncated: 24,122,655 more chars]
