# Supplementary material for: Molecular and energetic basis of histidine switch dynamics in respiratory complex I
Source: Protein Sci. 2026 Jul 12;35(8):e70720. doi: 10.1002/pro.70720 (PMC13358369; doi:10.1002/pro.70720)
Supplement: Supplementary file 3 — Data S2. Snapshot from AWH simulation corresponding to histidine in B conformation (see Figure 5b, PDB format). [file PRO-35-e70720-s001.pdb]

CRYST1  200.153  128.417  118.385  90.00  90.00  90.00 P 1           1
ATOM      1  N   MET C   1     169.180  93.920  84.210  0.00  0.00      CHAK  
ATOM      2  HT1 MET C   1     169.600  94.040  85.160  0.00  0.00      CHAK  
ATOM      3  HT2 MET C   1     168.980  94.850  83.800  0.00  0.00      CHAK  
ATOM      4  HT3 MET C   1     169.880  93.460  83.600  0.00  0.00      CHAK  
ATOM      5  CA  MET C   1     167.900  93.220  84.140  0.00  0.00      CHAK  
ATOM      6  HA  MET C   1     168.040  92.150  84.010  0.00  0.00      CHAK  
ATOM      7  CB  MET C   1     167.010  93.350  85.440  0.00  0.00      CHAK  
ATOM      8  HB1 MET C   1     167.210  92.400  85.990  0.00  0.00      CHAK  
ATOM      9  HB2 MET C   1     167.380  94.180  86.080  0.00  0.00      CHAK  
ATOM     10  CG  MET C   1     165.500  93.660  85.420  0.00  0.00      CHAK  
ATOM     11  HG1 MET C   1     164.980  92.930  84.760  0.00  0.00      CHAK  
ATOM     12  HG2 MET C   1     165.260  93.390  86.460  0.00  0.00      CHAK  
ATOM     13  SD  MET C   1     165.110  95.450  85.030  0.00  0.00      CHAK  
ATOM     14  CE  MET C   1     163.420  95.130  85.510  0.00  0.00      CHAK  
ATOM     15  HE1 MET C   1     163.360  94.790  86.570  0.00  0.00      CHAK  
ATOM     16  HE2 MET C   1     162.880  96.110  85.430  0.00  0.00      CHAK  
ATOM     17  HE3 MET C   1     162.990  94.340  84.860  0.00  0.00      CHAK  
ATOM     18  C   MET C   1     167.200  93.590  82.820  0.00  0.00      CHAK  
ATOM     19  O   MET C   1     167.270  94.680  82.260  0.00  0.00      CHAK  
ATOM     20  N   ILE C   2     166.370  92.670  82.290  0.00  0.00      CHAK  
ATOM     21  HN  ILE C   2     166.340  91.730  82.640  0.00  0.00      CHAK  
ATOM     22  CA  ILE C   2     165.430  92.940  81.240  0.00  0.00      CHAK  
ATOM     23  HA  ILE C   2     165.510  93.960  80.910  0.00  0.00      CHAK  
ATOM     24  CB  ILE C   2     165.670  92.100  79.950  0.00  0.00      CHAK  
ATOM     25  HB  ILE C   2     165.630  91.030  80.270  0.00  0.00      CHAK  
ATOM     26  CG2 ILE C   2     164.470  92.340  78.900  0.00  0.00      CHAK  
ATOM     27 HG21 ILE C   2     164.170  93.410  78.940  0.00  0.00      CHAK  
ATOM     28 HG22 ILE C   2     164.690  92.070  77.850  0.00  0.00      CHAK  
ATOM     29 HG23 ILE C   2     163.490  91.870  79.150  0.00  0.00      CHAK  
ATOM     30  CG1 ILE C   2     167.060  92.400  79.300  0.00  0.00      CHAK  
ATOM     31 HG11 ILE C   2     167.900  92.380  80.020  0.00  0.00      CHAK  
ATOM     32 HG12 ILE C   2     167.270  91.610  78.540  0.00  0.00      CHAK  
ATOM     33  CD  ILE C   2     167.220  93.800  78.650  0.00  0.00      CHAK  
ATOM     34  HD1 ILE C   2     168.150  93.840  78.040  0.00  0.00      CHAK  
ATOM     35  HD2 ILE C   2     166.360  94.070  78.000  0.00  0.00      CHAK  
ATOM     36  HD3 ILE C   2     167.340  94.610  79.380  0.00  0.00      CHAK  
ATOM     37  C   ILE C   2     164.050  92.740  81.820  0.00  0.00      CHAK  
ATOM     38  O   ILE C   2     163.950  91.690  82.520  0.00  0.00      CHAK  
ATOM     39  N   PRO C   3     163.100  93.630  81.790  0.00  0.00      CHAK  
ATOM     40  CD  PRO C   3     163.240  95.080  81.600  0.00  0.00      CHAK  
ATOM     41  HD1 PRO C   3     163.330  95.250  80.510  0.00  0.00      CHAK  
ATOM     42  HD2 PRO C   3     164.180  95.360  82.140  0.00  0.00      CHAK  
ATOM     43  CA  PRO C   3     161.720  93.410  82.220  0.00  0.00      CHAK  
ATOM     44  HA  PRO C   3     161.760  93.180  83.270  0.00  0.00      CHAK  
ATOM     45  CB  PRO C   3     160.930  94.650  81.710  0.00  0.00      CHAK  
ATOM     46  HB1 PRO C   3     159.960  94.630  82.250  0.00  0.00      CHAK  
ATOM     47  HB2 PRO C   3     160.580  94.570  80.660  0.00  0.00      CHAK  
ATOM     48  CG  PRO C   3     161.880  95.770  82.070  0.00  0.00      CHAK  
ATOM     49  HG1 PRO C   3     161.940  96.030  83.150  0.00  0.00      CHAK  
ATOM     50  HG2 PRO C   3     161.750  96.720  81.520  0.00  0.00      CHAK  
ATOM     51  C   PRO C   3     161.020  92.160  81.610  0.00  0.00      CHAK  
ATOM     52  O   PRO C   3     161.200  91.980  80.390  0.00  0.00      CHAK  
ATOM     53  N   LEU C   4     160.160  91.430  82.290  0.00  0.00      CHAK  
ATOM     54  HN  LEU C   4     159.790  91.750  83.160  0.00  0.00      CHAK  
ATOM     55  CA  LEU C   4     159.340  90.390  81.670  0.00  0.00      CHAK  
ATOM     56  HA  LEU C   4     160.040  89.680  81.230  0.00  0.00      CHAK  
ATOM     57  CB  LEU C   4     158.510  89.650  82.720  0.00  0.00      CHAK  
ATOM     58  HB1 LEU C   4     159.170  89.040  83.370  0.00  0.00      CHAK  
ATOM     59  HB2 LEU C   4     157.980  90.430  83.300  0.00  0.00      CHAK  
ATOM     60  CG  LEU C   4     157.480  88.640  82.110  0.00  0.00      CHAK  
ATOM     61  HG  LEU C   4     156.940  89.200  81.310  0.00  0.00      CHAK  
ATOM     62  CD1 LEU C   4     158.070  87.370  81.510  0.00  0.00      CHAK  
ATOM     63 HD11 LEU C   4     157.240  86.910  80.930  0.00  0.00      CHAK  
ATOM     64 HD12 LEU C   4     158.970  87.520  80.860  0.00  0.00      CHAK  
ATOM     65 HD13 LEU C   4     158.410  86.670  82.300  0.00  0.00      CHAK  
ATOM     66  CD2 LEU C   4     156.500  88.170  83.210  0.00  0.00      CHAK  
ATOM     67 HD21 LEU C   4     156.440  88.990  83.950  0.00  0.00      CHAK  
ATOM     68 HD22 LEU C   4     155.480  87.990  82.810  0.00  0.00      CHAK  
ATOM     69 HD23 LEU C   4     156.980  87.330  83.750  0.00  0.00      CHAK  
ATOM     70  C   LEU C   4     158.360  90.930  80.570  0.00  0.00      CHAK  
ATOM     71  O   LEU C   4     158.320  90.330  79.490  0.00  0.00      CHAK  
ATOM     72  N   GLN C   5     157.680  92.020  80.860  0.00  0.00      CHAK  
ATOM     73  HN  GLN C   5     157.690  92.480  81.740  0.00  0.00      CHAK  
ATOM     74  CA  GLN C   5     156.800  92.600  79.870  0.00  0.00      CHAK  
ATOM     75  HA  GLN C   5     156.130  91.810  79.590  0.00  0.00      CHAK  
ATOM     76  CB  GLN C   5     156.030  93.830  80.540  0.00  0.00      CHAK  
ATOM     77  HB1 GLN C   5     156.860  94.530  80.810  0.00  0.00      CHAK  
ATOM     78  HB2 GLN C   5     155.460  94.140  79.640  0.00  0.00      CHAK  
ATOM     79  CG  GLN C   5     155.000  93.510  81.710  0.00  0.00      CHAK  
ATOM     80  HG1 GLN C   5     154.090  93.000  81.330  0.00  0.00      CHAK  
ATOM     81  HG2 GLN C   5     155.470  92.830  82.450  0.00  0.00      CHAK  
ATOM     82  CD  GLN C   5     154.520  94.810  82.450  0.00  0.00      CHAK  
ATOM     83  OE1 GLN C   5     155.000  95.920  82.190  0.00  0.00      CHAK  
ATOM     84  NE2 GLN C   5     153.500  94.680  83.320  0.00  0.00      CHAK  
ATOM     85 HE21 GLN C   5     153.000  95.530  83.530  0.00  0.00      CHAK  
ATOM     86 HE22 GLN C   5     153.160  93.790  83.600  0.00  0.00      CHAK  
ATOM     87  C   GLN C   5     157.400  92.940  78.520  0.00  0.00      CHAK  
ATOM     88  O   GLN C   5     156.870  92.570  77.470  0.00  0.00      CHAK  
ATOM     89  N   HSD C   6     158.540  93.610  78.560  0.00  0.00      CHAK  
ATOM     90  HN  HSD C   6     158.990  93.970  79.380  0.00  0.00      CHAK  
ATOM     91  CA  HSD C   6     159.240  94.050  77.310  0.00  0.00      CHAK  
ATOM     92  HA  HSD C   6     158.530  94.560  76.700  0.00  0.00      CHAK  
ATOM     93  CB  HSD C   6     160.560  94.850  77.580  0.00  0.00      CHAK  
ATOM     94  HB1 HSD C   6     161.300  94.190  78.100  0.00  0.00      CHAK  
ATOM     95  HB2 HSD C   6     161.030  95.080  76.600  0.00  0.00      CHAK  
ATOM     96  ND1 HSD C   6     161.510  96.920  78.650  0.00  0.00      CHAK  
ATOM     97  HD1 HSD C   6     162.480  96.790  78.430  0.00  0.00      CHAK  
ATOM     98  CG  HSD C   6     160.440  96.180  78.240  0.00  0.00      CHAK  
ATOM     99  CE1 HSD C   6     160.990  98.030  79.190  0.00  0.00      CHAK  
ATOM    100  HE1 HSD C   6     161.670  98.810  79.530  0.00  0.00      CHAK  
ATOM    101  NE2 HSD C   6     159.680  98.080  79.010  0.00  0.00      CHAK  
ATOM    102  CD2 HSD C   6     159.350  96.880  78.420  0.00  0.00      CHAK  
ATOM    103  HD2 HSD C   6     158.350  96.590  78.110  0.00  0.00      CHAK  
ATOM    104  C   HSD C   6     159.570  92.850  76.410  0.00  0.00      CHAK  
ATOM    105  O   HSD C   6     159.390  92.910  75.190  0.00  0.00      CHAK  
ATOM    106  N   GLY C   7     160.140  91.770  77.000  0.00  0.00      CHAK  
ATOM    107  HN  GLY C   7     160.510  91.790  77.930  0.00  0.00      CHAK  
ATOM    108  CA  GLY C   7     160.440  90.490  76.280  0.00  0.00      CHAK  
ATOM    109  HA1 GLY C   7     160.680  89.730  77.020  0.00  0.00      CHAK  
ATOM    110  HA2 GLY C   7     161.250  90.720  75.610  0.00  0.00      CHAK  
ATOM    111  C   GLY C   7     159.330  89.870  75.620  0.00  0.00      CHAK  
ATOM    112  O   GLY C   7     159.460  89.470  74.470  0.00  0.00      CHAK  
ATOM    113  N   LEU C   8     158.210  89.650  76.330  0.00  0.00      CHAK  
ATOM    114  HN  LEU C   8     158.220  90.030  77.250  0.00  0.00      CHAK  
ATOM    115  CA  LEU C   8     156.950  89.350  75.780  0.00  0.00      CHAK  
ATOM    116  HA  LEU C   8     157.040  88.390  75.310  0.00  0.00      CHAK  
ATOM    117  CB  LEU C   8     155.920  89.240  76.980  0.00  0.00      CHAK  
ATOM    118  HB1 LEU C   8     155.870  90.180  77.580  0.00  0.00      CHAK  
ATOM    119  HB2 LEU C   8     154.890  89.170  76.570  0.00  0.00      CHAK  
ATOM    120  CG  LEU C   8     156.180  88.060  77.890  0.00  0.00      CHAK  
ATOM    121  HG  LEU C   8     157.190  88.200  78.320  0.00  0.00      CHAK  
ATOM    122  CD1 LEU C   8     155.210  87.950  79.050  0.00  0.00      CHAK  
ATOM    123 HD11 LEU C   8     155.260  86.910  79.450  0.00  0.00      CHAK  
ATOM    124 HD12 LEU C   8     155.460  88.570  79.920  0.00  0.00      CHAK  
ATOM    125 HD13 LEU C   8     154.140  88.080  78.780  0.00  0.00      CHAK  
ATOM    126  CD2 LEU C   8     156.170  86.720  77.180  0.00  0.00      CHAK  
ATOM    127 HD21 LEU C   8     155.200  86.490  76.700  0.00  0.00      CHAK  
ATOM    128 HD22 LEU C   8     156.960  86.650  76.410  0.00  0.00      CHAK  
ATOM    129 HD23 LEU C   8     156.490  85.960  77.920  0.00  0.00      CHAK  
ATOM    130  C   LEU C   8     156.390  90.370  74.790  0.00  0.00      CHAK  
ATOM    131  O   LEU C   8     155.810  89.950  73.820  0.00  0.00      CHAK  
ATOM    132  N   ILE C   9     156.530  91.740  74.910  0.00  0.00      CHAK  
ATOM    133  HN  ILE C   9     156.880  91.950  75.820  0.00  0.00      CHAK  
ATOM    134  CA  ILE C   9     156.030  92.750  74.030  0.00  0.00      CHAK  
ATOM    135  HA  ILE C   9     154.980  92.580  73.800  0.00  0.00      CHAK  
ATOM    136  CB  ILE C   9     156.030  94.150  74.600  0.00  0.00      CHAK  
ATOM    137  HB  ILE C   9     156.990  94.270  75.160  0.00  0.00      CHAK  
ATOM    138  CG2 ILE C   9     155.860  95.250  73.550  0.00  0.00      CHAK  
ATOM    139 HG21 ILE C   9     155.980  96.120  74.240  0.00  0.00      CHAK  
ATOM    140 HG22 ILE C   9     156.730  95.160  72.860  0.00  0.00      CHAK  
ATOM    141 HG23 ILE C   9     154.920  95.240  72.970  0.00  0.00      CHAK  
ATOM    142  CG1 ILE C   9     154.950  94.220  75.690  0.00  0.00      CHAK  
ATOM    143 HG11 ILE C   9     154.040  94.370  75.080  0.00  0.00      CHAK  
ATOM    144 HG12 ILE C   9     154.860  93.290  76.290  0.00  0.00      CHAK  
ATOM    145  CD  ILE C   9     155.050  95.430  76.610  0.00  0.00      CHAK  
ATOM    146  HD1 ILE C   9     154.840  96.400  76.090  0.00  0.00      CHAK  
ATOM    147  HD2 ILE C   9     154.210  95.330  77.330  0.00  0.00      CHAK  
ATOM    148  HD3 ILE C   9     155.930  95.560  77.270  0.00  0.00      CHAK  
ATOM    149  C   ILE C   9     156.710  92.630  72.680  0.00  0.00      CHAK  
ATOM    150  O   ILE C   9     156.090  92.860  71.680  0.00  0.00      CHAK  
ATOM    151  N   LEU C  10     158.020  92.250  72.660  0.00  0.00      CHAK  
ATOM    152  HN  LEU C  10     158.560  92.130  73.490  0.00  0.00      CHAK  
ATOM    153  CA  LEU C  10     158.830  92.010  71.480  0.00  0.00      CHAK  
ATOM    154  HA  LEU C  10     158.810  92.880  70.840  0.00  0.00      CHAK  
ATOM    155  CB  LEU C  10     160.300  91.780  71.970  0.00  0.00      CHAK  
ATOM    156  HB1 LEU C  10     160.680  92.750  72.340  0.00  0.00      CHAK  
ATOM    157  HB2 LEU C  10     160.280  91.030  72.790  0.00  0.00      CHAK  
ATOM    158  CG  LEU C  10     161.430  91.350  70.900  0.00  0.00      CHAK  
ATOM    159  HG  LEU C  10     161.200  90.280  70.700  0.00  0.00      CHAK  
ATOM    160  CD1 LEU C  10     161.410  92.270  69.680  0.00  0.00      CHAK  
ATOM    161 HD11 LEU C  10     162.200  92.030  68.940  0.00  0.00      CHAK  
ATOM    162 HD12 LEU C  10     160.430  92.230  69.170  0.00  0.00      CHAK  
ATOM    163 HD13 LEU C  10     161.560  93.290  70.070  0.00  0.00      CHAK  
ATOM    164  CD2 LEU C  10     162.670  91.360  71.760  0.00  0.00      CHAK  
ATOM    165 HD21 LEU C  10     162.870  92.360  72.180  0.00  0.00      CHAK  
ATOM    166 HD22 LEU C  10     162.580  90.670  72.620  0.00  0.00      CHAK  
ATOM    167 HD23 LEU C  10     163.520  91.010  71.120  0.00  0.00      CHAK  
ATOM    168  C   LEU C  10     158.400  90.830  70.660  0.00  0.00      CHAK  
ATOM    169  O   LEU C  10     158.320  90.890  69.470  0.00  0.00      CHAK  
ATOM    170  N   ALA C  11     158.080  89.730  71.340  0.00  0.00      CHAK  
ATOM    171  HN  ALA C  11     158.250  89.710  72.330  0.00  0.00      CHAK  
ATOM    172  CA  ALA C  11     157.370  88.630  70.750  0.00  0.00      CHAK  
ATOM    173  HA  ALA C  11     157.960  88.350  69.890  0.00  0.00      CHAK  
ATOM    174  CB  ALA C  11     157.280  87.520  71.870  0.00  0.00      CHAK  
ATOM    175  HB1 ALA C  11     158.310  87.300  72.230  0.00  0.00      CHAK  
ATOM    176  HB2 ALA C  11     156.660  87.980  72.680  0.00  0.00      CHAK  
ATOM    177  HB3 ALA C  11     156.770  86.620  71.490  0.00  0.00      CHAK  
ATOM    178  C   ALA C  11     155.960  88.920  70.290  0.00  0.00      CHAK  
ATOM    179  O   ALA C  11     155.550  88.380  69.300  0.00  0.00      CHAK  
ATOM    180  N   ALA C  12     155.110  89.730  70.970  0.00  0.00      CHAK  
ATOM    181  HN  ALA C  12     155.480  90.230  71.750  0.00  0.00      CHAK  
ATOM    182  CA  ALA C  12     153.830  90.170  70.510  0.00  0.00      CHAK  
ATOM    183  HA  ALA C  12     153.130  89.380  70.300  0.00  0.00      CHAK  
ATOM    184  CB  ALA C  12     153.180  91.090  71.600  0.00  0.00      CHAK  
ATOM    185  HB1 ALA C  12     152.180  91.500  71.380  0.00  0.00      CHAK  
ATOM    186  HB2 ALA C  12     153.180  90.490  72.550  0.00  0.00      CHAK  
ATOM    187  HB3 ALA C  12     153.790  92.010  71.740  0.00  0.00      CHAK  
ATOM    188  C   ALA C  12     153.920  91.010  69.220  0.00  0.00      CHAK  
ATOM    189  O   ALA C  12     153.160  90.680  68.240  0.00  0.00      CHAK  
ATOM    190  N   ILE C  13     154.750  92.070  69.190  0.00  0.00      CHAK  
ATOM    191  HN  ILE C  13     155.250  92.290  70.030  0.00  0.00      CHAK  
ATOM    192  CA  ILE C  13     155.040  92.860  67.990  0.00  0.00      CHAK  
ATOM    193  HA  ILE C  13     154.080  93.260  67.700  0.00  0.00      CHAK  
ATOM    194  CB  ILE C  13     156.030  94.020  68.250  0.00  0.00      CHAK  
ATOM    195  HB  ILE C  13     157.030  93.740  68.670  0.00  0.00      CHAK  
ATOM    196  CG2 ILE C  13     156.340  94.720  66.860  0.00  0.00      CHAK  
ATOM    197 HG21 ILE C  13     155.450  95.260  66.480  0.00  0.00      CHAK  
ATOM    198 HG22 ILE C  13     157.210  95.400  66.980  0.00  0.00      CHAK  
ATOM    199 HG23 ILE C  13     156.560  94.020  66.020  0.00  0.00      CHAK  
ATOM    200  CG1 ILE C  13     155.230  94.890  69.240  0.00  0.00      CHAK  
ATOM    201 HG11 ILE C  13     154.150  94.900  69.000  0.00  0.00      CHAK  
ATOM    202 HG12 ILE C  13     155.130  94.330  70.200  0.00  0.00      CHAK  
ATOM    203  CD  ILE C  13     155.840  96.280  69.470  0.00  0.00      CHAK  
ATOM    204  HD1 ILE C  13     155.640  96.970  68.620  0.00  0.00      CHAK  
ATOM    205  HD2 ILE C  13     155.520  96.770  70.410  0.00  0.00      CHAK  
ATOM    206  HD3 ILE C  13     156.930  96.140  69.650  0.00  0.00      CHAK  
ATOM    207  C   ILE C  13     155.570  91.980  66.820  0.00  0.00      CHAK  
ATOM    208  O   ILE C  13     155.120  92.120  65.680  0.00  0.00      CHAK  
ATOM    209  N   LEU C  14     156.410  90.960  67.090  0.00  0.00      CHAK  
ATOM    210  HN  LEU C  14     156.630  90.700  68.030  0.00  0.00      CHAK  
ATOM    211  CA  LEU C  14     156.860  90.140  65.990  0.00  0.00      CHAK  
ATOM    212  HA  LEU C  14     157.140  90.760  65.140  0.00  0.00      CHAK  
ATOM    213  CB  LEU C  14     158.180  89.310  66.350  0.00  0.00      CHAK  
ATOM    214  HB1 LEU C  14     158.000  88.820  67.330  0.00  0.00      CHAK  
ATOM    215  HB2 LEU C  14     158.350  88.580  65.530  0.00  0.00      CHAK  
ATOM    216  CG  LEU C  14     159.480  90.160  66.500  0.00  0.00      CHAK  
ATOM    217  HG  LEU C  14     159.190  91.090  67.040  0.00  0.00      CHAK  
ATOM    218  CD1 LEU C  14     160.620  89.490  67.180  0.00  0.00      CHAK  
ATOM    219 HD11 LEU C  14     160.130  89.010  68.060  0.00  0.00      CHAK  
ATOM    220 HD12 LEU C  14     161.000  88.700  66.490  0.00  0.00      CHAK  
ATOM    221 HD13 LEU C  14     161.410  90.110  67.680  0.00  0.00      CHAK  
ATOM    222  CD2 LEU C  14     159.910  90.730  65.160  0.00  0.00      CHAK  
ATOM    223 HD21 LEU C  14     160.720  91.480  65.280  0.00  0.00      CHAK  
ATOM    224 HD22 LEU C  14     160.310  89.930  64.500  0.00  0.00      CHAK  
ATOM    225 HD23 LEU C  14     159.150  91.280  64.550  0.00  0.00      CHAK  
ATOM    226  C   LEU C  14     155.820  89.150  65.520  0.00  0.00      CHAK  
ATOM    227  O   LEU C  14     155.660  88.840  64.360  0.00  0.00      CHAK  
ATOM    228  N   PHE C  15     154.990  88.630  66.440  0.00  0.00      CHAK  
ATOM    229  HN  PHE C  15     155.090  88.870  67.400  0.00  0.00      CHAK  
ATOM    230  CA  PHE C  15     153.910  87.710  66.130  0.00  0.00      CHAK  
ATOM    231  HA  PHE C  15     154.360  86.850  65.630  0.00  0.00      CHAK  
ATOM    232  CB  PHE C  15     153.410  87.210  67.430  0.00  0.00      CHAK  
ATOM    233  HB1 PHE C  15     154.230  86.810  68.060  0.00  0.00      CHAK  
ATOM    234  HB2 PHE C  15     152.800  87.990  67.930  0.00  0.00      CHAK  
ATOM    235  CG  PHE C  15     152.480  85.950  67.240  0.00  0.00      CHAK  
ATOM    236  CD1 PHE C  15     151.220  86.200  66.730  0.00  0.00      CHAK  
ATOM    237  HD1 PHE C  15     150.940  87.230  66.520  0.00  0.00      CHAK  
ATOM    238  CE1 PHE C  15     150.270  85.120  66.610  0.00  0.00      CHAK  
ATOM    239  HE1 PHE C  15     149.270  85.310  66.240  0.00  0.00      CHAK  
ATOM    240  CZ  PHE C  15     150.690  83.860  66.980  0.00  0.00      CHAK  
ATOM    241  HZ  PHE C  15     149.960  83.060  66.920  0.00  0.00      CHAK  
ATOM    242  CD2 PHE C  15     152.910  84.620  67.510  0.00  0.00      CHAK  
ATOM    243  HD2 PHE C  15     153.850  84.420  68.010  0.00  0.00      CHAK  
ATOM    244  CE2 PHE C  15     152.000  83.580  67.470  0.00  0.00      CHAK  
ATOM    245  HE2 PHE C  15     152.280  82.620  67.870  0.00  0.00      CHAK  
ATOM    246  C   PHE C  15     152.950  88.310  65.170  0.00  0.00      CHAK  
ATOM    247  O   PHE C  15     152.600  87.650  64.190  0.00  0.00      CHAK  
ATOM    248  N   VAL C  16     152.480  89.540  65.460  0.00  0.00      CHAK  
ATOM    249  HN  VAL C  16     152.840  89.900  66.310  0.00  0.00      CHAK  
ATOM    250  CA  VAL C  16     151.540  90.230  64.660  0.00  0.00      CHAK  
ATOM    251  HA  VAL C  16     150.840  89.440  64.460  0.00  0.00      CHAK  
ATOM    252  CB  VAL C  16     150.850  91.380  65.410  0.00  0.00      CHAK  
ATOM    253  HB  VAL C  16     149.990  91.730  64.800  0.00  0.00      CHAK  
ATOM    254  CG1 VAL C  16     150.170  90.730  66.690  0.00  0.00      CHAK  
ATOM    255 HG11 VAL C  16     149.770  89.790  66.270  0.00  0.00      CHAK  
ATOM    256 HG12 VAL C  16     150.810  90.480  67.560  0.00  0.00      CHAK  
ATOM    257 HG13 VAL C  16     149.320  91.320  67.110  0.00  0.00      CHAK  
ATOM    258  CG2 VAL C  16     151.710  92.660  65.700  0.00  0.00      CHAK  
ATOM    259 HG21 VAL C  16     151.090  93.280  66.390  0.00  0.00      CHAK  
ATOM    260 HG22 VAL C  16     152.590  92.240  66.220  0.00  0.00      CHAK  
ATOM    261 HG23 VAL C  16     151.930  93.210  64.770  0.00  0.00      CHAK  
ATOM    262  C   VAL C  16     152.130  90.710  63.360  0.00  0.00      CHAK  
ATOM    263  O   VAL C  16     151.340  90.800  62.400  0.00  0.00      CHAK  
ATOM    264  N   LEU C  17     153.450  90.900  63.250  0.00  0.00      CHAK  
ATOM    265  HN  LEU C  17     154.040  90.830  64.050  0.00  0.00      CHAK  
ATOM    266  CA  LEU C  17     154.060  90.950  61.920  0.00  0.00      CHAK  
ATOM    267  HA  LEU C  17     153.640  91.710  61.280  0.00  0.00      CHAK  
ATOM    268  CB  LEU C  17     155.500  91.400  62.010  0.00  0.00      CHAK  
ATOM    269  HB1 LEU C  17     156.060  90.710  62.670  0.00  0.00      CHAK  
ATOM    270  HB2 LEU C  17     155.940  91.340  60.990  0.00  0.00      CHAK  
ATOM    271  CG  LEU C  17     155.700  92.850  62.450  0.00  0.00      CHAK  
ATOM    272  HG  LEU C  17     155.310  92.920  63.480  0.00  0.00      CHAK  
ATOM    273  CD1 LEU C  17     157.160  93.060  62.350  0.00  0.00      CHAK  
ATOM    274 HD11 LEU C  17     157.470  94.080  62.670  0.00  0.00      CHAK  
ATOM    275 HD12 LEU C  17     157.720  92.280  62.910  0.00  0.00      CHAK  
ATOM    276 HD13 LEU C  17     157.600  92.890  61.340  0.00  0.00      CHAK  
ATOM    277  CD2 LEU C  17     154.940  93.920  61.670  0.00  0.00      CHAK  
ATOM    278 HD21 LEU C  17     155.350  94.900  61.960  0.00  0.00      CHAK  
ATOM    279 HD22 LEU C  17     155.020  93.750  60.560  0.00  0.00      CHAK  
ATOM    280 HD23 LEU C  17     153.840  93.970  61.870  0.00  0.00      CHAK  
ATOM    281  C   LEU C  17     153.930  89.690  61.060  0.00  0.00      CHAK  
ATOM    282  O   LEU C  17     153.620  89.850  59.880  0.00  0.00      CHAK  
ATOM    283  N   GLY C  18     154.140  88.520  61.670  0.00  0.00      CHAK  
ATOM    284  HN  GLY C  18     154.330  88.470  62.650  0.00  0.00      CHAK  
ATOM    285  CA  GLY C  18     153.910  87.260  60.990  0.00  0.00      CHAK  
ATOM    286  HA1 GLY C  18     154.010  86.470  61.720  0.00  0.00      CHAK  
ATOM    287  HA2 GLY C  18     154.540  87.190  60.110  0.00  0.00      CHAK  
ATOM    288  C   GLY C  18     152.440  87.060  60.550  0.00  0.00      CHAK  
ATOM    289  O   GLY C  18     152.190  86.510  59.470  0.00  0.00      CHAK  
ATOM    290  N   LEU C  19     151.560  87.480  61.450  0.00  0.00      CHAK  
ATOM    291  HN  LEU C  19     151.830  87.740  62.370  0.00  0.00      CHAK  
ATOM    292  CA  LEU C  19     150.110  87.460  61.190  0.00  0.00      CHAK  
ATOM    293  HA  LEU C  19     149.870  86.480  60.790  0.00  0.00      CHAK  
ATOM    294  CB  LEU C  19     149.350  87.660  62.470  0.00  0.00      CHAK  
ATOM    295  HB1 LEU C  19     149.790  86.960  63.210  0.00  0.00      CHAK  
ATOM    296  HB2 LEU C  19     149.480  88.670  62.890  0.00  0.00      CHAK  
ATOM    297  CG  LEU C  19     147.810  87.250  62.310  0.00  0.00      CHAK  
ATOM    298  HG  LEU C  19     147.260  87.890  61.570  0.00  0.00      CHAK  
ATOM    299  CD1 LEU C  19     147.500  85.770  61.850  0.00  0.00      CHAK  
ATOM    300 HD11 LEU C  19     146.400  85.600  61.870  0.00  0.00      CHAK  
ATOM    301 HD12 LEU C  19     147.890  85.550  60.840  0.00  0.00      CHAK  
ATOM    302 HD13 LEU C  19     147.940  85.070  62.600  0.00  0.00      CHAK  
ATOM    303  CD2 LEU C  19     147.160  87.420  63.660  0.00  0.00      CHAK  
ATOM    304 HD21 LEU C  19     147.680  86.800  64.420  0.00  0.00      CHAK  
ATOM    305 HD22 LEU C  19     147.210  88.470  64.040  0.00  0.00      CHAK  
ATOM    306 HD23 LEU C  19     146.130  87.000  63.710  0.00  0.00      CHAK  
ATOM    307  C   LEU C  19     149.600  88.380  60.140  0.00  0.00      CHAK  
ATOM    308  O   LEU C  19     148.860  87.900  59.210  0.00  0.00      CHAK  
ATOM    309  N   THR C  20     150.070  89.630  60.220  0.00  0.00      CHAK  
ATOM    310  HN  THR C  20     150.530  89.960  61.040  0.00  0.00      CHAK  
ATOM    311  CA  THR C  20     149.880  90.630  59.110  0.00  0.00      CHAK  
ATOM    312  HA  THR C  20     148.800  90.660  59.000  0.00  0.00      CHAK  
ATOM    313  CB  THR C  20     150.380  92.060  59.350  0.00  0.00      CHAK  
ATOM    314  HB  THR C  20     151.460  92.160  59.110  0.00  0.00      CHAK  
ATOM    315  OG1 THR C  20     150.020  92.510  60.640  0.00  0.00      CHAK  
ATOM    316  HG1 THR C  20     150.520  92.040  61.300  0.00  0.00      CHAK  
ATOM    317  CG2 THR C  20     149.550  92.940  58.390  0.00  0.00      CHAK  
ATOM    318 HG21 THR C  20     149.870  93.950  58.720  0.00  0.00      CHAK  
ATOM    319 HG22 THR C  20     149.740  92.810  57.300  0.00  0.00      CHAK  
ATOM    320 HG23 THR C  20     148.480  92.680  58.570  0.00  0.00      CHAK  
ATOM    321  C   THR C  20     150.400  90.060  57.810  0.00  0.00      CHAK  
ATOM    322  O   THR C  20     149.720  89.990  56.780  0.00  0.00      CHAK  
ATOM    323  N   GLY C  21     151.690  89.640  57.860  0.00  0.00      CHAK  
ATOM    324  HN  GLY C  21     152.250  89.690  58.690  0.00  0.00      CHAK  
ATOM    325  CA  GLY C  21     152.270  88.950  56.760  0.00  0.00      CHAK  
ATOM    326  HA1 GLY C  21     153.110  88.450  57.220  0.00  0.00      CHAK  
ATOM    327  HA2 GLY C  21     152.590  89.640  55.980  0.00  0.00      CHAK  
ATOM    328  C   GLY C  21     151.550  87.820  56.030  0.00  0.00      CHAK  
ATOM    329  O   GLY C  21     151.500  87.670  54.820  0.00  0.00      CHAK  
ATOM    330  N   LEU C  22     151.040  86.870  56.870  0.00  0.00      CHAK  
ATOM    331  HN  LEU C  22     151.260  86.910  57.840  0.00  0.00      CHAK  
ATOM    332  CA  LEU C  22     150.210  85.750  56.410  0.00  0.00      CHAK  
ATOM    333  HA  LEU C  22     150.740  85.020  55.820  0.00  0.00      CHAK  
ATOM    334  CB  LEU C  22     149.790  84.920  57.700  0.00  0.00      CHAK  
ATOM    335  HB1 LEU C  22     150.730  84.710  58.230  0.00  0.00      CHAK  
ATOM    336  HB2 LEU C  22     149.180  85.520  58.400  0.00  0.00      CHAK  
ATOM    337  CG  LEU C  22     149.040  83.610  57.440  0.00  0.00      CHAK  
ATOM    338  HG  LEU C  22     147.970  83.740  57.210  0.00  0.00      CHAK  
ATOM    339  CD1 LEU C  22     149.730  82.700  56.420  0.00  0.00      CHAK  
ATOM    340 HD11 LEU C  22     149.660  83.070  55.370  0.00  0.00      CHAK  
ATOM    341 HD12 LEU C  22     150.810  82.680  56.660  0.00  0.00      CHAK  
ATOM    342 HD13 LEU C  22     149.330  81.670  56.550  0.00  0.00      CHAK  
ATOM    343  CD2 LEU C  22     148.920  82.850  58.740  0.00  0.00      CHAK  
ATOM    344 HD21 LEU C  22     149.880  82.650  59.290  0.00  0.00      CHAK  
ATOM    345 HD22 LEU C  22     148.220  83.390  59.420  0.00  0.00      CHAK  
ATOM    346 HD23 LEU C  22     148.510  81.850  58.500  0.00  0.00      CHAK  
ATOM    347  C   LEU C  22     148.870  86.110  55.770  0.00  0.00      CHAK  
ATOM    348  O   LEU C  22     148.410  85.470  54.880  0.00  0.00      CHAK  
ATOM    349  N   VAL C  23     148.120  87.110  56.210  0.00  0.00      CHAK  
ATOM    350  HN  VAL C  23     148.410  87.600  57.030  0.00  0.00      CHAK  
ATOM    351  CA  VAL C  23     146.760  87.280  55.720  0.00  0.00      CHAK  
ATOM    352  HA  VAL C  23     146.420  86.410  55.210  0.00  0.00      CHAK  
ATOM    353  CB  VAL C  23     145.860  87.770  56.910  0.00  0.00      CHAK  
ATOM    354  HB  VAL C  23     146.200  88.740  57.350  0.00  0.00      CHAK  
ATOM    355  CG1 VAL C  23     144.360  87.880  56.510  0.00  0.00      CHAK  
ATOM    356 HG11 VAL C  23     144.380  88.500  55.580  0.00  0.00      CHAK  
ATOM    357 HG12 VAL C  23     143.910  86.880  56.290  0.00  0.00      CHAK  
ATOM    358 HG13 VAL C  23     143.780  88.430  57.270  0.00  0.00      CHAK  
ATOM    359  CG2 VAL C  23     145.820  86.690  57.950  0.00  0.00      CHAK  
ATOM    360 HG21 VAL C  23     146.810  86.480  58.420  0.00  0.00      CHAK  
ATOM    361 HG22 VAL C  23     145.020  86.970  58.680  0.00  0.00      CHAK  
ATOM    362 HG23 VAL C  23     145.410  85.820  57.420  0.00  0.00      CHAK  
ATOM    363  C   VAL C  23     146.850  88.400  54.560  0.00  0.00      CHAK  
ATOM    364  O   VAL C  23     145.960  88.450  53.670  0.00  0.00      CHAK  
ATOM    365  N   ILE C  24     147.840  89.320  54.580  0.00  0.00      CHAK  
ATOM    366  HN  ILE C  24     148.480  89.370  55.350  0.00  0.00      CHAK  
ATOM    367  CA  ILE C  24     148.050  90.110  53.390  0.00  0.00      CHAK  
ATOM    368  HA  ILE C  24     147.120  90.550  53.060  0.00  0.00      CHAK  
ATOM    369  CB  ILE C  24     148.860  91.330  53.790  0.00  0.00      CHAK  
ATOM    370  HB  ILE C  24     148.600  91.660  54.820  0.00  0.00      CHAK  
ATOM    371  CG2 ILE C  24     150.380  91.030  53.860  0.00  0.00      CHAK  
ATOM    372 HG21 ILE C  24     150.960  91.050  52.920  0.00  0.00      CHAK  
ATOM    373 HG22 ILE C  24     150.930  91.780  54.490  0.00  0.00      CHAK  
ATOM    374 HG23 ILE C  24     150.460  90.040  54.370  0.00  0.00      CHAK  
ATOM    375  CG1 ILE C  24     148.640  92.470  52.790  0.00  0.00      CHAK  
ATOM    376 HG11 ILE C  24     148.740  92.250  51.710  0.00  0.00      CHAK  
ATOM    377 HG12 ILE C  24     147.550  92.680  52.880  0.00  0.00      CHAK  
ATOM    378  CD  ILE C  24     149.370  93.820  53.130  0.00  0.00      CHAK  
ATOM    379  HD1 ILE C  24     149.070  94.090  54.150  0.00  0.00      CHAK  
ATOM    380  HD2 ILE C  24     150.480  93.800  53.040  0.00  0.00      CHAK  
ATOM    381  HD3 ILE C  24     148.940  94.590  52.450  0.00  0.00      CHAK  
ATOM    382  C   ILE C  24     148.470  89.460  52.070  0.00  0.00      CHAK  
ATOM    383  O   ILE C  24     148.010  89.780  51.000  0.00  0.00      CHAK  
ATOM    384  N   ARG C  25     149.400  88.470  52.090  0.00  0.00      CHAK  
ATOM    385  HN  ARG C  25     149.740  88.200  52.980  0.00  0.00      CHAK  
ATOM    386  CA  ARG C  25     150.080  87.910  50.970  0.00  0.00      CHAK  
ATOM    387  HA  ARG C  25     150.200  88.620  50.150  0.00  0.00      CHAK  
ATOM    388  CB  ARG C  25     151.560  87.580  51.210  0.00  0.00      CHAK  
ATOM    389  HB1 ARG C  25     151.700  86.810  52.000  0.00  0.00      CHAK  
ATOM    390  HB2 ARG C  25     152.110  87.110  50.360  0.00  0.00      CHAK  
ATOM    391  CG  ARG C  25     152.350  88.840  51.680  0.00  0.00      CHAK  
ATOM    392  HG1 ARG C  25     151.780  89.150  52.570  0.00  0.00      CHAK  
ATOM    393  HG2 ARG C  25     153.370  88.540  52.010  0.00  0.00      CHAK  
ATOM    394  CD  ARG C  25     152.580  90.020  50.760  0.00  0.00      CHAK  
ATOM    395  HD1 ARG C  25     151.570  90.370  50.480  0.00  0.00      CHAK  
ATOM    396  HD2 ARG C  25     153.070  90.880  51.260  0.00  0.00      CHAK  
ATOM    397  NE  ARG C  25     153.230  89.430  49.580  0.00  0.00      CHAK  
ATOM    398  HE  ARG C  25     152.770  88.850  48.920  0.00  0.00      CHAK  
ATOM    399  CZ  ARG C  25     154.510  89.360  49.550  0.00  0.00      CHAK  
ATOM    400  NH1 ARG C  25     155.350  89.750  50.480  0.00  0.00      CHAK  
ATOM    401 HH11 ARG C  25     156.290  90.040  50.340  0.00  0.00      CHAK  
ATOM    402 HH12 ARG C  25     154.980  90.420  51.130  0.00  0.00      CHAK  
ATOM    403  NH2 ARG C  25     155.040  88.700  48.540  0.00  0.00      CHAK  
ATOM    404 HH21 ARG C  25     155.930  88.250  48.510  0.00  0.00      CHAK  
ATOM    405 HH22 ARG C  25     154.330  88.400  47.900  0.00  0.00      CHAK  
ATOM    406  C   ARG C  25     149.450  86.680  50.370  0.00  0.00      CHAK  
ATOM    407  O   ARG C  25     148.490  86.160  50.860  0.00  0.00      CHAK  
ATOM    408  N   ARG C  26     149.910  86.160  49.200  0.00  0.00      CHAK  
ATOM    409  HN  ARG C  26     150.700  86.480  48.680  0.00  0.00      CHAK  
ATOM    410  CA  ARG C  26     149.100  85.160  48.550  0.00  0.00      CHAK  
ATOM    411  HA  ARG C  26     148.470  84.680  49.300  0.00  0.00      CHAK  
ATOM    412  CB  ARG C  26     148.240  85.780  47.480  0.00  0.00      CHAK  
ATOM    413  HB1 ARG C  26     148.780  86.170  46.590  0.00  0.00      CHAK  
ATOM    414  HB2 ARG C  26     147.620  84.920  47.120  0.00  0.00      CHAK  
ATOM    415  CG  ARG C  26     147.360  86.930  47.970  0.00  0.00      CHAK  
ATOM    416  HG1 ARG C  26     146.700  86.510  48.770  0.00  0.00      CHAK  
ATOM    417  HG2 ARG C  26     147.880  87.790  48.420  0.00  0.00      CHAK  
ATOM    418  CD  ARG C  26     146.440  87.400  46.940  0.00  0.00      CHAK  
ATOM    419  HD1 ARG C  26     145.910  86.480  46.620  0.00  0.00      CHAK  
ATOM    420  HD2 ARG C  26     145.710  88.150  47.330  0.00  0.00      CHAK  
ATOM    421  NE  ARG C  26     147.310  88.030  45.820  0.00  0.00      CHAK  
ATOM    422  HE  ARG C  26     148.280  88.090  46.060  0.00  0.00      CHAK  
ATOM    423  CZ  ARG C  26     147.100  88.290  44.520  0.00  0.00      CHAK  
ATOM    424  NH1 ARG C  26     145.850  88.220  44.070  0.00  0.00      CHAK  
ATOM    425 HH11 ARG C  26     145.700  88.370  43.090  0.00  0.00      CHAK  
ATOM    426 HH12 ARG C  26     145.140  87.890  44.690  0.00  0.00      CHAK  
ATOM    427  NH2 ARG C  26     148.050  88.560  43.690  0.00  0.00      CHAK  
ATOM    428 HH21 ARG C  26     147.800  88.470  42.720  0.00  0.00      CHAK  
ATOM    429 HH22 ARG C  26     148.940  88.420  44.100  0.00  0.00      CHAK  
ATOM    430  C   ARG C  26     149.960  83.960  48.020  0.00  0.00      CHAK  
ATOM    431  O   ARG C  26     149.500  82.890  47.960  0.00  0.00      CHAK  
ATOM    432  N   ASN C  27     151.200  84.180  47.540  0.00  0.00      CHAK  
ATOM    433  HN  ASN C  27     151.630  85.080  47.500  0.00  0.00      CHAK  
ATOM    434  CA  ASN C  27     152.080  83.120  47.150  0.00  0.00      CHAK  
ATOM    435  HA  ASN C  27     151.480  82.520  46.480  0.00  0.00      CHAK  
ATOM    436  CB  ASN C  27     153.360  83.700  46.390  0.00  0.00      CHAK  
ATOM    437  HB1 ASN C  27     152.980  84.110  45.420  0.00  0.00      CHAK  
ATOM    438  HB2 ASN C  27     153.860  84.480  47.010  0.00  0.00      CHAK  
ATOM    439  CG  ASN C  27     154.430  82.650  46.050  0.00  0.00      CHAK  
ATOM    440  OD1 ASN C  27     154.630  81.550  46.590  0.00  0.00      CHAK  
ATOM    441  ND2 ASN C  27     155.160  83.070  44.970  0.00  0.00      CHAK  
ATOM    442 HD21 ASN C  27     154.960  84.000  44.650  0.00  0.00      CHAK  
ATOM    443 HD22 ASN C  27     155.840  82.440  44.570  0.00  0.00      CHAK  
ATOM    444  C   ASN C  27     152.470  82.230  48.400  0.00  0.00      CHAK  
ATOM    445  O   ASN C  27     152.830  82.740  49.460  0.00  0.00      CHAK  
ATOM    446  N   LEU C  28     152.260  80.890  48.250  0.00  0.00      CHAK  
ATOM    447  HN  LEU C  28     151.940  80.550  47.370  0.00  0.00      CHAK  
ATOM    448  CA  LEU C  28     152.500  79.870  49.240  0.00  0.00      CHAK  
ATOM    449  HA  LEU C  28     151.800  80.160  50.000  0.00  0.00      CHAK  
ATOM    450  CB  LEU C  28     152.330  78.460  48.600  0.00  0.00      CHAK  
ATOM    451  HB1 LEU C  28     151.350  78.500  48.100  0.00  0.00      CHAK  
ATOM    452  HB2 LEU C  28     153.030  78.290  47.750  0.00  0.00      CHAK  
ATOM    453  CG  LEU C  28     152.390  77.170  49.480  0.00  0.00      CHAK  
ATOM    454  HG  LEU C  28     153.470  76.950  49.660  0.00  0.00      CHAK  
ATOM    455  CD1 LEU C  28     151.700  77.290  50.810  0.00  0.00      CHAK  
ATOM    456 HD11 LEU C  28     151.530  76.290  51.250  0.00  0.00      CHAK  
ATOM    457 HD12 LEU C  28     152.320  77.800  51.580  0.00  0.00      CHAK  
ATOM    458 HD13 LEU C  28     150.750  77.780  50.500  0.00  0.00      CHAK  
ATOM    459  CD2 LEU C  28     151.980  75.850  48.680  0.00  0.00      CHAK  
ATOM    460 HD21 LEU C  28     150.880  75.780  48.540  0.00  0.00      CHAK  
ATOM    461 HD22 LEU C  28     152.550  75.640  47.740  0.00  0.00      CHAK  
ATOM    462 HD23 LEU C  28     152.130  74.960  49.330  0.00  0.00      CHAK  
ATOM    463  C   LEU C  28     153.860  79.990  49.870  0.00  0.00      CHAK  
ATOM    464  O   LEU C  28     154.000  79.650  51.030  0.00  0.00      CHAK  
ATOM    465  N   LEU C  29     154.960  80.340  49.230  0.00  0.00      CHAK  
ATOM    466  HN  LEU C  29     154.980  80.600  48.260  0.00  0.00      CHAK  
ATOM    467  CA  LEU C  29     156.270  80.530  49.860  0.00  0.00      CHAK  
ATOM    468  HA  LEU C  29     156.450  79.650  50.450  0.00  0.00      CHAK  
ATOM    469  CB  LEU C  29     157.400  80.710  48.840  0.00  0.00      CHAK  
ATOM    470  HB1 LEU C  29     157.540  79.720  48.350  0.00  0.00      CHAK  
ATOM    471  HB2 LEU C  29     157.080  81.340  47.990  0.00  0.00      CHAK  
ATOM    472  CG  LEU C  29     158.770  81.150  49.410  0.00  0.00      CHAK  
ATOM    473  HG  LEU C  29     158.630  82.140  49.900  0.00  0.00      CHAK  
ATOM    474  CD1 LEU C  29     159.310  80.190  50.550  0.00  0.00      CHAK  
ATOM    475 HD11 LEU C  29     158.690  80.390  51.440  0.00  0.00      CHAK  
ATOM    476 HD12 LEU C  29     158.960  79.190  50.270  0.00  0.00      CHAK  
ATOM    477 HD13 LEU C  29     160.380  80.350  50.830  0.00  0.00      CHAK  
ATOM    478  CD2 LEU C  29     159.740  81.280  48.220  0.00  0.00      CHAK  
ATOM    479 HD21 LEU C  29     159.930  80.260  47.810  0.00  0.00      CHAK  
ATOM    480 HD22 LEU C  29     159.360  81.960  47.430  0.00  0.00      CHAK  
ATOM    481 HD23 LEU C  29     160.740  81.580  48.590  0.00  0.00      CHAK  
ATOM    482  C   LEU C  29     156.250  81.800  50.840  0.00  0.00      CHAK  
ATOM    483  O   LEU C  29     156.740  81.710  51.930  0.00  0.00      CHAK  
ATOM    484  N   PHE C  30     155.540  82.840  50.440  0.00  0.00      CHAK  
ATOM    485  HN  PHE C  30     154.980  82.930  49.620  0.00  0.00      CHAK  
ATOM    486  CA  PHE C  30     155.350  83.990  51.340  0.00  0.00      CHAK  
ATOM    487  HA  PHE C  30     156.350  84.230  51.660  0.00  0.00      CHAK  
ATOM    488  CB  PHE C  30     154.770  85.260  50.610  0.00  0.00      CHAK  
ATOM    489  HB1 PHE C  30     154.120  84.840  49.810  0.00  0.00      CHAK  
ATOM    490  HB2 PHE C  30     154.410  86.060  51.290  0.00  0.00      CHAK  
ATOM    491  CG  PHE C  30     155.950  85.950  49.990  0.00  0.00      CHAK  
ATOM    492  CD1 PHE C  30     156.600  86.960  50.780  0.00  0.00      CHAK  
ATOM    493  HD1 PHE C  30     156.270  87.290  51.750  0.00  0.00      CHAK  
ATOM    494  CE1 PHE C  30     157.730  87.650  50.300  0.00  0.00      CHAK  
ATOM    495  HE1 PHE C  30     158.240  88.450  50.840  0.00  0.00      CHAK  
ATOM    496  CZ  PHE C  30     158.270  87.220  49.040  0.00  0.00      CHAK  
ATOM    497  HZ  PHE C  30     159.220  87.650  48.790  0.00  0.00      CHAK  
ATOM    498  CD2 PHE C  30     156.480  85.640  48.680  0.00  0.00      CHAK  
ATOM    499  HD2 PHE C  30     156.080  84.880  48.050  0.00  0.00      CHAK  
ATOM    500  CE2 PHE C  30     157.670  86.280  48.190  0.00  0.00      CHAK  
ATOM    501  HE2 PHE C  30     158.000  86.110  47.180  0.00  0.00      CHAK  
ATOM    502  C   PHE C  30     154.620  83.610  52.650  0.00  0.00      CHAK  
ATOM    503  O   PHE C  30     155.140  84.000  53.710  0.00  0.00      CHAK  
ATOM    504  N   MET C  31     153.590  82.760  52.550  0.00  0.00      CHAK  
ATOM    505  HN  MET C  31     153.380  82.460  51.620  0.00  0.00      CHAK  
ATOM    506  CA  MET C  31     152.940  82.150  53.690  0.00  0.00      CHAK  
ATOM    507  HA  MET C  31     152.520  82.930  54.290  0.00  0.00      CHAK  
ATOM    508  CB  MET C  31     151.720  81.400  53.190  0.00  0.00      CHAK  
ATOM    509  HB1 MET C  31     152.120  80.710  52.420  0.00  0.00      CHAK  
ATOM    510  HB2 MET C  31     151.350  80.850  54.070  0.00  0.00      CHAK  
ATOM    511  CG  MET C  31     150.670  82.300  52.660  0.00  0.00      CHAK  
ATOM    512  HG1 MET C  31     150.420  83.080  53.400  0.00  0.00      CHAK  
ATOM    513  HG2 MET C  31     150.880  82.820  51.700  0.00  0.00      CHAK  
ATOM    514  SD  MET C  31     149.150  81.410  52.230  0.00  0.00      CHAK  
ATOM    515  CE  MET C  31     148.280  82.900  51.530  0.00  0.00      CHAK  
ATOM    516  HE1 MET C  31     148.500  82.960  50.450  0.00  0.00      CHAK  
ATOM    517  HE2 MET C  31     147.190  82.810  51.700  0.00  0.00      CHAK  
ATOM    518  HE3 MET C  31     148.570  83.850  52.040  0.00  0.00      CHAK  
ATOM    519  C   MET C  31     153.860  81.390  54.600  0.00  0.00      CHAK  
ATOM    520  O   MET C  31     153.870  81.610  55.790  0.00  0.00      CHAK  
ATOM    521  N   LEU C  32     154.630  80.450  54.070  0.00  0.00      CHAK  
ATOM    522  HN  LEU C  32     154.500  80.180  53.110  0.00  0.00      CHAK  
ATOM    523  CA  LEU C  32     155.650  79.720  54.830  0.00  0.00      CHAK  
ATOM    524  HA  LEU C  32     155.090  79.070  55.480  0.00  0.00      CHAK  
ATOM    525  CB  LEU C  32     156.470  78.750  53.860  0.00  0.00      CHAK  
ATOM    526  HB1 LEU C  32     155.830  78.260  53.080  0.00  0.00      CHAK  
ATOM    527  HB2 LEU C  32     157.230  79.420  53.410  0.00  0.00      CHAK  
ATOM    528  CG  LEU C  32     157.210  77.570  54.570  0.00  0.00      CHAK  
ATOM    529  HG  LEU C  32     157.910  77.950  55.340  0.00  0.00      CHAK  
ATOM    530  CD1 LEU C  32     156.290  76.660  55.350  0.00  0.00      CHAK  
ATOM    531 HD11 LEU C  32     155.490  76.330  54.660  0.00  0.00      CHAK  
ATOM    532 HD12 LEU C  32     156.770  75.740  55.730  0.00  0.00      CHAK  
ATOM    533 HD13 LEU C  32     155.860  77.130  56.270  0.00  0.00      CHAK  
ATOM    534  CD2 LEU C  32     158.010  76.790  53.550  0.00  0.00      CHAK  
ATOM    535 HD21 LEU C  32     158.640  76.030  54.070  0.00  0.00      CHAK  
ATOM    536 HD22 LEU C  32     157.370  76.260  52.810  0.00  0.00      CHAK  
ATOM    537 HD23 LEU C  32     158.740  77.460  53.050  0.00  0.00      CHAK  
ATOM    538  C   LEU C  32     156.520  80.610  55.650  0.00  0.00      CHAK  
ATOM    539  O   LEU C  32     156.650  80.370  56.880  0.00  0.00      CHAK  
ATOM    540  N   ILE C  33     157.060  81.730  55.060  0.00  0.00      CHAK  
ATOM    541  HN  ILE C  33     157.040  81.780  54.060  0.00  0.00      CHAK  
ATOM    542  CA  ILE C  33     157.900  82.800  55.770  0.00  0.00      CHAK  
ATOM    543  HA  ILE C  33     158.690  82.260  56.280  0.00  0.00      CHAK  
ATOM    544  CB  ILE C  33     158.520  83.810  54.820  0.00  0.00      CHAK  
ATOM    545  HB  ILE C  33     157.730  84.450  54.370  0.00  0.00      CHAK  
ATOM    546  CG2 ILE C  33     159.390  84.790  55.560  0.00  0.00      CHAK  
ATOM    547 HG21 ILE C  33     160.210  84.180  55.980  0.00  0.00      CHAK  
ATOM    548 HG22 ILE C  33     159.800  85.500  54.810  0.00  0.00      CHAK  
ATOM    549 HG23 ILE C  33     158.890  85.380  56.340  0.00  0.00      CHAK  
ATOM    550  CG1 ILE C  33     159.420  83.080  53.680  0.00  0.00      CHAK  
ATOM    551 HG11 ILE C  33     160.330  82.780  54.240  0.00  0.00      CHAK  
ATOM    552 HG12 ILE C  33     158.970  82.180  53.210  0.00  0.00      CHAK  
ATOM    553  CD  ILE C  33     159.720  84.010  52.500  0.00  0.00      CHAK  
ATOM    554  HD1 ILE C  33     159.830  83.330  51.630  0.00  0.00      CHAK  
ATOM    555  HD2 ILE C  33     158.870  84.660  52.240  0.00  0.00      CHAK  
ATOM    556  HD3 ILE C  33     160.610  84.670  52.610  0.00  0.00      CHAK  
ATOM    557  C   ILE C  33     157.130  83.590  56.810  0.00  0.00      CHAK  
ATOM    558  O   ILE C  33     157.650  83.780  57.910  0.00  0.00      CHAK  
ATOM    559  N   GLY C  34     155.830  84.000  56.580  0.00  0.00      CHAK  
ATOM    560  HN  GLY C  34     155.490  83.930  55.650  0.00  0.00      CHAK  
ATOM    561  CA  GLY C  34     154.890  84.600  57.570  0.00  0.00      CHAK  
ATOM    562  HA1 GLY C  34     153.940  84.640  57.070  0.00  0.00      CHAK  
ATOM    563  HA2 GLY C  34     155.300  85.520  57.930  0.00  0.00      CHAK  
ATOM    564  C   GLY C  34     154.720  83.670  58.820  0.00  0.00      CHAK  
ATOM    565  O   GLY C  34     154.750  84.110  60.010  0.00  0.00      CHAK  
ATOM    566  N   LEU C  35     154.450  82.400  58.630  0.00  0.00      CHAK  
ATOM    567  HN  LEU C  35     154.380  81.990  57.720  0.00  0.00      CHAK  
ATOM    568  CA  LEU C  35     154.320  81.400  59.720  0.00  0.00      CHAK  
ATOM    569  HA  LEU C  35     153.560  81.660  60.440  0.00  0.00      CHAK  
ATOM    570  CB  LEU C  35     153.770  80.090  59.100  0.00  0.00      CHAK  
ATOM    571  HB1 LEU C  35     154.380  79.790  58.220  0.00  0.00      CHAK  
ATOM    572  HB2 LEU C  35     153.720  79.240  59.810  0.00  0.00      CHAK  
ATOM    573  CG  LEU C  35     152.380  80.310  58.450  0.00  0.00      CHAK  
ATOM    574  HG  LEU C  35     152.290  81.290  57.940  0.00  0.00      CHAK  
ATOM    575  CD1 LEU C  35     152.200  79.160  57.440  0.00  0.00      CHAK  
ATOM    576 HD11 LEU C  35     152.940  79.260  56.600  0.00  0.00      CHAK  
ATOM    577 HD12 LEU C  35     152.520  78.140  57.750  0.00  0.00      CHAK  
ATOM    578 HD13 LEU C  35     151.270  79.260  56.850  0.00  0.00      CHAK  
ATOM    579  CD2 LEU C  35     151.280  80.270  59.540  0.00  0.00      CHAK  
ATOM    580 HD21 LEU C  35     151.280  81.270  60.020  0.00  0.00      CHAK  
ATOM    581 HD22 LEU C  35     150.310  80.220  59.010  0.00  0.00      CHAK  
ATOM    582 HD23 LEU C  35     151.310  79.410  60.240  0.00  0.00      CHAK  
ATOM    583  C   LEU C  35     155.630  81.110  60.500  0.00  0.00      CHAK  
ATOM    584  O   LEU C  35     155.660  80.890  61.720  0.00  0.00      CHAK  
ATOM    585  N   GLU C  36     156.800  81.110  59.820  0.00  0.00      CHAK  
ATOM    586  HN  GLU C  36     156.800  81.180  58.830  0.00  0.00      CHAK  
ATOM    587  CA  GLU C  36     158.080  80.900  60.380  0.00  0.00      CHAK  
ATOM    588  HA  GLU C  36     158.020  80.020  61.020  0.00  0.00      CHAK  
ATOM    589  CB  GLU C  36     158.990  80.640  59.190  0.00  0.00      CHAK  
ATOM    590  HB1 GLU C  36     158.640  79.730  58.640  0.00  0.00      CHAK  
ATOM    591  HB2 GLU C  36     158.920  81.590  58.620  0.00  0.00      CHAK  
ATOM    592  CG  GLU C  36     160.500  80.390  59.400  0.00  0.00      CHAK  
ATOM    593  HG1 GLU C  36     160.630  79.540  60.110  0.00  0.00      CHAK  
ATOM    594  HG2 GLU C  36     161.130  80.130  58.520  0.00  0.00      CHAK  
ATOM    595  CD  GLU C  36     161.250  81.540  60.030  0.00  0.00      CHAK  
ATOM    596  OE1 GLU C  36     161.180  82.700  59.570  0.00  0.00      CHAK  
ATOM    597  OE2 GLU C  36     161.850  81.330  61.190  0.00  0.00      CHAK  
ATOM    598  HE2 GLU C  36     162.040  82.220  61.510  0.00  0.00      CHAK  
ATOM    599  C   GLU C  36     158.500  81.940  61.420  0.00  0.00      CHAK  
ATOM    600  O   GLU C  36     159.090  81.690  62.460  0.00  0.00      CHAK  
ATOM    601  N   ILE C  37     158.110  83.210  61.170  0.00  0.00      CHAK  
ATOM    602  HN  ILE C  37     157.770  83.430  60.270  0.00  0.00      CHAK  
ATOM    603  CA  ILE C  37     158.100  84.330  62.120  0.00  0.00      CHAK  
ATOM    604  HA  ILE C  37     159.100  84.360  62.540  0.00  0.00      CHAK  
ATOM    605  CB  ILE C  37     157.770  85.620  61.360  0.00  0.00      CHAK  
ATOM    606  HB  ILE C  37     156.750  85.440  60.960  0.00  0.00      CHAK  
ATOM    607  CG2 ILE C  37     157.650  86.830  62.320  0.00  0.00      CHAK  
ATOM    608 HG21 ILE C  37     156.920  86.670  63.150  0.00  0.00      CHAK  
ATOM    609 HG22 ILE C  37     158.660  86.830  62.770  0.00  0.00      CHAK  
ATOM    610 HG23 ILE C  37     157.490  87.790  61.780  0.00  0.00      CHAK  
ATOM    611  CG1 ILE C  37     158.660  85.820  60.120  0.00  0.00      CHAK  
ATOM    612 HG11 ILE C  37     159.700  86.110  60.350  0.00  0.00      CHAK  
ATOM    613 HG12 ILE C  37     158.880  84.880  59.580  0.00  0.00      CHAK  
ATOM    614  CD  ILE C  37     158.070  86.750  59.060  0.00  0.00      CHAK  
ATOM    615  HD1 ILE C  37     157.890  87.770  59.470  0.00  0.00      CHAK  
ATOM    616  HD2 ILE C  37     158.780  86.920  58.220  0.00  0.00      CHAK  
ATOM    617  HD3 ILE C  37     157.060  86.360  58.820  0.00  0.00      CHAK  
ATOM    618  C   ILE C  37     157.140  84.040  63.290  0.00  0.00      CHAK  
ATOM    619  O   ILE C  37     157.520  84.200  64.450  0.00  0.00      CHAK  
ATOM    620  N   MET C  38     155.910  83.620  63.080  0.00  0.00      CHAK  
ATOM    621  HN  MET C  38     155.620  83.380  62.160  0.00  0.00      CHAK  
ATOM    622  CA  MET C  38     154.990  83.280  64.100  0.00  0.00      CHAK  
ATOM    623  HA  MET C  38     154.930  84.210  64.630  0.00  0.00      CHAK  
ATOM    624  CB  MET C  38     153.500  82.930  63.710  0.00  0.00      CHAK  
ATOM    625  HB1 MET C  38     153.420  82.170  62.900  0.00  0.00      CHAK  
ATOM    626  HB2 MET C  38     153.050  82.520  64.640  0.00  0.00      CHAK  
ATOM    627  CG  MET C  38     152.770  84.220  63.250  0.00  0.00      CHAK  
ATOM    628  HG1 MET C  38     152.410  84.900  64.050  0.00  0.00      CHAK  
ATOM    629  HG2 MET C  38     153.560  84.700  62.640  0.00  0.00      CHAK  
ATOM    630  SD  MET C  38     151.250  83.910  62.130  0.00  0.00      CHAK  
ATOM    631  CE  MET C  38     150.220  83.210  63.380  0.00  0.00      CHAK  
ATOM    632  HE1 MET C  38     149.830  83.980  64.060  0.00  0.00      CHAK  
ATOM    633  HE2 MET C  38     149.270  82.830  62.970  0.00  0.00      CHAK  
ATOM    634  HE3 MET C  38     150.740  82.480  64.060  0.00  0.00      CHAK  
ATOM    635  C   MET C  38     155.480  82.280  65.110  0.00  0.00      CHAK  
ATOM    636  O   MET C  38     155.450  82.420  66.340  0.00  0.00      CHAK  
ATOM    637  N   ILE C  39     156.000  81.150  64.620  0.00  0.00      CHAK  
ATOM    638  HN  ILE C  39     156.120  80.980  63.640  0.00  0.00      CHAK  
ATOM    639  CA  ILE C  39     156.690  80.180  65.510  0.00  0.00      CHAK  
ATOM    640  HA  ILE C  39     156.060  80.100  66.390  0.00  0.00      CHAK  
ATOM    641  CB  ILE C  39     156.670  78.730  64.930  0.00  0.00      CHAK  
ATOM    642  HB  ILE C  39     155.600  78.590  64.660  0.00  0.00      CHAK  
ATOM    643  CG2 ILE C  39     157.590  78.620  63.690  0.00  0.00      CHAK  
ATOM    644 HG21 ILE C  39     157.220  79.410  63.000  0.00  0.00      CHAK  
ATOM    645 HG22 ILE C  39     158.640  78.810  64.000  0.00  0.00      CHAK  
ATOM    646 HG23 ILE C  39     157.610  77.550  63.420  0.00  0.00      CHAK  
ATOM    647  CG1 ILE C  39     157.090  77.720  66.070  0.00  0.00      CHAK  
ATOM    648 HG11 ILE C  39     158.200  77.640  66.120  0.00  0.00      CHAK  
ATOM    649 HG12 ILE C  39     156.740  78.160  67.030  0.00  0.00      CHAK  
ATOM    650  CD  ILE C  39     156.450  76.340  65.950  0.00  0.00      CHAK  
ATOM    651  HD1 ILE C  39     155.350  76.460  65.820  0.00  0.00      CHAK  
ATOM    652  HD2 ILE C  39     156.750  75.990  64.930  0.00  0.00      CHAK  
ATOM    653  HD3 ILE C  39     156.700  75.580  66.700  0.00  0.00      CHAK  
ATOM    654  C   ILE C  39     158.040  80.670  66.170  0.00  0.00      CHAK  
ATOM    655  O   ILE C  39     158.330  80.330  67.290  0.00  0.00      CHAK  
ATOM    656  N   ASN C  40     158.810  81.520  65.510  0.00  0.00      CHAK  
ATOM    657  HN  ASN C  40     158.680  81.750  64.550  0.00  0.00      CHAK  
ATOM    658  CA  ASN C  40     159.980  82.020  66.140  0.00  0.00      CHAK  
ATOM    659  HA  ASN C  40     160.550  81.180  66.490  0.00  0.00      CHAK  
ATOM    660  CB  ASN C  40     160.770  82.730  65.040  0.00  0.00      CHAK  
ATOM    661  HB1 ASN C  40     160.750  82.160  64.080  0.00  0.00      CHAK  
ATOM    662  HB2 ASN C  40     160.260  83.660  64.700  0.00  0.00      CHAK  
ATOM    663  CG  ASN C  40     162.310  82.960  65.440  0.00  0.00      CHAK  
ATOM    664  OD1 ASN C  40     162.850  82.370  66.360  0.00  0.00      CHAK  
ATOM    665  ND2 ASN C  40     162.930  83.810  64.620  0.00  0.00      CHAK  
ATOM    666 HD21 ASN C  40     163.930  83.860  64.620  0.00  0.00      CHAK  
ATOM    667 HD22 ASN C  40     162.380  84.120  63.840  0.00  0.00      CHAK  
ATOM    668  C   ASN C  40     159.740  82.940  67.270  0.00  0.00      CHAK  
ATOM    669  O   ASN C  40     160.270  82.820  68.360  0.00  0.00      CHAK  
ATOM    670  N   ALA C  41     158.680  83.820  67.070  0.00  0.00      CHAK  
ATOM    671  HN  ALA C  41     158.330  83.910  66.140  0.00  0.00      CHAK  
ATOM    672  CA  ALA C  41     158.140  84.790  68.050  0.00  0.00      CHAK  
ATOM    673  HA  ALA C  41     158.910  85.440  68.440  0.00  0.00      CHAK  
ATOM    674  CB  ALA C  41     157.230  85.690  67.280  0.00  0.00      CHAK  
ATOM    675  HB1 ALA C  41     156.370  85.160  66.820  0.00  0.00      CHAK  
ATOM    676  HB2 ALA C  41     156.730  86.450  67.930  0.00  0.00      CHAK  
ATOM    677  HB3 ALA C  41     157.770  86.240  66.490  0.00  0.00      CHAK  
ATOM    678  C   ALA C  41     157.570  84.080  69.260  0.00  0.00      CHAK  
ATOM    679  O   ALA C  41     157.890  84.380  70.400  0.00  0.00      CHAK  
ATOM    680  N   SER C  42     156.830  82.970  69.030  0.00  0.00      CHAK  
ATOM    681  HN  SER C  42     156.660  82.760  68.070  0.00  0.00      CHAK  
ATOM    682  CA  SER C  42     156.400  82.080  70.100  0.00  0.00      CHAK  
ATOM    683  HA  SER C  42     155.820  82.730  70.740  0.00  0.00      CHAK  
ATOM    684  CB  SER C  42     155.480  80.930  69.590  0.00  0.00      CHAK  
ATOM    685  HB1 SER C  42     156.040  80.170  68.990  0.00  0.00      CHAK  
ATOM    686  HB2 SER C  42     154.960  80.360  70.370  0.00  0.00      CHAK  
ATOM    687  OG  SER C  42     154.360  81.420  68.910  0.00  0.00      CHAK  
ATOM    688  HG1 SER C  42     154.690  81.670  68.030  0.00  0.00      CHAK  
ATOM    689  C   SER C  42     157.570  81.450  70.840  0.00  0.00      CHAK  
ATOM    690  O   SER C  42     157.550  81.240  72.070  0.00  0.00      CHAK  
ATOM    691  N   ALA C  43     158.650  80.970  70.110  0.00  0.00      CHAK  
ATOM    692  HN  ALA C  43     158.570  81.060  69.120  0.00  0.00      CHAK  
ATOM    693  CA  ALA C  43     159.840  80.330  70.700  0.00  0.00      CHAK  
ATOM    694  HA  ALA C  43     159.480  79.540  71.340  0.00  0.00      CHAK  
ATOM    695  CB  ALA C  43     160.710  79.790  69.530  0.00  0.00      CHAK  
ATOM    696  HB1 ALA C  43     161.230  80.620  68.990  0.00  0.00      CHAK  
ATOM    697  HB2 ALA C  43     161.430  79.040  69.890  0.00  0.00      CHAK  
ATOM    698  HB3 ALA C  43     160.100  79.390  68.700  0.00  0.00      CHAK  
ATOM    699  C   ALA C  43     160.660  81.190  71.670  0.00  0.00      CHAK  
ATOM    700  O   ALA C  43     160.940  80.750  72.770  0.00  0.00      CHAK  
ATOM    701  N   LEU C  44     160.890  82.490  71.190  0.00  0.00      CHAK  
ATOM    702  HN  LEU C  44     160.690  82.680  70.240  0.00  0.00      CHAK  
ATOM    703  CA  LEU C  44     161.390  83.600  71.980  0.00  0.00      CHAK  
ATOM    704  HA  LEU C  44     162.380  83.430  72.390  0.00  0.00      CHAK  
ATOM    705  CB  LEU C  44     161.480  84.820  71.000  0.00  0.00      CHAK  
ATOM    706  HB1 LEU C  44     162.200  84.460  70.230  0.00  0.00      CHAK  
ATOM    707  HB2 LEU C  44     160.420  84.840  70.680  0.00  0.00      CHAK  
ATOM    708  CG  LEU C  44     161.870  86.190  71.550  0.00  0.00      CHAK  
ATOM    709  HG  LEU C  44     161.590  86.230  72.620  0.00  0.00      CHAK  
ATOM    710  CD1 LEU C  44     163.440  86.280  71.400  0.00  0.00      CHAK  
ATOM    711 HD11 LEU C  44     163.970  85.680  72.160  0.00  0.00      CHAK  
ATOM    712 HD12 LEU C  44     163.740  86.030  70.360  0.00  0.00      CHAK  
ATOM    713 HD13 LEU C  44     163.780  87.320  71.610  0.00  0.00      CHAK  
ATOM    714  CD2 LEU C  44     161.050  87.300  70.820  0.00  0.00      CHAK  
ATOM    715 HD21 LEU C  44     161.010  87.030  69.730  0.00  0.00      CHAK  
ATOM    716 HD22 LEU C  44     160.080  87.440  71.320  0.00  0.00      CHAK  
ATOM    717 HD23 LEU C  44     161.640  88.240  70.950  0.00  0.00      CHAK  
ATOM    718  C   LEU C  44     160.530  84.020  73.140  0.00  0.00      CHAK  
ATOM    719  O   LEU C  44     161.120  84.300  74.200  0.00  0.00      CHAK  
ATOM    720  N   ALA C  45     159.170  84.090  73.040  0.00  0.00      CHAK  
ATOM    721  HN  ALA C  45     158.700  83.730  72.230  0.00  0.00      CHAK  
ATOM    722  CA  ALA C  45     158.310  84.260  74.130  0.00  0.00      CHAK  
ATOM    723  HA  ALA C  45     158.580  85.180  74.630  0.00  0.00      CHAK  
ATOM    724  CB  ALA C  45     156.890  84.360  73.710  0.00  0.00      CHAK  
ATOM    725  HB1 ALA C  45     156.720  83.410  73.150  0.00  0.00      CHAK  
ATOM    726  HB2 ALA C  45     156.060  84.470  74.440  0.00  0.00      CHAK  
ATOM    727  HB3 ALA C  45     156.780  85.110  72.890  0.00  0.00      CHAK  
ATOM    728  C   ALA C  45     158.470  83.140  75.220  0.00  0.00      CHAK  
ATOM    729  O   ALA C  45     158.450  83.430  76.400  0.00  0.00      CHAK  
ATOM    730  N   PHE C  46     158.490  81.860  74.770  0.00  0.00      CHAK  
ATOM    731  HN  PHE C  46     158.380  81.610  73.810  0.00  0.00      CHAK  
ATOM    732  CA  PHE C  46     158.830  80.770  75.590  0.00  0.00      CHAK  
ATOM    733  HA  PHE C  46     158.040  80.730  76.330  0.00  0.00      CHAK  
ATOM    734  CB  PHE C  46     158.780  79.390  74.850  0.00  0.00      CHAK  
ATOM    735  HB1 PHE C  46     158.390  79.600  73.840  0.00  0.00      CHAK  
ATOM    736  HB2 PHE C  46     159.800  78.980  74.640  0.00  0.00      CHAK  
ATOM    737  CG  PHE C  46     157.840  78.410  75.500  0.00  0.00      CHAK  
ATOM    738  CD1 PHE C  46     158.360  77.820  76.630  0.00  0.00      CHAK  
ATOM    739  HD1 PHE C  46     159.400  78.030  76.860  0.00  0.00      CHAK  
ATOM    740  CE1 PHE C  46     157.600  76.900  77.360  0.00  0.00      CHAK  
ATOM    741  HE1 PHE C  46     158.010  76.590  78.300  0.00  0.00      CHAK  
ATOM    742  CZ  PHE C  46     156.280  76.640  76.960  0.00  0.00      CHAK  
ATOM    743  HZ  PHE C  46     155.630  76.020  77.560  0.00  0.00      CHAK  
ATOM    744  CD2 PHE C  46     156.580  78.020  75.000  0.00  0.00      CHAK  
ATOM    745  HD2 PHE C  46     156.310  78.300  73.990  0.00  0.00      CHAK  
ATOM    746  CE2 PHE C  46     155.780  77.130  75.770  0.00  0.00      CHAK  
ATOM    747  HE2 PHE C  46     154.880  76.740  75.310  0.00  0.00      CHAK  
ATOM    748  C   PHE C  46     160.180  81.010  76.310  0.00  0.00      CHAK  
ATOM    749  O   PHE C  46     160.280  80.740  77.540  0.00  0.00      CHAK  
ATOM    750  N   VAL C  47     161.350  81.400  75.710  0.00  0.00      CHAK  
ATOM    751  HN  VAL C  47     161.340  81.510  74.710  0.00  0.00      CHAK  
ATOM    752  CA  VAL C  47     162.680  81.630  76.330  0.00  0.00      CHAK  
ATOM    753  HA  VAL C  47     162.940  80.730  76.860  0.00  0.00      CHAK  
ATOM    754  CB  VAL C  47     163.760  81.880  75.290  0.00  0.00      CHAK  
ATOM    755  HB  VAL C  47     163.210  82.410  74.470  0.00  0.00      CHAK  
ATOM    756  CG1 VAL C  47     164.790  82.980  75.650  0.00  0.00      CHAK  
ATOM    757 HG11 VAL C  47     164.290  83.970  75.630  0.00  0.00      CHAK  
ATOM    758 HG12 VAL C  47     165.290  82.740  76.610  0.00  0.00      CHAK  
ATOM    759 HG13 VAL C  47     165.620  83.030  74.910  0.00  0.00      CHAK  
ATOM    760  CG2 VAL C  47     164.350  80.560  74.990  0.00  0.00      CHAK  
ATOM    761 HG21 VAL C  47     163.640  79.720  74.780  0.00  0.00      CHAK  
ATOM    762 HG22 VAL C  47     164.930  80.730  74.050  0.00  0.00      CHAK  
ATOM    763 HG23 VAL C  47     165.190  80.210  75.620  0.00  0.00      CHAK  
ATOM    764  C   VAL C  47     162.650  82.730  77.350  0.00  0.00      CHAK  
ATOM    765  O   VAL C  47     163.290  82.600  78.360  0.00  0.00      CHAK  
ATOM    766  N   VAL C  48     161.940  83.860  77.120  0.00  0.00      CHAK  
ATOM    767  HN  VAL C  48     161.490  83.850  76.230  0.00  0.00      CHAK  
ATOM    768  CA  VAL C  48     161.770  84.950  78.030  0.00  0.00      CHAK  
ATOM    769  HA  VAL C  48     162.720  85.450  78.230  0.00  0.00      CHAK  
ATOM    770  CB  VAL C  48     161.030  86.080  77.380  0.00  0.00      CHAK  
ATOM    771  HB  VAL C  48     160.180  85.720  76.740  0.00  0.00      CHAK  
ATOM    772  CG1 VAL C  48     160.400  87.130  78.310  0.00  0.00      CHAK  
ATOM    773 HG11 VAL C  48     161.120  87.620  79.000  0.00  0.00      CHAK  
ATOM    774 HG12 VAL C  48     159.950  87.890  77.640  0.00  0.00      CHAK  
ATOM    775 HG13 VAL C  48     159.590  86.660  78.910  0.00  0.00      CHAK  
ATOM    776  CG2 VAL C  48     161.970  86.880  76.350  0.00  0.00      CHAK  
ATOM    777 HG21 VAL C  48     161.310  87.600  75.840  0.00  0.00      CHAK  
ATOM    778 HG22 VAL C  48     162.770  87.430  76.900  0.00  0.00      CHAK  
ATOM    779 HG23 VAL C  48     162.360  86.140  75.620  0.00  0.00      CHAK  
ATOM    780  C   VAL C  48     161.120  84.600  79.330  0.00  0.00      CHAK  
ATOM    781  O   VAL C  48     161.770  84.820  80.390  0.00  0.00      CHAK  
ATOM    782  N   ALA C  49     159.940  83.910  79.300  0.00  0.00      CHAK  
ATOM    783  HN  ALA C  49     159.380  83.800  78.480  0.00  0.00      CHAK  
ATOM    784  CA  ALA C  49     159.260  83.270  80.400  0.00  0.00      CHAK  
ATOM    785  HA  ALA C  49     159.040  84.050  81.120  0.00  0.00      CHAK  
ATOM    786  CB  ALA C  49     157.880  82.750  79.900  0.00  0.00      CHAK  
ATOM    787  HB1 ALA C  49     157.320  82.220  80.700  0.00  0.00      CHAK  
ATOM    788  HB2 ALA C  49     157.420  83.680  79.500  0.00  0.00      CHAK  
ATOM    789  HB3 ALA C  49     157.870  82.060  79.020  0.00  0.00      CHAK  
ATOM    790  C   ALA C  49     160.120  82.250  81.160  0.00  0.00      CHAK  
ATOM    791  O   ALA C  49     160.120  82.320  82.330  0.00  0.00      CHAK  
ATOM    792  N   GLY C  50     160.840  81.360  80.460  0.00  0.00      CHAK  
ATOM    793  HN  GLY C  50     160.970  81.350  79.480  0.00  0.00      CHAK  
ATOM    794  CA  GLY C  50     161.920  80.570  81.070  0.00  0.00      CHAK  
ATOM    795  HA1 GLY C  50     162.250  80.070  80.160  0.00  0.00      CHAK  
ATOM    796  HA2 GLY C  50     161.460  79.930  81.800  0.00  0.00      CHAK  
ATOM    797  C   GLY C  50     163.010  81.290  81.830  0.00  0.00      CHAK  
ATOM    798  O   GLY C  50     163.320  80.960  83.020  0.00  0.00      CHAK  
ATOM    799  N   SER C  51     163.580  82.280  81.200  0.00  0.00      CHAK  
ATOM    800  HN  SER C  51     163.310  82.500  80.260  0.00  0.00      CHAK  
ATOM    801  CA  SER C  51     164.540  83.260  81.780  0.00  0.00      CHAK  
ATOM    802  HA  SER C  51     165.380  82.680  82.140  0.00  0.00      CHAK  
ATOM    803  CB  SER C  51     165.110  84.230  80.730  0.00  0.00      CHAK  
ATOM    804  HB1 SER C  51     164.290  84.760  80.230  0.00  0.00      CHAK  
ATOM    805  HB2 SER C  51     165.820  84.960  81.200  0.00  0.00      CHAK  
ATOM    806  OG  SER C  51     165.740  83.470  79.680  0.00  0.00      CHAK  
ATOM    807  HG1 SER C  51     164.970  83.040  79.290  0.00  0.00      CHAK  
ATOM    808  C   SER C  51     164.040  84.010  82.920  0.00  0.00      CHAK  
ATOM    809  O   SER C  51     164.780  84.330  83.840  0.00  0.00      CHAK  
ATOM    810  N   TYR C  52     162.740  84.410  82.930  0.00  0.00      CHAK  
ATOM    811  HN  TYR C  52     162.120  84.080  82.230  0.00  0.00      CHAK  
ATOM    812  CA  TYR C  52     162.030  85.060  84.060  0.00  0.00      CHAK  
ATOM    813  HA  TYR C  52     162.600  85.980  84.210  0.00  0.00      CHAK  
ATOM    814  CB  TYR C  52     160.630  85.630  83.510  0.00  0.00      CHAK  
ATOM    815  HB1 TYR C  52     160.780  86.260  82.610  0.00  0.00      CHAK  
ATOM    816  HB2 TYR C  52     160.070  84.730  83.180  0.00  0.00      CHAK  
ATOM    817  CG  TYR C  52     159.790  86.210  84.640  0.00  0.00      CHAK  
ATOM    818  CD1 TYR C  52     160.270  87.300  85.320  0.00  0.00      CHAK  
ATOM    819  HD1 TYR C  52     161.200  87.740  84.970  0.00  0.00      CHAK  
ATOM    820  CE1 TYR C  52     159.480  87.900  86.350  0.00  0.00      CHAK  
ATOM    821  HE1 TYR C  52     159.920  88.740  86.860  0.00  0.00      CHAK  
ATOM    822  CZ  TYR C  52     158.240  87.360  86.650  0.00  0.00      CHAK  
ATOM    823  OH  TYR C  52     157.480  87.990  87.610  0.00  0.00      CHAK  
ATOM    824  HH  TYR C  52     156.600  87.610  87.600  0.00  0.00      CHAK  
ATOM    825  CD2 TYR C  52     158.580  85.570  85.050  0.00  0.00      CHAK  
ATOM    826  HD2 TYR C  52     158.230  84.690  84.520  0.00  0.00      CHAK  
ATOM    827  CE2 TYR C  52     157.760  86.190  86.040  0.00  0.00      CHAK  
ATOM    828  HE2 TYR C  52     156.850  85.650  86.240  0.00  0.00      CHAK  
ATOM    829  C   TYR C  52     161.850  84.240  85.250  0.00  0.00      CHAK  
ATOM    830  O   TYR C  52     162.230  84.630  86.360  0.00  0.00      CHAK  
ATOM    831  N   TRP C  53     161.370  82.970  85.090  0.00  0.00      CHAK  
ATOM    832  HN  TRP C  53     161.020  82.590  84.240  0.00  0.00      CHAK  
ATOM    833  CA  TRP C  53     161.120  82.140  86.270  0.00  0.00      CHAK  
ATOM    834  HA  TRP C  53     160.920  82.830  87.070  0.00  0.00      CHAK  
ATOM    835  CB  TRP C  53     160.220  80.970  85.920  0.00  0.00      CHAK  
ATOM    836  HB1 TRP C  53     160.490  80.550  84.940  0.00  0.00      CHAK  
ATOM    837  HB2 TRP C  53     160.390  80.260  86.780  0.00  0.00      CHAK  
ATOM    838  CG  TRP C  53     158.760  81.330  85.890  0.00  0.00      CHAK  
ATOM    839  CD1 TRP C  53     157.980  81.530  84.790  0.00  0.00      CHAK  
ATOM    840  HD1 TRP C  53     158.210  81.210  83.790  0.00  0.00      CHAK  
ATOM    841  NE1 TRP C  53     156.800  82.070  85.190  0.00  0.00      CHAK  
ATOM    842  HE1 TRP C  53     155.940  82.100  84.720  0.00  0.00      CHAK  
ATOM    843  CE2 TRP C  53     156.840  82.280  86.550  0.00  0.00      CHAK  
ATOM    844  CD2 TRP C  53     158.070  81.910  87.030  0.00  0.00      CHAK  
ATOM    845  CE3 TRP C  53     158.420  82.160  88.390  0.00  0.00      CHAK  
ATOM    846  HE3 TRP C  53     159.420  81.970  88.740  0.00  0.00      CHAK  
ATOM    847  CZ3 TRP C  53     157.450  82.600  89.260  0.00  0.00      CHAK  
ATOM    848  HZ3 TRP C  53     157.810  82.850  90.240  0.00  0.00      CHAK  
ATOM    849  CZ2 TRP C  53     155.860  82.770  87.440  0.00  0.00      CHAK  
ATOM    850  HZ2 TRP C  53     154.900  83.090  87.070  0.00  0.00      CHAK  
ATOM    851  CH2 TRP C  53     156.180  82.860  88.800  0.00  0.00      CHAK  
ATOM    852  HH2 TRP C  53     155.490  83.230  89.550  0.00  0.00      CHAK  
ATOM    853  C   TRP C  53     162.460  81.610  86.730  0.00  0.00      CHAK  
ATOM    854  O   TRP C  53     162.500  81.170  87.880  0.00  0.00      CHAK  
ATOM    855  N   GLY C  54     163.580  81.670  85.970  0.00  0.00      CHAK  
ATOM    856  HN  GLY C  54     163.550  82.230  85.150  0.00  0.00      CHAK  
ATOM    857  CA  GLY C  54     164.860  81.010  86.320  0.00  0.00      CHAK  
ATOM    858  HA1 GLY C  54     165.000  81.220  87.370  0.00  0.00      CHAK  
ATOM    859  HA2 GLY C  54     165.570  81.500  85.700  0.00  0.00      CHAK  
ATOM    860  C   GLY C  54     164.870  79.510  86.220  0.00  0.00      CHAK  
ATOM    861  O   GLY C  54     165.440  78.760  87.020  0.00  0.00      CHAK  
ATOM    862  N   GLN C  55     164.350  78.870  85.130  0.00  0.00      CHAK  
ATOM    863  HN  GLN C  55     164.020  79.460  84.410  0.00  0.00      CHAK  
ATOM    864  CA  GLN C  55     163.990  77.440  84.930  0.00  0.00      CHAK  
ATOM    865  HA  GLN C  55     164.430  76.950  85.790  0.00  0.00      CHAK  
ATOM    866  CB  GLN C  55     162.540  77.250  84.840  0.00  0.00      CHAK  
ATOM    867  HB1 GLN C  55     162.170  78.050  84.170  0.00  0.00      CHAK  
ATOM    868  HB2 GLN C  55     162.260  76.260  84.420  0.00  0.00      CHAK  
ATOM    869  CG  GLN C  55     161.810  77.420  86.170  0.00  0.00      CHAK  
ATOM    870  HG1 GLN C  55     162.160  76.580  86.810  0.00  0.00      CHAK  
ATOM    871  HG2 GLN C  55     162.040  78.390  86.660  0.00  0.00      CHAK  
ATOM    872  CD  GLN C  55     160.280  77.280  85.980  0.00  0.00      CHAK  
ATOM    873  OE1 GLN C  55     159.740  76.870  84.960  0.00  0.00      CHAK  
ATOM    874  NE2 GLN C  55     159.450  77.570  87.030  0.00  0.00      CHAK  
ATOM    875 HE21 GLN C  55     158.510  77.280  86.860  0.00  0.00      CHAK  
ATOM    876 HE22 GLN C  55     159.710  77.790  87.980  0.00  0.00      CHAK  
ATOM    877  C   GLN C  55     164.630  76.690  83.710  0.00  0.00      CHAK  
ATOM    878  O   GLN C  55     165.090  77.400  82.810  0.00  0.00      CHAK  
ATOM    879  N   THR C  56     164.660  75.340  83.640  0.00  0.00      CHAK  
ATOM    880  HN  THR C  56     164.380  74.780  84.410  0.00  0.00      CHAK  
ATOM    881  CA  THR C  56     165.210  74.570  82.570  0.00  0.00      CHAK  
ATOM    882  HA  THR C  56     165.930  75.130  82.000  0.00  0.00      CHAK  
ATOM    883  CB  THR C  56     166.040  73.410  82.950  0.00  0.00      CHAK  
ATOM    884  HB  THR C  56     166.300  72.810  82.040  0.00  0.00      CHAK  
ATOM    885  OG1 THR C  56     165.500  72.490  83.870  0.00  0.00      CHAK  
ATOM    886  HG1 THR C  56     164.810  72.040  83.380  0.00  0.00      CHAK  
ATOM    887  CG2 THR C  56     167.340  73.870  83.570  0.00  0.00      CHAK  
ATOM    888 HG21 THR C  56     167.170  74.080  84.650  0.00  0.00      CHAK  
ATOM    889 HG22 THR C  56     168.080  73.040  83.490  0.00  0.00      CHAK  
ATOM    890 HG23 THR C  56     167.730  74.760  83.030  0.00  0.00      CHAK  
ATOM    891  C   THR C  56     164.160  74.170  81.560  0.00  0.00      CHAK  
ATOM    892  O   THR C  56     164.390  74.000  80.380  0.00  0.00      CHAK  
ATOM    893  N   ASP C  57     162.890  74.040  81.970  0.00  0.00      CHAK  
ATOM    894  HN  ASP C  57     162.670  74.180  82.940  0.00  0.00      CHAK  
ATOM    895  CA  ASP C  57     161.740  73.530  81.180  0.00  0.00      CHAK  
ATOM    896  HA  ASP C  57     161.960  72.530  80.820  0.00  0.00      CHAK  
ATOM    897  CB  ASP C  57     160.480  73.420  81.920  0.00  0.00      CHAK  
ATOM    898  HB1 ASP C  57     160.280  74.430  82.340  0.00  0.00      CHAK  
ATOM    899  HB2 ASP C  57     159.620  73.150  81.260  0.00  0.00      CHAK  
ATOM    900  CG  ASP C  57     160.580  72.490  83.010  0.00  0.00      CHAK  
ATOM    901  OD1 ASP C  57     160.400  72.750  84.210  0.00  0.00      CHAK  
ATOM    902  OD2 ASP C  57     160.780  71.300  82.710  0.00  0.00      CHAK  
ATOM    903  C   ASP C  57     161.380  74.240  79.870  0.00  0.00      CHAK  
ATOM    904  O   ASP C  57     160.980  73.640  78.870  0.00  0.00      CHAK  
ATOM    905  N   GLY C  58     161.510  75.550  79.850  0.00  0.00      CHAK  
ATOM    906  HN  GLY C  58     161.840  76.100  80.620  0.00  0.00      CHAK  
ATOM    907  CA  GLY C  58     161.220  76.340  78.660  0.00  0.00      CHAK  
ATOM    908  HA1 GLY C  58     161.120  77.420  78.760  0.00  0.00      CHAK  
ATOM    909  HA2 GLY C  58     160.250  76.030  78.280  0.00  0.00      CHAK  
ATOM    910  C   GLY C  58     162.320  76.260  77.530  0.00  0.00      CHAK  
ATOM    911  O   GLY C  58     161.930  76.370  76.350  0.00  0.00      CHAK  
ATOM    912  N   GLN C  59     163.610  75.900  77.930  0.00  0.00      CHAK  
ATOM    913  HN  GLN C  59     163.860  75.930  78.900  0.00  0.00      CHAK  
ATOM    914  CA  GLN C  59     164.690  75.390  77.050  0.00  0.00      CHAK  
ATOM    915  HA  GLN C  59     164.800  76.130  76.270  0.00  0.00      CHAK  
ATOM    916  CB  GLN C  59     166.050  75.340  77.610  0.00  0.00      CHAK  
ATOM    917  HB1 GLN C  59     165.940  74.700  78.510  0.00  0.00      CHAK  
ATOM    918  HB2 GLN C  59     166.810  74.900  76.930  0.00  0.00      CHAK  
ATOM    919  CG  GLN C  59     166.680  76.740  78.000  0.00  0.00      CHAK  
ATOM    920  HG1 GLN C  59     166.820  77.430  77.140  0.00  0.00      CHAK  
ATOM    921  HG2 GLN C  59     165.890  77.250  78.570  0.00  0.00      CHAK  
ATOM    922  CD  GLN C  59     167.930  76.600  78.830  0.00  0.00      CHAK  
ATOM    923  OE1 GLN C  59     168.860  76.160  78.210  0.00  0.00      CHAK  
ATOM    924  NE2 GLN C  59     167.980  77.020  80.100  0.00  0.00      CHAK  
ATOM    925 HE21 GLN C  59     168.880  76.840  80.470  0.00  0.00      CHAK  
ATOM    926 HE22 GLN C  59     167.170  77.540  80.390  0.00  0.00      CHAK  
ATOM    927  C   GLN C  59     164.400  74.020  76.410  0.00  0.00      CHAK  
ATOM    928  O   GLN C  59     164.530  73.890  75.140  0.00  0.00      CHAK  
ATOM    929  N   VAL C  60     163.900  73.020  77.190  0.00  0.00      CHAK  
ATOM    930  HN  VAL C  60     163.810  73.100  78.180  0.00  0.00      CHAK  
ATOM    931  CA  VAL C  60     163.370  71.860  76.570  0.00  0.00      CHAK  
ATOM    932  HA  VAL C  60     164.190  71.410  76.020  0.00  0.00      CHAK  
ATOM    933  CB  VAL C  60     163.070  70.750  77.530  0.00  0.00      CHAK  
ATOM    934  HB  VAL C  60     162.320  71.170  78.240  0.00  0.00      CHAK  
ATOM    935  CG1 VAL C  60     162.550  69.480  76.800  0.00  0.00      CHAK  
ATOM    936 HG11 VAL C  60     161.500  69.630  76.440  0.00  0.00      CHAK  
ATOM    937 HG12 VAL C  60     163.140  69.150  75.930  0.00  0.00      CHAK  
ATOM    938 HG13 VAL C  60     162.510  68.680  77.570  0.00  0.00      CHAK  
ATOM    939  CG2 VAL C  60     164.300  70.390  78.410  0.00  0.00      CHAK  
ATOM    940 HG21 VAL C  60     164.040  69.640  79.180  0.00  0.00      CHAK  
ATOM    941 HG22 VAL C  60     165.120  70.030  77.750  0.00  0.00      CHAK  
ATOM    942 HG23 VAL C  60     164.730  71.220  79.010  0.00  0.00      CHAK  
ATOM    943  C   VAL C  60     162.200  72.070  75.580  0.00  0.00      CHAK  
ATOM    944  O   VAL C  60     162.320  71.610  74.430  0.00  0.00      CHAK  
ATOM    945  N   MET C  61     161.150  72.860  75.930  0.00  0.00      CHAK  
ATOM    946  HN  MET C  61     161.040  73.140  76.880  0.00  0.00      CHAK  
ATOM    947  CA  MET C  61     160.160  73.360  75.000  0.00  0.00      CHAK  
ATOM    948  HA  MET C  61     159.770  72.440  74.630  0.00  0.00      CHAK  
ATOM    949  CB  MET C  61     159.010  74.250  75.680  0.00  0.00      CHAK  
ATOM    950  HB1 MET C  61     159.520  74.800  76.480  0.00  0.00      CHAK  
ATOM    951  HB2 MET C  61     158.390  74.920  75.030  0.00  0.00      CHAK  
ATOM    952  CG  MET C  61     158.090  73.230  76.410  0.00  0.00      CHAK  
ATOM    953  HG1 MET C  61     158.730  72.560  77.020  0.00  0.00      CHAK  
ATOM    954  HG2 MET C  61     157.530  73.770  77.200  0.00  0.00      CHAK  
ATOM    955  SD  MET C  61     156.990  72.250  75.320  0.00  0.00      CHAK  
ATOM    956  CE  MET C  61     155.870  73.580  74.780  0.00  0.00      CHAK  
ATOM    957  HE1 MET C  61     156.370  74.380  74.190  0.00  0.00      CHAK  
ATOM    958  HE2 MET C  61     155.000  73.260  74.170  0.00  0.00      CHAK  
ATOM    959  HE3 MET C  61     155.560  74.210  75.640  0.00  0.00      CHAK  
ATOM    960  C   MET C  61     160.640  74.170  73.760  0.00  0.00      CHAK  
ATOM    961  O   MET C  61     160.020  74.070  72.700  0.00  0.00      CHAK  
ATOM    962  N   TYR C  62     161.690  75.030  73.950  0.00  0.00      CHAK  
ATOM    963  HN  TYR C  62     162.060  75.380  74.810  0.00  0.00      CHAK  
ATOM    964  CA  TYR C  62     162.450  75.570  72.840  0.00  0.00      CHAK  
ATOM    965  HA  TYR C  62     161.690  76.050  72.250  0.00  0.00      CHAK  
ATOM    966  CB  TYR C  62     163.580  76.530  73.290  0.00  0.00      CHAK  
ATOM    967  HB1 TYR C  62     162.990  77.190  73.970  0.00  0.00      CHAK  
ATOM    968  HB2 TYR C  62     164.380  76.020  73.860  0.00  0.00      CHAK  
ATOM    969  CG  TYR C  62     164.150  77.410  72.210  0.00  0.00      CHAK  
ATOM    970  CD1 TYR C  62     163.460  78.480  71.600  0.00  0.00      CHAK  
ATOM    971  HD1 TYR C  62     162.460  78.620  71.980  0.00  0.00      CHAK  
ATOM    972  CE1 TYR C  62     164.050  79.280  70.670  0.00  0.00      CHAK  
ATOM    973  HE1 TYR C  62     163.530  80.160  70.350  0.00  0.00      CHAK  
ATOM    974  CZ  TYR C  62     165.340  78.940  70.210  0.00  0.00      CHAK  
ATOM    975  OH  TYR C  62     165.950  79.790  69.270  0.00  0.00      CHAK  
ATOM    976  HH  TYR C  62     166.890  79.660  69.480  0.00  0.00      CHAK  
ATOM    977  CD2 TYR C  62     165.480  77.150  71.760  0.00  0.00      CHAK  
ATOM    978  HD2 TYR C  62     166.020  76.340  72.220  0.00  0.00      CHAK  
ATOM    979  CE2 TYR C  62     166.020  77.920  70.720  0.00  0.00      CHAK  
ATOM    980  HE2 TYR C  62     167.030  77.750  70.340  0.00  0.00      CHAK  
ATOM    981  C   TYR C  62     163.010  74.460  71.920  0.00  0.00      CHAK  
ATOM    982  O   TYR C  62     163.030  74.570  70.670  0.00  0.00      CHAK  
ATOM    983  N   ILE C  63     163.490  73.320  72.550  0.00  0.00      CHAK  
ATOM    984  HN  ILE C  63     163.470  73.320  73.540  0.00  0.00      CHAK  
ATOM    985  CA  ILE C  63     164.060  72.160  71.810  0.00  0.00      CHAK  
ATOM    986  HA  ILE C  63     164.730  72.520  71.050  0.00  0.00      CHAK  
ATOM    987  CB  ILE C  63     165.010  71.360  72.800  0.00  0.00      CHAK  
ATOM    988  HB  ILE C  63     164.550  71.310  73.810  0.00  0.00      CHAK  
ATOM    989  CG2 ILE C  63     165.310  69.980  72.240  0.00  0.00      CHAK  
ATOM    990 HG21 ILE C  63     164.380  69.440  71.960  0.00  0.00      CHAK  
ATOM    991 HG22 ILE C  63     166.040  70.040  71.400  0.00  0.00      CHAK  
ATOM    992 HG23 ILE C  63     165.720  69.350  73.050  0.00  0.00      CHAK  
ATOM    993  CG1 ILE C  63     166.390  72.150  73.000  0.00  0.00      CHAK  
ATOM    994 HG11 ILE C  63     166.920  72.100  72.030  0.00  0.00      CHAK  
ATOM    995 HG12 ILE C  63     166.140  73.210  73.200  0.00  0.00      CHAK  
ATOM    996  CD  ILE C  63     167.210  71.610  74.170  0.00  0.00      CHAK  
ATOM    997  HD1 ILE C  63     167.490  70.550  73.940  0.00  0.00      CHAK  
ATOM    998  HD2 ILE C  63     168.140  72.150  74.410  0.00  0.00      CHAK  
ATOM    999  HD3 ILE C  63     166.600  71.630  75.100  0.00  0.00      CHAK  
ATOM   1000  C   ILE C  63     162.890  71.470  71.030  0.00  0.00      CHAK  
ATOM   1001  O   ILE C  63     163.010  71.120  69.860  0.00  0.00      CHAK  
ATOM   1002  N   LEU C  64     161.710  71.360  71.610  0.00  0.00      CHAK  
ATOM   1003  HN  LEU C  64     161.620  71.760  72.520  0.00  0.00      CHAK  
ATOM   1004  CA  LEU C  64     160.500  70.840  70.930  0.00  0.00      CHAK  
ATOM   1005  HA  LEU C  64     160.840  69.940  70.430  0.00  0.00      CHAK  
ATOM   1006  CB  LEU C  64     159.370  70.500  71.910  0.00  0.00      CHAK  
ATOM   1007  HB1 LEU C  64     159.110  71.460  72.420  0.00  0.00      CHAK  
ATOM   1008  HB2 LEU C  64     158.500  70.130  71.340  0.00  0.00      CHAK  
ATOM   1009  CG  LEU C  64     159.690  69.470  73.020  0.00  0.00      CHAK  
ATOM   1010  HG  LEU C  64     160.340  69.940  73.790  0.00  0.00      CHAK  
ATOM   1011  CD1 LEU C  64     158.370  69.010  73.770  0.00  0.00      CHAK  
ATOM   1012 HD11 LEU C  64     158.620  68.490  74.720  0.00  0.00      CHAK  
ATOM   1013 HD12 LEU C  64     157.900  69.930  74.170  0.00  0.00      CHAK  
ATOM   1014 HD13 LEU C  64     157.820  68.380  73.040  0.00  0.00      CHAK  
ATOM   1015  CD2 LEU C  64     160.440  68.270  72.400  0.00  0.00      CHAK  
ATOM   1016 HD21 LEU C  64     161.470  68.410  72.020  0.00  0.00      CHAK  
ATOM   1017 HD22 LEU C  64     160.540  67.540  73.230  0.00  0.00      CHAK  
ATOM   1018 HD23 LEU C  64     159.750  67.920  71.600  0.00  0.00      CHAK  
ATOM   1019  C   LEU C  64     160.050  71.750  69.720  0.00  0.00      CHAK  
ATOM   1020  O   LEU C  64     159.680  71.230  68.700  0.00  0.00      CHAK  
ATOM   1021  N   ALA C  65     160.110  73.090  69.890  0.00  0.00      CHAK  
ATOM   1022  HN  ALA C  65     160.350  73.560  70.740  0.00  0.00      CHAK  
ATOM   1023  CA  ALA C  65     159.720  74.030  68.860  0.00  0.00      CHAK  
ATOM   1024  HA  ALA C  65     158.660  73.900  68.700  0.00  0.00      CHAK  
ATOM   1025  CB  ALA C  65     159.960  75.410  69.570  0.00  0.00      CHAK  
ATOM   1026  HB1 ALA C  65     161.060  75.580  69.670  0.00  0.00      CHAK  
ATOM   1027  HB2 ALA C  65     159.470  76.160  68.910  0.00  0.00      CHAK  
ATOM   1028  HB3 ALA C  65     159.570  75.550  70.590  0.00  0.00      CHAK  
ATOM   1029  C   ALA C  65     160.650  73.940  67.620  0.00  0.00      CHAK  
ATOM   1030  O   ALA C  65     160.060  74.020  66.530  0.00  0.00      CHAK  
ATOM   1031  N   ILE C  66     161.950  73.750  67.720  0.00  0.00      CHAK  
ATOM   1032  HN  ILE C  66     162.410  73.820  68.610  0.00  0.00      CHAK  
ATOM   1033  CA  ILE C  66     162.860  73.410  66.660  0.00  0.00      CHAK  
ATOM   1034  HA  ILE C  66     162.410  74.060  65.920  0.00  0.00      CHAK  
ATOM   1035  CB  ILE C  66     164.280  73.910  66.920  0.00  0.00      CHAK  
ATOM   1036  HB  ILE C  66     164.990  73.440  66.200  0.00  0.00      CHAK  
ATOM   1037  CG2 ILE C  66     164.470  75.430  66.890  0.00  0.00      CHAK  
ATOM   1038 HG21 ILE C  66     163.960  75.920  67.760  0.00  0.00      CHAK  
ATOM   1039 HG22 ILE C  66     165.570  75.600  66.890  0.00  0.00      CHAK  
ATOM   1040 HG23 ILE C  66     164.060  76.010  66.030  0.00  0.00      CHAK  
ATOM   1041  CG1 ILE C  66     164.880  73.410  68.210  0.00  0.00      CHAK  
ATOM   1042 HG11 ILE C  66     164.690  74.100  69.060  0.00  0.00      CHAK  
ATOM   1043 HG12 ILE C  66     164.320  72.510  68.560  0.00  0.00      CHAK  
ATOM   1044  CD  ILE C  66     166.310  72.880  68.210  0.00  0.00      CHAK  
ATOM   1045  HD1 ILE C  66     167.030  73.590  67.750  0.00  0.00      CHAK  
ATOM   1046  HD2 ILE C  66     166.740  72.630  69.200  0.00  0.00      CHAK  
ATOM   1047  HD3 ILE C  66     166.350  71.930  67.630  0.00  0.00      CHAK  
ATOM   1048  C   ILE C  66     162.820  72.090  66.060  0.00  0.00      CHAK  
ATOM   1049  O   ILE C  66     163.100  71.950  64.870  0.00  0.00      CHAK  
ATOM   1050  N   SER C  67     162.380  71.030  66.790  0.00  0.00      CHAK  
ATOM   1051  HN  SER C  67     162.310  71.030  67.780  0.00  0.00      CHAK  
ATOM   1052  CA  SER C  67     161.970  69.760  66.200  0.00  0.00      CHAK  
ATOM   1053  HA  SER C  67     162.740  69.470  65.500  0.00  0.00      CHAK  
ATOM   1054  CB  SER C  67     161.820  68.620  67.300  0.00  0.00      CHAK  
ATOM   1055  HB1 SER C  67     161.850  67.600  66.860  0.00  0.00      CHAK  
ATOM   1056  HB2 SER C  67     162.680  68.680  68.000  0.00  0.00      CHAK  
ATOM   1057  OG  SER C  67     160.610  68.680  68.060  0.00  0.00      CHAK  
ATOM   1058  HG1 SER C  67     160.590  69.570  68.440  0.00  0.00      CHAK  
ATOM   1059  C   SER C  67     160.720  69.900  65.330  0.00  0.00      CHAK  
ATOM   1060  O   SER C  67     160.620  69.370  64.220  0.00  0.00      CHAK  
ATOM   1061  N   LEU C  68     159.730  70.640  65.840  0.00  0.00      CHAK  
ATOM   1062  HN  LEU C  68     159.920  71.150  66.680  0.00  0.00      CHAK  
ATOM   1063  CA  LEU C  68     158.580  70.970  65.040  0.00  0.00      CHAK  
ATOM   1064  HA  LEU C  68     158.180  70.050  64.630  0.00  0.00      CHAK  
ATOM   1065  CB  LEU C  68     157.490  71.780  65.950  0.00  0.00      CHAK  
ATOM   1066  HB1 LEU C  68     157.310  71.120  66.830  0.00  0.00      CHAK  
ATOM   1067  HB2 LEU C  68     157.960  72.720  66.300  0.00  0.00      CHAK  
ATOM   1068  CG  LEU C  68     156.120  72.040  65.300  0.00  0.00      CHAK  
ATOM   1069  HG  LEU C  68     156.310  72.810  64.530  0.00  0.00      CHAK  
ATOM   1070  CD1 LEU C  68     155.450  70.830  64.700  0.00  0.00      CHAK  
ATOM   1071 HD11 LEU C  68     154.410  71.140  64.420  0.00  0.00      CHAK  
ATOM   1072 HD12 LEU C  68     156.030  70.440  63.830  0.00  0.00      CHAK  
ATOM   1073 HD13 LEU C  68     155.500  69.950  65.370  0.00  0.00      CHAK  
ATOM   1074  CD2 LEU C  68     155.160  72.600  66.400  0.00  0.00      CHAK  
ATOM   1075 HD21 LEU C  68     155.150  71.960  67.300  0.00  0.00      CHAK  
ATOM   1076 HD22 LEU C  68     155.530  73.560  66.830  0.00  0.00      CHAK  
ATOM   1077 HD23 LEU C  68     154.130  72.730  65.990  0.00  0.00      CHAK  
ATOM   1078  C   LEU C  68     158.780  71.870  63.820  0.00  0.00      CHAK  
ATOM   1079  O   LEU C  68     158.170  71.650  62.780  0.00  0.00      CHAK  
ATOM   1080  N   ALA C  69     159.650  72.950  63.920  0.00  0.00      CHAK  
ATOM   1081  HN  ALA C  69     159.950  73.250  64.810  0.00  0.00      CHAK  
ATOM   1082  CA  ALA C  69     159.840  73.840  62.820  0.00  0.00      CHAK  
ATOM   1083  HA  ALA C  69     158.920  74.310  62.530  0.00  0.00      CHAK  
ATOM   1084  CB  ALA C  69     160.800  74.830  63.350  0.00  0.00      CHAK  
ATOM   1085  HB1 ALA C  69     161.820  74.480  63.590  0.00  0.00      CHAK  
ATOM   1086  HB2 ALA C  69     160.760  75.720  62.670  0.00  0.00      CHAK  
ATOM   1087  HB3 ALA C  69     160.540  75.130  64.380  0.00  0.00      CHAK  
ATOM   1088  C   ALA C  69     160.480  73.230  61.530  0.00  0.00      CHAK  
ATOM   1089  O   ALA C  69     160.110  73.530  60.400  0.00  0.00      CHAK  
ATOM   1090  N   ALA C  70     161.500  72.370  61.730  0.00  0.00      CHAK  
ATOM   1091  HN  ALA C  70     161.790  72.330  62.680  0.00  0.00      CHAK  
ATOM   1092  CA  ALA C  70     162.180  71.630  60.650  0.00  0.00      CHAK  
ATOM   1093  HA  ALA C  70     162.490  72.360  59.920  0.00  0.00      CHAK  
ATOM   1094  CB  ALA C  70     163.340  70.840  61.340  0.00  0.00      CHAK  
ATOM   1095  HB1 ALA C  70     163.800  70.050  60.710  0.00  0.00      CHAK  
ATOM   1096  HB2 ALA C  70     164.100  71.550  61.730  0.00  0.00      CHAK  
ATOM   1097  HB3 ALA C  70     162.940  70.380  62.270  0.00  0.00      CHAK  
ATOM   1098  C   ALA C  70     161.200  70.680  59.920  0.00  0.00      CHAK  
ATOM   1099  O   ALA C  70     161.230  70.470  58.710  0.00  0.00      CHAK  
ATOM   1100  N   ALA C  71     160.280  70.110  60.730  0.00  0.00      CHAK  
ATOM   1101  HN  ALA C  71     160.340  70.260  61.720  0.00  0.00      CHAK  
ATOM   1102  CA  ALA C  71     159.180  69.230  60.250  0.00  0.00      CHAK  
ATOM   1103  HA  ALA C  71     159.680  68.510  59.620  0.00  0.00      CHAK  
ATOM   1104  CB  ALA C  71     158.710  68.550  61.530  0.00  0.00      CHAK  
ATOM   1105  HB1 ALA C  71     158.130  67.690  61.150  0.00  0.00      CHAK  
ATOM   1106  HB2 ALA C  71     159.520  68.140  62.150  0.00  0.00      CHAK  
ATOM   1107  HB3 ALA C  71     158.110  69.190  62.220  0.00  0.00      CHAK  
ATOM   1108  C   ALA C  71     158.020  69.870  59.510  0.00  0.00      CHAK  
ATOM   1109  O   ALA C  71     157.600  69.500  58.410  0.00  0.00      CHAK  
ATOM   1110  N   GLU C  72     157.520  71.010  59.950  0.00  0.00      CHAK  
ATOM   1111  HN  GLU C  72     157.820  71.410  60.810  0.00  0.00      CHAK  
ATOM   1112  CA  GLU C  72     156.510  71.780  59.230  0.00  0.00      CHAK  
ATOM   1113  HA  GLU C  72     155.720  71.060  59.080  0.00  0.00      CHAK  
ATOM   1114  CB  GLU C  72     155.820  72.840  60.180  0.00  0.00      CHAK  
ATOM   1115  HB1 GLU C  72     156.530  73.610  60.590  0.00  0.00      CHAK  
ATOM   1116  HB2 GLU C  72     155.050  73.310  59.540  0.00  0.00      CHAK  
ATOM   1117  CG  GLU C  72     155.000  72.170  61.410  0.00  0.00      CHAK  
ATOM   1118  HG1 GLU C  72     154.180  71.490  61.090  0.00  0.00      CHAK  
ATOM   1119  HG2 GLU C  72     155.700  71.640  62.100  0.00  0.00      CHAK  
ATOM   1120  CD  GLU C  72     154.270  73.280  62.260  0.00  0.00      CHAK  
ATOM   1121  OE1 GLU C  72     153.050  73.250  62.560  0.00  0.00      CHAK  
ATOM   1122  OE2 GLU C  72     155.100  74.250  62.850  0.00  0.00      CHAK  
ATOM   1123  HE2 GLU C  72     154.570  74.600  63.570  0.00  0.00      CHAK  
ATOM   1124  C   GLU C  72     157.060  72.350  57.850  0.00  0.00      CHAK  
ATOM   1125  O   GLU C  72     156.450  72.290  56.800  0.00  0.00      CHAK  
ATOM   1126  N   ALA C  73     158.280  72.890  58.010  0.00  0.00      CHAK  
ATOM   1127  HN  ALA C  73     158.630  72.810  58.930  0.00  0.00      CHAK  
ATOM   1128  CA  ALA C  73     158.950  73.460  56.840  0.00  0.00      CHAK  
ATOM   1129  HA  ALA C  73     158.290  74.190  56.390  0.00  0.00      CHAK  
ATOM   1130  CB  ALA C  73     160.200  74.250  57.300  0.00  0.00      CHAK  
ATOM   1131  HB1 ALA C  73     159.890  74.700  58.260  0.00  0.00      CHAK  
ATOM   1132  HB2 ALA C  73     161.020  73.540  57.540  0.00  0.00      CHAK  
ATOM   1133  HB3 ALA C  73     160.680  75.000  56.640  0.00  0.00      CHAK  
ATOM   1134  C   ALA C  73     159.280  72.430  55.790  0.00  0.00      CHAK  
ATOM   1135  O   ALA C  73     159.150  72.650  54.560  0.00  0.00      CHAK  
ATOM   1136  N   SER C  74     159.540  71.160  56.140  0.00  0.00      CHAK  
ATOM   1137  HN  SER C  74     159.600  70.950  57.110  0.00  0.00      CHAK  
ATOM   1138  CA  SER C  74     159.780  70.070  55.230  0.00  0.00      CHAK  
ATOM   1139  HA  SER C  74     160.560  70.390  54.560  0.00  0.00      CHAK  
ATOM   1140  CB  SER C  74     160.220  68.820  56.000  0.00  0.00      CHAK  
ATOM   1141  HB1 SER C  74     159.640  68.760  56.940  0.00  0.00      CHAK  
ATOM   1142  HB2 SER C  74     160.220  67.870  55.430  0.00  0.00      CHAK  
ATOM   1143  OG  SER C  74     161.520  69.110  56.490  0.00  0.00      CHAK  
ATOM   1144  HG1 SER C  74     161.400  69.610  57.290  0.00  0.00      CHAK  
ATOM   1145  C   SER C  74     158.600  69.780  54.450  0.00  0.00      CHAK  
ATOM   1146  O   SER C  74     158.680  69.670  53.200  0.00  0.00      CHAK  
ATOM   1147  N   ILE C  75     157.410  69.660  55.100  0.00  0.00      CHAK  
ATOM   1148  HN  ILE C  75     157.360  69.470  56.080  0.00  0.00      CHAK  
ATOM   1149  CA  ILE C  75     156.140  69.420  54.360  0.00  0.00      CHAK  
ATOM   1150  HA  ILE C  75     156.280  68.520  53.770  0.00  0.00      CHAK  
ATOM   1151  CB  ILE C  75     155.010  69.190  55.370  0.00  0.00      CHAK  
ATOM   1152  HB  ILE C  75     155.000  70.060  56.060  0.00  0.00      CHAK  
ATOM   1153  CG2 ILE C  75     153.650  69.110  54.640  0.00  0.00      CHAK  
ATOM   1154 HG21 ILE C  75     153.640  68.090  54.200  0.00  0.00      CHAK  
ATOM   1155 HG22 ILE C  75     152.850  69.300  55.380  0.00  0.00      CHAK  
ATOM   1156 HG23 ILE C  75     153.610  69.940  53.910  0.00  0.00      CHAK  
ATOM   1157  CG1 ILE C  75     155.190  67.960  56.260  0.00  0.00      CHAK  
ATOM   1158 HG11 ILE C  75     154.770  67.030  55.810  0.00  0.00      CHAK  
ATOM   1159 HG12 ILE C  75     156.290  67.830  56.330  0.00  0.00      CHAK  
ATOM   1160  CD  ILE C  75     154.540  68.160  57.720  0.00  0.00      CHAK  
ATOM   1161  HD1 ILE C  75     154.710  67.240  58.310  0.00  0.00      CHAK  
ATOM   1162  HD2 ILE C  75     155.080  68.970  58.260  0.00  0.00      CHAK  
ATOM   1163  HD3 ILE C  75     153.460  68.420  57.690  0.00  0.00      CHAK  
ATOM   1164  C   ILE C  75     155.790  70.590  53.380  0.00  0.00      CHAK  
ATOM   1165  O   ILE C  75     155.280  70.460  52.270  0.00  0.00      CHAK  
ATOM   1166  N   GLY C  76     156.080  71.810  53.870  0.00  0.00      CHAK  
ATOM   1167  HN  GLY C  76     156.450  71.920  54.790  0.00  0.00      CHAK  
ATOM   1168  CA  GLY C  76     155.930  72.980  53.060  0.00  0.00      CHAK  
ATOM   1169  HA1 GLY C  76     156.180  73.880  53.630  0.00  0.00      CHAK  
ATOM   1170  HA2 GLY C  76     154.900  73.010  52.780  0.00  0.00      CHAK  
ATOM   1171  C   GLY C  76     156.770  73.040  51.800  0.00  0.00      CHAK  
ATOM   1172  O   GLY C  76     156.350  73.550  50.800  0.00  0.00      CHAK  
ATOM   1173  N   LEU C  77     157.990  72.550  51.840  0.00  0.00      CHAK  
ATOM   1174  HN  LEU C  77     158.350  72.270  52.730  0.00  0.00      CHAK  
ATOM   1175  CA  LEU C  77     158.820  72.400  50.630  0.00  0.00      CHAK  
ATOM   1176  HA  LEU C  77     159.010  73.350  50.160  0.00  0.00      CHAK  
ATOM   1177  CB  LEU C  77     160.330  71.890  51.020  0.00  0.00      CHAK  
ATOM   1178  HB1 LEU C  77     160.760  72.420  51.910  0.00  0.00      CHAK  
ATOM   1179  HB2 LEU C  77     160.270  70.820  51.330  0.00  0.00      CHAK  
ATOM   1180  CG  LEU C  77     161.490  71.880  49.900  0.00  0.00      CHAK  
ATOM   1181  HG  LEU C  77     161.040  71.110  49.250  0.00  0.00      CHAK  
ATOM   1182  CD1 LEU C  77     161.730  73.140  49.020  0.00  0.00      CHAK  
ATOM   1183 HD11 LEU C  77     160.760  73.570  48.710  0.00  0.00      CHAK  
ATOM   1184 HD12 LEU C  77     162.430  73.790  49.600  0.00  0.00      CHAK  
ATOM   1185 HD13 LEU C  77     162.360  72.910  48.140  0.00  0.00      CHAK  
ATOM   1186  CD2 LEU C  77     162.790  71.270  50.440  0.00  0.00      CHAK  
ATOM   1187 HD21 LEU C  77     163.420  71.960  51.050  0.00  0.00      CHAK  
ATOM   1188 HD22 LEU C  77     162.640  70.450  51.180  0.00  0.00      CHAK  
ATOM   1189 HD23 LEU C  77     163.490  70.990  49.620  0.00  0.00      CHAK  
ATOM   1190  C   LEU C  77     158.260  71.390  49.630  0.00  0.00      CHAK  
ATOM   1191  O   LEU C  77     158.310  71.650  48.430  0.00  0.00      CHAK  
ATOM   1192  N   ALA C  78     157.740  70.220  50.080  0.00  0.00      CHAK  
ATOM   1193  HN  ALA C  78     157.860  70.050  51.060  0.00  0.00      CHAK  
ATOM   1194  CA  ALA C  78     156.910  69.280  49.270  0.00  0.00      CHAK  
ATOM   1195  HA  ALA C  78     157.540  68.750  48.560  0.00  0.00      CHAK  
ATOM   1196  CB  ALA C  78     156.500  68.080  50.090  0.00  0.00      CHAK  
ATOM   1197  HB1 ALA C  78     156.000  68.450  51.020  0.00  0.00      CHAK  
ATOM   1198  HB2 ALA C  78     155.750  67.370  49.650  0.00  0.00      CHAK  
ATOM   1199  HB3 ALA C  78     157.310  67.400  50.430  0.00  0.00      CHAK  
ATOM   1200  C   ALA C  78     155.690  69.890  48.620  0.00  0.00      CHAK  
ATOM   1201  O   ALA C  78     155.560  69.910  47.360  0.00  0.00      CHAK  
ATOM   1202  N   LEU C  79     154.870  70.590  49.430  0.00  0.00      CHAK  
ATOM   1203  HN  LEU C  79     154.940  70.560  50.420  0.00  0.00      CHAK  
ATOM   1204  CA  LEU C  79     153.690  71.310  48.980  0.00  0.00      CHAK  
ATOM   1205  HA  LEU C  79     153.070  70.680  48.350  0.00  0.00      CHAK  
ATOM   1206  CB  LEU C  79     152.830  71.760  50.220  0.00  0.00      CHAK  
ATOM   1207  HB1 LEU C  79     153.420  72.550  50.730  0.00  0.00      CHAK  
ATOM   1208  HB2 LEU C  79     151.890  72.210  49.850  0.00  0.00      CHAK  
ATOM   1209  CG  LEU C  79     152.280  70.740  51.220  0.00  0.00      CHAK  
ATOM   1210  HG  LEU C  79     152.910  69.890  51.560  0.00  0.00      CHAK  
ATOM   1211  CD1 LEU C  79     151.840  71.460  52.650  0.00  0.00      CHAK  
ATOM   1212 HD11 LEU C  79     152.780  71.800  53.140  0.00  0.00      CHAK  
ATOM   1213 HD12 LEU C  79     151.140  72.320  52.590  0.00  0.00      CHAK  
ATOM   1214 HD13 LEU C  79     151.310  70.770  53.330  0.00  0.00      CHAK  
ATOM   1215  CD2 LEU C  79     151.050  70.020  50.590  0.00  0.00      CHAK  
ATOM   1216 HD21 LEU C  79     150.410  69.410  51.260  0.00  0.00      CHAK  
ATOM   1217 HD22 LEU C  79     150.420  70.760  50.050  0.00  0.00      CHAK  
ATOM   1218 HD23 LEU C  79     151.390  69.280  49.850  0.00  0.00      CHAK  
ATOM   1219  C   LEU C  79     153.930  72.530  48.050  0.00  0.00      CHAK  
ATOM   1220  O   LEU C  79     153.190  72.790  47.140  0.00  0.00      CHAK  
ATOM   1221  N   LEU C  80     155.040  73.230  48.240  0.00  0.00      CHAK  
ATOM   1222  HN  LEU C  80     155.680  73.130  48.990  0.00  0.00      CHAK  
ATOM   1223  CA  LEU C  80     155.520  74.170  47.250  0.00  0.00      CHAK  
ATOM   1224  HA  LEU C  80     154.780  74.930  47.090  0.00  0.00      CHAK  
ATOM   1225  CB  LEU C  80     156.810  74.920  47.860  0.00  0.00      CHAK  
ATOM   1226  HB1 LEU C  80     157.470  74.260  48.480  0.00  0.00      CHAK  
ATOM   1227  HB2 LEU C  80     157.520  75.240  47.080  0.00  0.00      CHAK  
ATOM   1228  CG  LEU C  80     156.390  76.110  48.730  0.00  0.00      CHAK  
ATOM   1229  HG  LEU C  80     155.630  75.800  49.480  0.00  0.00      CHAK  
ATOM   1230  CD1 LEU C  80     157.560  76.710  49.620  0.00  0.00      CHAK  
ATOM   1231 HD11 LEU C  80     158.480  76.680  48.990  0.00  0.00      CHAK  
ATOM   1232 HD12 LEU C  80     157.290  77.720  49.980  0.00  0.00      CHAK  
ATOM   1233 HD13 LEU C  80     157.830  76.090  50.520  0.00  0.00      CHAK  
ATOM   1234  CD2 LEU C  80     155.790  77.280  47.840  0.00  0.00      CHAK  
ATOM   1235 HD21 LEU C  80     156.560  77.840  47.270  0.00  0.00      CHAK  
ATOM   1236 HD22 LEU C  80     155.210  76.830  47.010  0.00  0.00      CHAK  
ATOM   1237 HD23 LEU C  80     155.220  78.020  48.430  0.00  0.00      CHAK  
ATOM   1238  C   LEU C  80     155.870  73.540  45.920  0.00  0.00      CHAK  
ATOM   1239  O   LEU C  80     155.500  74.080  44.850  0.00  0.00      CHAK  
ATOM   1240  N   LEU C  81     156.550  72.430  45.890  0.00  0.00      CHAK  
ATOM   1241  HN  LEU C  81     156.880  71.950  46.690  0.00  0.00      CHAK  
ATOM   1242  CA  LEU C  81     156.940  71.670  44.670  0.00  0.00      CHAK  
ATOM   1243  HA  LEU C  81     157.360  72.300  43.890  0.00  0.00      CHAK  
ATOM   1244  CB  LEU C  81     157.850  70.490  45.000  0.00  0.00      CHAK  
ATOM   1245  HB1 LEU C  81     158.750  70.900  45.530  0.00  0.00      CHAK  
ATOM   1246  HB2 LEU C  81     157.330  69.850  45.740  0.00  0.00      CHAK  
ATOM   1247  CG  LEU C  81     158.280  69.760  43.640  0.00  0.00      CHAK  
ATOM   1248  HG  LEU C  81     157.380  69.350  43.130  0.00  0.00      CHAK  
ATOM   1249  CD1 LEU C  81     158.840  70.670  42.510  0.00  0.00      CHAK  
ATOM   1250 HD11 LEU C  81     159.660  71.330  42.870  0.00  0.00      CHAK  
ATOM   1251 HD12 LEU C  81     159.330  70.010  41.760  0.00  0.00      CHAK  
ATOM   1252 HD13 LEU C  81     158.070  71.300  42.010  0.00  0.00      CHAK  
ATOM   1253  CD2 LEU C  81     159.200  68.570  43.940  0.00  0.00      CHAK  
ATOM   1254 HD21 LEU C  81     160.170  68.970  44.310  0.00  0.00      CHAK  
ATOM   1255 HD22 LEU C  81     158.710  67.870  44.640  0.00  0.00      CHAK  
ATOM   1256 HD23 LEU C  81     159.250  68.090  42.940  0.00  0.00      CHAK  
ATOM   1257  C   LEU C  81     155.650  71.130  44.030  0.00  0.00      CHAK  
ATOM   1258  O   LEU C  81     155.510  71.100  42.830  0.00  0.00      CHAK  
ATOM   1259  N   GLN C  82     154.600  70.710  44.830  0.00  0.00      CHAK  
ATOM   1260  HN  GLN C  82     154.620  70.640  45.830  0.00  0.00      CHAK  
ATOM   1261  CA  GLN C  82     153.360  70.180  44.300  0.00  0.00      CHAK  
ATOM   1262  HA  GLN C  82     153.600  69.440  43.550  0.00  0.00      CHAK  
ATOM   1263  CB  GLN C  82     152.680  69.350  45.340  0.00  0.00      CHAK  
ATOM   1264  HB1 GLN C  82     152.500  69.970  46.240  0.00  0.00      CHAK  
ATOM   1265  HB2 GLN C  82     151.750  68.920  44.910  0.00  0.00      CHAK  
ATOM   1266  CG  GLN C  82     153.280  67.970  45.670  0.00  0.00      CHAK  
ATOM   1267  HG1 GLN C  82     154.220  68.170  46.250  0.00  0.00      CHAK  
ATOM   1268  HG2 GLN C  82     152.600  67.430  46.360  0.00  0.00      CHAK  
ATOM   1269  CD  GLN C  82     153.690  67.100  44.460  0.00  0.00      CHAK  
ATOM   1270  OE1 GLN C  82     152.950  66.920  43.480  0.00  0.00      CHAK  
ATOM   1271  NE2 GLN C  82     154.970  66.580  44.430  0.00  0.00      CHAK  
ATOM   1272 HE21 GLN C  82     155.160  65.790  43.860  0.00  0.00      CHAK  
ATOM   1273 HE22 GLN C  82     155.660  67.000  45.020  0.00  0.00      CHAK  
ATOM   1274  C   GLN C  82     152.410  71.100  43.720  0.00  0.00      CHAK  
ATOM   1275  O   GLN C  82     151.850  70.750  42.700  0.00  0.00      CHAK  
ATOM   1276  N   LEU C  83     152.260  72.350  44.160  0.00  0.00      CHAK  
ATOM   1277  HN  LEU C  83     152.650  72.630  45.040  0.00  0.00      CHAK  
ATOM   1278  CA  LEU C  83     151.740  73.290  43.210  0.00  0.00      CHAK  
ATOM   1279  HA  LEU C  83     150.760  72.970  42.890  0.00  0.00      CHAK  
ATOM   1280  CB  LEU C  83     151.580  74.720  43.860  0.00  0.00      CHAK  
ATOM   1281  HB1 LEU C  83     152.480  75.010  44.440  0.00  0.00      CHAK  
ATOM   1282  HB2 LEU C  83     151.520  75.550  43.130  0.00  0.00      CHAK  
ATOM   1283  CG  LEU C  83     150.290  74.810  44.670  0.00  0.00      CHAK  
ATOM   1284  HG  LEU C  83     150.320  74.000  45.410  0.00  0.00      CHAK  
ATOM   1285  CD1 LEU C  83     150.230  76.180  45.480  0.00  0.00      CHAK  
ATOM   1286 HD11 LEU C  83     151.060  76.160  46.230  0.00  0.00      CHAK  
ATOM   1287 HD12 LEU C  83     150.390  77.000  44.760  0.00  0.00      CHAK  
ATOM   1288 HD13 LEU C  83     149.260  76.310  45.990  0.00  0.00      CHAK  
ATOM   1289  CD2 LEU C  83     149.000  74.630  43.810  0.00  0.00      CHAK  
ATOM   1290 HD21 LEU C  83     149.120  75.200  42.870  0.00  0.00      CHAK  
ATOM   1291 HD22 LEU C  83     148.890  73.530  43.700  0.00  0.00      CHAK  
ATOM   1292 HD23 LEU C  83     148.080  74.950  44.340  0.00  0.00      CHAK  
ATOM   1293  C   LEU C  83     152.470  73.610  41.900  0.00  0.00      CHAK  
ATOM   1294  O   LEU C  83     151.970  73.600  40.780  0.00  0.00      CHAK  
ATOM   1295  N   HSD C  84     153.820  73.830  41.930  0.00  0.00      CHAK  
ATOM   1296  HN  HSD C  84     154.320  73.890  42.790  0.00  0.00      CHAK  
ATOM   1297  CA  HSD C  84     154.610  74.120  40.660  0.00  0.00      CHAK  
ATOM   1298  HA  HSD C  84     154.430  75.050  40.150  0.00  0.00      CHAK  
ATOM   1299  CB  HSD C  84     156.160  74.250  41.010  0.00  0.00      CHAK  
ATOM   1300  HB1 HSD C  84     156.380  75.080  41.730  0.00  0.00      CHAK  
ATOM   1301  HB2 HSD C  84     156.550  73.290  41.390  0.00  0.00      CHAK  
ATOM   1302  ND1 HSD C  84     157.640  75.770  39.670  0.00  0.00      CHAK  
ATOM   1303  HD1 HSD C  84     157.100  76.530  40.030  0.00  0.00      CHAK  
ATOM   1304  CG  HSD C  84     157.150  74.530  39.870  0.00  0.00      CHAK  
ATOM   1305  CE1 HSD C  84     158.720  75.660  38.890  0.00  0.00      CHAK  
ATOM   1306  HE1 HSD C  84     159.260  76.550  38.550  0.00  0.00      CHAK  
ATOM   1307  NE2 HSD C  84     159.090  74.400  38.650  0.00  0.00      CHAK  
ATOM   1308  CD2 HSD C  84     158.070  73.640  39.270  0.00  0.00      CHAK  
ATOM   1309  HD2 HSD C  84     158.030  72.570  39.060  0.00  0.00      CHAK  
ATOM   1310  C   HSD C  84     154.540  73.000  39.620  0.00  0.00      CHAK  
ATOM   1311  O   HSD C  84     154.400  73.220  38.440  0.00  0.00      CHAK  
ATOM   1312  N   ARG C  85     154.590  71.800  40.140  0.00  0.00      CHAK  
ATOM   1313  HN  ARG C  85     154.750  71.780  41.110  0.00  0.00      CHAK  
ATOM   1314  CA  ARG C  85     154.490  70.570  39.350  0.00  0.00      CHAK  
ATOM   1315  HA  ARG C  85     155.060  70.780  38.450  0.00  0.00      CHAK  
ATOM   1316  CB  ARG C  85     155.080  69.380  40.150  0.00  0.00      CHAK  
ATOM   1317  HB1 ARG C  85     156.060  69.710  40.550  0.00  0.00      CHAK  
ATOM   1318  HB2 ARG C  85     154.520  69.150  41.080  0.00  0.00      CHAK  
ATOM   1319  CG  ARG C  85     155.140  68.010  39.410  0.00  0.00      CHAK  
ATOM   1320  HG1 ARG C  85     155.740  67.320  40.040  0.00  0.00      CHAK  
ATOM   1321  HG2 ARG C  85     154.090  67.660  39.260  0.00  0.00      CHAK  
ATOM   1322  CD  ARG C  85     155.740  67.950  37.990  0.00  0.00      CHAK  
ATOM   1323  HD1 ARG C  85     155.870  66.910  37.650  0.00  0.00      CHAK  
ATOM   1324  HD2 ARG C  85     155.110  68.410  37.200  0.00  0.00      CHAK  
ATOM   1325  NE  ARG C  85     157.100  68.540  38.020  0.00  0.00      CHAK  
ATOM   1326  HE  ARG C  85     157.710  68.310  38.790  0.00  0.00      CHAK  
ATOM   1327  CZ  ARG C  85     157.690  69.230  37.040  0.00  0.00      CHAK  
ATOM   1328  NH1 ARG C  85     157.020  69.680  35.970  0.00  0.00      CHAK  
ATOM   1329 HH11 ARG C  85     157.590  69.990  35.210  0.00  0.00      CHAK  
ATOM   1330 HH12 ARG C  85     156.020  69.700  35.860  0.00  0.00      CHAK  
ATOM   1331  NH2 ARG C  85     158.930  69.640  37.150  0.00  0.00      CHAK  
ATOM   1332 HH21 ARG C  85     159.430  70.130  36.450  0.00  0.00      CHAK  
ATOM   1333 HH22 ARG C  85     159.410  69.290  37.950  0.00  0.00      CHAK  
ATOM   1334  C   ARG C  85     153.070  70.190  38.890  0.00  0.00      CHAK  
ATOM   1335  O   ARG C  85     152.990  69.500  37.880  0.00  0.00      CHAK  
ATOM   1336  N   ARG C  86     151.970  70.650  39.510  0.00  0.00      CHAK  
ATOM   1337  HN  ARG C  86     152.080  71.150  40.370  0.00  0.00      CHAK  
ATOM   1338  CA  ARG C  86     150.660  70.050  39.290  0.00  0.00      CHAK  
ATOM   1339  HA  ARG C  86     150.640  69.510  38.350  0.00  0.00      CHAK  
ATOM   1340  CB  ARG C  86     150.160  69.180  40.520  0.00  0.00      CHAK  
ATOM   1341  HB1 ARG C  86     149.830  69.740  41.420  0.00  0.00      CHAK  
ATOM   1342  HB2 ARG C  86     149.230  68.650  40.220  0.00  0.00      CHAK  
ATOM   1343  CG  ARG C  86     151.160  68.100  41.030  0.00  0.00      CHAK  
ATOM   1344  HG1 ARG C  86     152.060  68.630  41.410  0.00  0.00      CHAK  
ATOM   1345  HG2 ARG C  86     150.560  67.660  41.860  0.00  0.00      CHAK  
ATOM   1346  CD  ARG C  86     151.440  66.950  40.060  0.00  0.00      CHAK  
ATOM   1347  HD1 ARG C  86     150.620  66.240  39.850  0.00  0.00      CHAK  
ATOM   1348  HD2 ARG C  86     151.810  67.370  39.100  0.00  0.00      CHAK  
ATOM   1349  NE  ARG C  86     152.510  66.110  40.710  0.00  0.00      CHAK  
ATOM   1350  HE  ARG C  86     152.690  66.210  41.690  0.00  0.00      CHAK  
ATOM   1351  CZ  ARG C  86     152.760  64.870  40.290  0.00  0.00      CHAK  
ATOM   1352  NH1 ARG C  86     152.360  64.430  39.120  0.00  0.00      CHAK  
ATOM   1353 HH11 ARG C  86     152.730  63.570  38.800  0.00  0.00      CHAK  
ATOM   1354 HH12 ARG C  86     151.900  65.020  38.450  0.00  0.00      CHAK  
ATOM   1355  NH2 ARG C  86     153.440  63.970  40.980  0.00  0.00      CHAK  
ATOM   1356 HH21 ARG C  86     153.690  63.200  40.410  0.00  0.00      CHAK  
ATOM   1357 HH22 ARG C  86     154.150  64.230  41.640  0.00  0.00      CHAK  
ATOM   1358  C   ARG C  86     149.630  71.130  39.220  0.00  0.00      CHAK  
ATOM   1359  O   ARG C  86     148.440  70.850  39.290  0.00  0.00      CHAK  
ATOM   1360  N   ARG C  87     150.060  72.360  38.920  0.00  0.00      CHAK  
ATOM   1361  HN  ARG C  87     151.030  72.510  38.710  0.00  0.00      CHAK  
ATOM   1362  CA  ARG C  87     149.240  73.600  38.770  0.00  0.00      CHAK  
ATOM   1363  HA  ARG C  87     148.430  73.320  38.110  0.00  0.00      CHAK  
ATOM   1364  CB  ARG C  87     148.720  74.130  40.220  0.00  0.00      CHAK  
ATOM   1365  HB1 ARG C  87     148.150  73.320  40.710  0.00  0.00      CHAK  
ATOM   1366  HB2 ARG C  87     149.630  74.380  40.810  0.00  0.00      CHAK  
ATOM   1367  CG  ARG C  87     147.850  75.370  40.250  0.00  0.00      CHAK  
ATOM   1368  HG1 ARG C  87     147.470  75.660  41.250  0.00  0.00      CHAK  
ATOM   1369  HG2 ARG C  87     148.460  76.180  39.780  0.00  0.00      CHAK  
ATOM   1370  CD  ARG C  87     146.630  75.370  39.310  0.00  0.00      CHAK  
ATOM   1371  HD1 ARG C  87     146.330  76.440  39.290  0.00  0.00      CHAK  
ATOM   1372  HD2 ARG C  87     146.860  75.060  38.270  0.00  0.00      CHAK  
ATOM   1373  NE  ARG C  87     145.610  74.400  39.910  0.00  0.00      CHAK  
ATOM   1374  HE  ARG C  87     146.000  73.530  40.200  0.00  0.00      CHAK  
ATOM   1375  CZ  ARG C  87     144.250  74.520  39.970  0.00  0.00      CHAK  
ATOM   1376  NH1 ARG C  87     143.650  75.550  39.440  0.00  0.00      CHAK  
ATOM   1377 HH11 ARG C  87     142.650  75.590  39.400  0.00  0.00      CHAK  
ATOM   1378 HH12 ARG C  87     144.190  75.960  38.720  0.00  0.00      CHAK  
ATOM   1379  NH2 ARG C  87     143.610  73.650  40.660  0.00  0.00      CHAK  
ATOM   1380 HH21 ARG C  87     142.620  73.750  40.820  0.00  0.00      CHAK  
ATOM   1381 HH22 ARG C  87     144.010  72.820  41.030  0.00  0.00      CHAK  
ATOM   1382  C   ARG C  87     150.040  74.710  38.040  0.00  0.00      CHAK  
ATOM   1383  O   ARG C  87     149.410  75.460  37.270  0.00  0.00      CHAK  
ATOM   1384  N   GLN C  88     151.390  74.860  38.350  0.00  0.00      CHAK  
ATOM   1385  HN  GLN C  88     151.800  74.310  39.080  0.00  0.00      CHAK  
ATOM   1386  CA  GLN C  88     152.160  75.820  37.650  0.00  0.00      CHAK  
ATOM   1387  HA  GLN C  88     153.160  75.650  38.020  0.00  0.00      CHAK  
ATOM   1388  CB  GLN C  88     152.140  75.490  36.100  0.00  0.00      CHAK  
ATOM   1389  HB1 GLN C  88     151.110  75.640  35.730  0.00  0.00      CHAK  
ATOM   1390  HB2 GLN C  88     152.730  76.300  35.610  0.00  0.00      CHAK  
ATOM   1391  CG  GLN C  88     152.730  74.190  35.570  0.00  0.00      CHAK  
ATOM   1392  HG1 GLN C  88     153.180  74.250  34.550  0.00  0.00      CHAK  
ATOM   1393  HG2 GLN C  88     153.660  74.040  36.160  0.00  0.00      CHAK  
ATOM   1394  CD  GLN C  88     151.740  73.040  35.700  0.00  0.00      CHAK  
ATOM   1395  OE1 GLN C  88     151.900  72.130  36.530  0.00  0.00      CHAK  
ATOM   1396  NE2 GLN C  88     150.790  72.940  34.720  0.00  0.00      CHAK  
ATOM   1397 HE21 GLN C  88     149.940  72.430  34.810  0.00  0.00      CHAK  
ATOM   1398 HE22 GLN C  88     150.960  73.580  33.970  0.00  0.00      CHAK  
ATOM   1399  C   GLN C  88     151.840  77.250  38.100  0.00  0.00      CHAK  
ATOM   1400  O   GLN C  88     152.170  78.160  37.420  0.00  0.00      CHAK  
ATOM   1401  N   ASN C  89     151.300  77.420  39.320  0.00  0.00      CHAK  
ATOM   1402  HN  ASN C  89     151.020  76.630  39.850  0.00  0.00      CHAK  
ATOM   1403  CA  ASN C  89     151.010  78.780  39.820  0.00  0.00      CHAK  
ATOM   1404  HA  ASN C  89     151.730  79.480  39.410  0.00  0.00      CHAK  
ATOM   1405  CB  ASN C  89     149.480  79.120  39.520  0.00  0.00      CHAK  
ATOM   1406  HB1 ASN C  89     149.390  79.080  38.420  0.00  0.00      CHAK  
ATOM   1407  HB2 ASN C  89     148.730  78.380  39.900  0.00  0.00      CHAK  
ATOM   1408  CG  ASN C  89     149.150  80.480  40.040  0.00  0.00      CHAK  
ATOM   1409  OD1 ASN C  89     149.970  81.210  40.590  0.00  0.00      CHAK  
ATOM   1410  ND2 ASN C  89     147.850  80.850  39.960  0.00  0.00      CHAK  
ATOM   1411 HD21 ASN C  89     147.080  80.260  39.730  0.00  0.00      CHAK  
ATOM   1412 HD22 ASN C  89     147.650  81.810  40.180  0.00  0.00      CHAK  
ATOM   1413  C   ASN C  89     151.130  78.550  41.330  0.00  0.00      CHAK  
ATOM   1414  O   ASN C  89     150.730  77.470  41.740  0.00  0.00      CHAK  
ATOM   1415  N   LEU C  90     151.670  79.490  42.120  0.00  0.00      CHAK  
ATOM   1416  HN  LEU C  90     152.150  80.280  41.740  0.00  0.00      CHAK  
ATOM   1417  CA  LEU C  90     151.800  79.310  43.580  0.00  0.00      CHAK  
ATOM   1418  HA  LEU C  90     151.510  78.290  43.800  0.00  0.00      CHAK  
ATOM   1419  CB  LEU C  90     153.220  79.730  43.970  0.00  0.00      CHAK  
ATOM   1420  HB1 LEU C  90     153.440  80.770  43.660  0.00  0.00      CHAK  
ATOM   1421  HB2 LEU C  90     153.370  79.690  45.070  0.00  0.00      CHAK  
ATOM   1422  CG  LEU C  90     154.320  78.800  43.400  0.00  0.00      CHAK  
ATOM   1423  HG  LEU C  90     154.160  78.710  42.310  0.00  0.00      CHAK  
ATOM   1424  CD1 LEU C  90     155.670  79.500  43.620  0.00  0.00      CHAK  
ATOM   1425 HD11 LEU C  90     156.510  79.000  43.090  0.00  0.00      CHAK  
ATOM   1426 HD12 LEU C  90     155.570  80.510  43.180  0.00  0.00      CHAK  
ATOM   1427 HD13 LEU C  90     155.890  79.600  44.710  0.00  0.00      CHAK  
ATOM   1428  CD2 LEU C  90     154.280  77.360  43.860  0.00  0.00      CHAK  
ATOM   1429 HD21 LEU C  90     153.340  76.820  43.640  0.00  0.00      CHAK  
ATOM   1430 HD22 LEU C  90     155.130  76.870  43.340  0.00  0.00      CHAK  
ATOM   1431 HD23 LEU C  90     154.570  77.390  44.930  0.00  0.00      CHAK  
ATOM   1432  C   LEU C  90     150.850  80.230  44.390  0.00  0.00      CHAK  
ATOM   1433  O   LEU C  90     150.730  80.200  45.620  0.00  0.00      CHAK  
ATOM   1434  N   ASN C  91     150.000  81.090  43.710  0.00  0.00      CHAK  
ATOM   1435  HN  ASN C  91     150.050  81.150  42.720  0.00  0.00      CHAK  
ATOM   1436  CA  ASN C  91     148.980  81.850  44.290  0.00  0.00      CHAK  
ATOM   1437  HA  ASN C  91     149.400  82.390  45.140  0.00  0.00      CHAK  
ATOM   1438  CB  ASN C  91     148.640  83.080  43.400  0.00  0.00      CHAK  
ATOM   1439  HB1 ASN C  91     149.650  83.520  43.240  0.00  0.00      CHAK  
ATOM   1440  HB2 ASN C  91     148.330  82.680  42.410  0.00  0.00      CHAK  
ATOM   1441  CG  ASN C  91     147.540  84.000  43.870  0.00  0.00      CHAK  
ATOM   1442  OD1 ASN C  91     146.950  83.780  44.980  0.00  0.00      CHAK  
ATOM   1443  ND2 ASN C  91     147.240  85.040  43.040  0.00  0.00      CHAK  
ATOM   1444 HD21 ASN C  91     146.470  85.650  43.180  0.00  0.00      CHAK  
ATOM   1445 HD22 ASN C  91     147.940  85.260  42.360  0.00  0.00      CHAK  
ATOM   1446  C   ASN C  91     147.770  81.170  44.970  0.00  0.00      CHAK  
ATOM   1447  O   ASN C  91     146.720  80.840  44.430  0.00  0.00      CHAK  
ATOM   1448  N   ILE C  92     147.790  81.180  46.330  0.00  0.00      CHAK  
ATOM   1449  HN  ILE C  92     148.580  81.490  46.850  0.00  0.00      CHAK  
ATOM   1450  CA  ILE C  92     146.760  80.520  47.150  0.00  0.00      CHAK  
ATOM   1451  HA  ILE C  92     146.820  79.540  46.730  0.00  0.00      CHAK  
ATOM   1452  CB  ILE C  92     147.170  80.620  48.660  0.00  0.00      CHAK  
ATOM   1453  HB  ILE C  92     147.430  81.680  48.860  0.00  0.00      CHAK  
ATOM   1454  CG2 ILE C  92     145.930  80.300  49.530  0.00  0.00      CHAK  
ATOM   1455 HG21 ILE C  92     145.610  79.260  49.290  0.00  0.00      CHAK  
ATOM   1456 HG22 ILE C  92     146.260  80.430  50.570  0.00  0.00      CHAK  
ATOM   1457 HG23 ILE C  92     145.120  81.040  49.410  0.00  0.00      CHAK  
ATOM   1458  CG1 ILE C  92     148.460  79.820  48.960  0.00  0.00      CHAK  
ATOM   1459 HG11 ILE C  92     149.430  80.350  48.810  0.00  0.00      CHAK  
ATOM   1460 HG12 ILE C  92     148.360  79.490  50.020  0.00  0.00      CHAK  
ATOM   1461  CD  ILE C  92     148.660  78.470  48.130  0.00  0.00      CHAK  
ATOM   1462  HD1 ILE C  92     149.490  77.870  48.540  0.00  0.00      CHAK  
ATOM   1463  HD2 ILE C  92     147.740  77.840  48.150  0.00  0.00      CHAK  
ATOM   1464  HD3 ILE C  92     148.800  78.630  47.040  0.00  0.00      CHAK  
ATOM   1465  C   ILE C  92     145.330  80.960  46.940  0.00  0.00      CHAK  
ATOM   1466  O   ILE C  92     144.400  80.100  47.030  0.00  0.00      CHAK  
ATOM   1467  N   ASP C  93     145.120  82.240  46.690  0.00  0.00      CHAK  
ATOM   1468  HN  ASP C  93     145.820  82.930  46.500  0.00  0.00      CHAK  
ATOM   1469  CA  ASP C  93     143.750  82.700  46.390  0.00  0.00      CHAK  
ATOM   1470  HA  ASP C  93     143.040  82.250  47.070  0.00  0.00      CHAK  
ATOM   1471  CB  ASP C  93     143.700  84.280  46.320  0.00  0.00      CHAK  
ATOM   1472  HB1 ASP C  93     144.600  84.640  45.780  0.00  0.00      CHAK  
ATOM   1473  HB2 ASP C  93     142.790  84.640  45.790  0.00  0.00      CHAK  
ATOM   1474  CG  ASP C  93     143.660  84.980  47.650  0.00  0.00      CHAK  
ATOM   1475  OD1 ASP C  93     143.450  86.260  47.590  0.00  0.00      CHAK  
ATOM   1476  OD2 ASP C  93     144.060  84.440  48.680  0.00  0.00      CHAK  
ATOM   1477  C   ASP C  93     143.230  82.110  45.060  0.00  0.00      CHAK  
ATOM   1478  O   ASP C  93     142.150  81.620  44.970  0.00  0.00      CHAK  
ATOM   1479  N   SER C  94     144.090  82.120  44.040  0.00  0.00      CHAK  
ATOM   1480  HN  SER C  94     144.970  82.580  44.160  0.00  0.00      CHAK  
ATOM   1481  CA  SER C  94     143.830  81.790  42.660  0.00  0.00      CHAK  
ATOM   1482  HA  SER C  94     142.910  82.230  42.300  0.00  0.00      CHAK  
ATOM   1483  CB  SER C  94     145.100  82.240  41.850  0.00  0.00      CHAK  
ATOM   1484  HB1 SER C  94     145.280  83.280  42.200  0.00  0.00      CHAK  
ATOM   1485  HB2 SER C  94     145.940  81.590  42.180  0.00  0.00      CHAK  
ATOM   1486  OG  SER C  94     144.920  82.200  40.440  0.00  0.00      CHAK  
ATOM   1487  HG1 SER C  94     144.830  81.270  40.240  0.00  0.00      CHAK  
ATOM   1488  C   SER C  94     143.610  80.240  42.450  0.00  0.00      CHAK  
ATOM   1489  O   SER C  94     142.750  79.760  41.680  0.00  0.00      CHAK  
ATOM   1490  N   VAL C  95     144.340  79.370  43.080  0.00  0.00      CHAK  
ATOM   1491  HN  VAL C  95     145.110  79.740  43.600  0.00  0.00      CHAK  
ATOM   1492  CA  VAL C  95     144.480  77.950  42.810  0.00  0.00      CHAK  
ATOM   1493  HA  VAL C  95     144.240  77.890  41.760  0.00  0.00      CHAK  
ATOM   1494  CB  VAL C  95     145.950  77.450  42.990  0.00  0.00      CHAK  
ATOM   1495  HB  VAL C  95     145.960  76.450  42.520  0.00  0.00      CHAK  
ATOM   1496  CG1 VAL C  95     146.790  78.260  41.990  0.00  0.00      CHAK  
ATOM   1497 HG11 VAL C  95     146.810  79.330  42.300  0.00  0.00      CHAK  
ATOM   1498 HG12 VAL C  95     147.830  77.860  42.020  0.00  0.00      CHAK  
ATOM   1499 HG13 VAL C  95     146.370  78.170  40.970  0.00  0.00      CHAK  
ATOM   1500  CG2 VAL C  95     146.370  77.530  44.490  0.00  0.00      CHAK  
ATOM   1501 HG21 VAL C  95     145.720  76.880  45.110  0.00  0.00      CHAK  
ATOM   1502 HG22 VAL C  95     147.380  77.110  44.650  0.00  0.00      CHAK  
ATOM   1503 HG23 VAL C  95     146.230  78.580  44.840  0.00  0.00      CHAK  
ATOM   1504  C   VAL C  95     143.430  77.120  43.570  0.00  0.00      CHAK  
ATOM   1505  O   VAL C  95     143.350  75.830  43.480  0.00  0.00      CHAK  
ATOM   1506  N   SER C  96     142.640  77.790  44.390  0.00  0.00      CHAK  
ATOM   1507  HN  SER C  96     142.620  78.780  44.330  0.00  0.00      CHAK  
ATOM   1508  CA  SER C  96     141.710  77.250  45.340  0.00  0.00      CHAK  
ATOM   1509  HA  SER C  96     141.870  76.240  45.680  0.00  0.00      CHAK  
ATOM   1510  CB  SER C  96     141.600  78.170  46.570  0.00  0.00      CHAK  
ATOM   1511  HB1 SER C  96     142.590  78.320  47.050  0.00  0.00      CHAK  
ATOM   1512  HB2 SER C  96     141.230  79.160  46.230  0.00  0.00      CHAK  
ATOM   1513  OG  SER C  96     140.720  77.740  47.610  0.00  0.00      CHAK  
ATOM   1514  HG1 SER C  96     139.830  77.930  47.300  0.00  0.00      CHAK  
ATOM   1515  C   SER C  96     140.310  77.170  44.610  0.00  0.00      CHAK  
ATOM   1516  O   SER C  96     139.980  78.020  43.810  0.00  0.00      CHAK  
ATOM   1517  N   GLU C  97     139.440  76.150  44.870  0.00  0.00      CHAK  
ATOM   1518  HN  GLU C  97     139.740  75.330  45.350  0.00  0.00      CHAK  
ATOM   1519  CA  GLU C  97     138.360  75.990  43.960  0.00  0.00      CHAK  
ATOM   1520  HA  GLU C  97     138.090  76.940  43.490  0.00  0.00      CHAK  
ATOM   1521  CB  GLU C  97     138.670  74.970  42.750  0.00  0.00      CHAK  
ATOM   1522  HB1 GLU C  97     139.680  75.150  42.310  0.00  0.00      CHAK  
ATOM   1523  HB2 GLU C  97     138.710  73.950  43.180  0.00  0.00      CHAK  
ATOM   1524  CG  GLU C  97     137.670  75.030  41.590  0.00  0.00      CHAK  
ATOM   1525  HG1 GLU C  97     136.620  74.880  41.910  0.00  0.00      CHAK  
ATOM   1526  HG2 GLU C  97     137.860  76.030  41.130  0.00  0.00      CHAK  
ATOM   1527  CD  GLU C  97     137.970  73.950  40.580  0.00  0.00      CHAK  
ATOM   1528  OE1 GLU C  97     138.400  74.260  39.470  0.00  0.00      CHAK  
ATOM   1529  OE2 GLU C  97     137.830  72.790  40.930  0.00  0.00      CHAK  
ATOM   1530  C   GLU C  97     137.190  75.380  44.760  0.00  0.00      CHAK  
ATOM   1531  O   GLU C  97     136.060  75.420  44.300  0.00  0.00      CHAK  
ATOM   1532  N   MET C  98     137.430  74.860  45.950  0.00  0.00      CHAK  
ATOM   1533  HN  MET C  98     138.340  74.750  46.340  0.00  0.00      CHAK  
ATOM   1534  CA  MET C  98     136.350  74.430  46.810  0.00  0.00      CHAK  
ATOM   1535  HA  MET C  98     135.480  74.080  46.250  0.00  0.00      CHAK  
ATOM   1536  CB  MET C  98     136.770  73.270  47.690  0.00  0.00      CHAK  
ATOM   1537  HB1 MET C  98     137.640  73.610  48.300  0.00  0.00      CHAK  
ATOM   1538  HB2 MET C  98     135.950  72.970  48.380  0.00  0.00      CHAK  
ATOM   1539  CG  MET C  98     137.010  72.000  46.860  0.00  0.00      CHAK  
ATOM   1540  HG1 MET C  98     136.000  71.770  46.470  0.00  0.00      CHAK  
ATOM   1541  HG2 MET C  98     137.770  72.250  46.080  0.00  0.00      CHAK  
ATOM   1542  SD  MET C  98     137.580  70.580  47.820  0.00  0.00      CHAK  
ATOM   1543  CE  MET C  98     139.130  71.350  48.200  0.00  0.00      CHAK  
ATOM   1544  HE1 MET C  98     139.090  72.360  48.660  0.00  0.00      CHAK  
ATOM   1545  HE2 MET C  98     139.880  70.740  48.750  0.00  0.00      CHAK  
ATOM   1546  HE3 MET C  98     139.620  71.580  47.230  0.00  0.00      CHAK  
ATOM   1547  C   MET C  98     135.690  75.500  47.620  0.00  0.00      CHAK  
ATOM   1548  O   MET C  98     136.360  76.210  48.360  0.00  0.00      CHAK  
ATOM   1549  N   ARG C  99     134.310  75.740  47.530  0.00  0.00      CHAK  
ATOM   1550  HN  ARG C  99     133.810  75.300  46.780  0.00  0.00      CHAK  
ATOM   1551  CA  ARG C  99     133.530  76.630  48.370  0.00  0.00      CHAK  
ATOM   1552  HA  ARG C  99     133.860  76.470  49.390  0.00  0.00      CHAK  
ATOM   1553  CB  ARG C  99     133.800  78.100  47.860  0.00  0.00      CHAK  
ATOM   1554  HB1 ARG C  99     133.330  78.680  48.690  0.00  0.00      CHAK  
ATOM   1555  HB2 ARG C  99     134.870  78.410  47.890  0.00  0.00      CHAK  
ATOM   1556  CG  ARG C  99     133.280  78.500  46.490  0.00  0.00      CHAK  
ATOM   1557  HG1 ARG C  99     132.190  78.350  46.460  0.00  0.00      CHAK  
ATOM   1558  HG2 ARG C  99     133.300  79.600  46.410  0.00  0.00      CHAK  
ATOM   1559  CD  ARG C  99     133.940  77.820  45.280  0.00  0.00      CHAK  
ATOM   1560  HD1 ARG C  99     135.020  77.590  45.410  0.00  0.00      CHAK  
ATOM   1561  HD2 ARG C  99     133.320  76.960  44.950  0.00  0.00      CHAK  
ATOM   1562  NE  ARG C  99     134.020  78.840  44.160  0.00  0.00      CHAK  
ATOM   1563  HE  ARG C  99     133.780  79.800  44.330  0.00  0.00      CHAK  
ATOM   1564  CZ  ARG C  99     134.070  78.630  42.890  0.00  0.00      CHAK  
ATOM   1565  NH1 ARG C  99     134.170  77.380  42.500  0.00  0.00      CHAK  
ATOM   1566 HH11 ARG C  99     133.990  77.250  41.510  0.00  0.00      CHAK  
ATOM   1567 HH12 ARG C  99     134.060  76.670  43.190  0.00  0.00      CHAK  
ATOM   1568  NH2 ARG C  99     134.110  79.590  41.990  0.00  0.00      CHAK  
ATOM   1569 HH21 ARG C  99     134.170  79.340  41.010  0.00  0.00      CHAK  
ATOM   1570 HH22 ARG C  99     134.000  80.570  42.160  0.00  0.00      CHAK  
ATOM   1571  C   ARG C  99     132.080  76.260  48.270  0.00  0.00      CHAK  
ATOM   1572  O   ARG C  99     131.560  75.750  47.260  0.00  0.00      CHAK  
ATOM   1573  N   GLY C 100     131.300  76.450  49.370  0.00  0.00      CHAK  
ATOM   1574  HN  GLY C 100     131.730  76.780  50.210  0.00  0.00      CHAK  
ATOM   1575  CA  GLY C 100     129.920  76.010  49.480  0.00  0.00      CHAK  
ATOM   1576  HA1 GLY C 100     129.400  76.460  48.660  0.00  0.00      CHAK  
ATOM   1577  HA2 GLY C 100     129.490  76.360  50.410  0.00  0.00      CHAK  
ATOM   1578  C   GLY C 100     129.760  74.550  49.530  0.00  0.00      CHAK  
ATOM   1579  OT1 GLY C 100     129.070  73.870  48.630  0.00  0.00      CHAK  
ATOM   1580  OT2 GLY C 100     130.420  73.890  50.390  0.00  0.00      CHAK  
ATOM   1581  N   MET C   1     103.560  34.990  81.320  0.00  0.00      CHAM  
ATOM   1582  HT1 MET C   1     104.160  35.750  81.700  0.00  0.00      CHAM  
ATOM   1583  HT2 MET C   1     104.040  34.510  80.540  0.00  0.00      CHAM  
ATOM   1584  HT3 MET C   1     103.500  34.310  82.120  0.00  0.00      CHAM  
ATOM   1585  CA  MET C   1     102.120  35.370  81.000  0.00  0.00      CHAM  
ATOM   1586  HA  MET C   1     101.580  34.440  81.120  0.00  0.00      CHAM  
ATOM   1587  CB  MET C   1     101.610  36.130  82.210  0.00  0.00      CHAM  
ATOM   1588  HB1 MET C   1     100.530  36.200  81.990  0.00  0.00      CHAM  
ATOM   1589  HB2 MET C   1     101.640  35.530  83.150  0.00  0.00      CHAM  
ATOM   1590  CG  MET C   1     102.080  37.650  82.370  0.00  0.00      CHAM  
ATOM   1591  HG1 MET C   1     103.180  37.740  82.250  0.00  0.00      CHAM  
ATOM   1592  HG2 MET C   1     101.430  38.250  81.690  0.00  0.00      CHAM  
ATOM   1593  SD  MET C   1     101.690  38.340  84.050  0.00  0.00      CHAM  
ATOM   1594  CE  MET C   1     102.700  37.230  85.010  0.00  0.00      CHAM  
ATOM   1595  HE1 MET C   1     102.250  36.220  84.890  0.00  0.00      CHAM  
ATOM   1596  HE2 MET C   1     103.680  37.110  84.480  0.00  0.00      CHAM  
ATOM   1597  HE3 MET C   1     102.740  37.490  86.080  0.00  0.00      CHAM  
ATOM   1598  C   MET C   1     101.700  36.000  79.690  0.00  0.00      CHAM  
ATOM   1599  O   MET C   1     102.560  36.520  78.950  0.00  0.00      CHAM  
ATOM   1600  N   LEU C   2     100.390  35.960  79.330  0.00  0.00      CHAM  
ATOM   1601  HN  LEU C   2      99.760  35.570  80.000  0.00  0.00      CHAM  
ATOM   1602  CA  LEU C   2      99.760  36.280  78.070  0.00  0.00      CHAM  
ATOM   1603  HA  LEU C   2     100.270  35.610  77.370  0.00  0.00      CHAM  
ATOM   1604  CB  LEU C   2      98.220  35.950  78.150  0.00  0.00      CHAM  
ATOM   1605  HB1 LEU C   2      98.030  34.880  78.320  0.00  0.00      CHAM  
ATOM   1606  HB2 LEU C   2      97.830  36.590  78.970  0.00  0.00      CHAM  
ATOM   1607  CG  LEU C   2      97.410  36.360  76.800  0.00  0.00      CHAM  
ATOM   1608  HG  LEU C   2      97.320  37.470  76.770  0.00  0.00      CHAM  
ATOM   1609  CD1 LEU C   2      98.070  35.980  75.460  0.00  0.00      CHAM  
ATOM   1610 HD11 LEU C   2      97.240  36.190  74.750  0.00  0.00      CHAM  
ATOM   1611 HD12 LEU C   2      99.010  36.530  75.230  0.00  0.00      CHAM  
ATOM   1612 HD13 LEU C   2      98.150  34.870  75.510  0.00  0.00      CHAM  
ATOM   1613  CD2 LEU C   2      95.930  35.880  76.770  0.00  0.00      CHAM  
ATOM   1614 HD21 LEU C   2      95.360  36.170  77.660  0.00  0.00      CHAM  
ATOM   1615 HD22 LEU C   2      95.300  36.420  76.030  0.00  0.00      CHAM  
ATOM   1616 HD23 LEU C   2      95.900  34.780  76.720  0.00  0.00      CHAM  
ATOM   1617  C   LEU C   2     100.010  37.680  77.610  0.00  0.00      CHAM  
ATOM   1618  O   LEU C   2     100.330  38.010  76.440  0.00  0.00      CHAM  
ATOM   1619  N   LEU C   3      99.940  38.690  78.490  0.00  0.00      CHAM  
ATOM   1620  HN  LEU C   3      99.600  38.510  79.400  0.00  0.00      CHAM  
ATOM   1621  CA  LEU C   3     100.180  40.110  78.260  0.00  0.00      CHAM  
ATOM   1622  HA  LEU C   3      99.360  40.470  77.660  0.00  0.00      CHAM  
ATOM   1623  CB  LEU C   3      99.880  40.850  79.520  0.00  0.00      CHAM  
ATOM   1624  HB1 LEU C   3      98.780  40.750  79.630  0.00  0.00      CHAM  
ATOM   1625  HB2 LEU C   3     100.400  40.300  80.330  0.00  0.00      CHAM  
ATOM   1626  CG  LEU C   3      99.990  42.370  79.800  0.00  0.00      CHAM  
ATOM   1627  HG  LEU C   3     101.040  42.680  79.960  0.00  0.00      CHAM  
ATOM   1628  CD1 LEU C   3      99.290  43.150  78.670  0.00  0.00      CHAM  
ATOM   1629 HD11 LEU C   3      99.730  42.870  77.690  0.00  0.00      CHAM  
ATOM   1630 HD12 LEU C   3      98.210  42.890  78.690  0.00  0.00      CHAM  
ATOM   1631 HD13 LEU C   3      99.310  44.250  78.830  0.00  0.00      CHAM  
ATOM   1632  CD2 LEU C   3      99.250  42.650  81.080  0.00  0.00      CHAM  
ATOM   1633 HD21 LEU C   3      99.830  42.160  81.880  0.00  0.00      CHAM  
ATOM   1634 HD22 LEU C   3      99.320  43.740  81.300  0.00  0.00      CHAM  
ATOM   1635 HD23 LEU C   3      98.160  42.490  80.950  0.00  0.00      CHAM  
ATOM   1636  C   LEU C   3     101.420  40.610  77.490  0.00  0.00      CHAM  
ATOM   1637  O   LEU C   3     101.260  41.380  76.490  0.00  0.00      CHAM  
ATOM   1638  N   PRO C   4     102.670  40.210  77.770  0.00  0.00      CHAM  
ATOM   1639  CD  PRO C   4     103.180  39.910  79.050  0.00  0.00      CHAM  
ATOM   1640  HD1 PRO C   4     102.510  39.150  79.500  0.00  0.00      CHAM  
ATOM   1641  HD2 PRO C   4     103.270  40.850  79.640  0.00  0.00      CHAM  
ATOM   1642  CA  PRO C   4     103.760  40.600  76.910  0.00  0.00      CHAM  
ATOM   1643  HA  PRO C   4     103.670  41.640  76.620  0.00  0.00      CHAM  
ATOM   1644  CB  PRO C   4     105.030  40.320  77.670  0.00  0.00      CHAM  
ATOM   1645  HB1 PRO C   4     105.520  41.260  78.010  0.00  0.00      CHAM  
ATOM   1646  HB2 PRO C   4     105.820  39.790  77.100  0.00  0.00      CHAM  
ATOM   1647  CG  PRO C   4     104.630  39.460  78.810  0.00  0.00      CHAM  
ATOM   1648  HG1 PRO C   4     105.340  39.670  79.640  0.00  0.00      CHAM  
ATOM   1649  HG2 PRO C   4     104.720  38.360  78.640  0.00  0.00      CHAM  
ATOM   1650  C   PRO C   4     103.720  39.810  75.590  0.00  0.00      CHAM  
ATOM   1651  O   PRO C   4     104.000  40.420  74.530  0.00  0.00      CHAM  
ATOM   1652  N   TRP C   5     103.360  38.550  75.650  0.00  0.00      CHAM  
ATOM   1653  HN  TRP C   5     103.010  38.230  76.520  0.00  0.00      CHAM  
ATOM   1654  CA  TRP C   5     103.360  37.660  74.540  0.00  0.00      CHAM  
ATOM   1655  HA  TRP C   5     104.330  37.770  74.080  0.00  0.00      CHAM  
ATOM   1656  CB  TRP C   5     103.080  36.200  74.840  0.00  0.00      CHAM  
ATOM   1657  HB1 TRP C   5     102.170  36.120  75.470  0.00  0.00      CHAM  
ATOM   1658  HB2 TRP C   5     102.820  35.710  73.880  0.00  0.00      CHAM  
ATOM   1659  CG  TRP C   5     104.290  35.420  75.270  0.00  0.00      CHAM  
ATOM   1660  CD1 TRP C   5     104.520  35.000  76.560  0.00  0.00      CHAM  
ATOM   1661  HD1 TRP C   5     103.860  35.080  77.420  0.00  0.00      CHAM  
ATOM   1662  NE1 TRP C   5     105.790  34.400  76.610  0.00  0.00      CHAM  
ATOM   1663  HE1 TRP C   5     106.280  34.150  77.420  0.00  0.00      CHAM  
ATOM   1664  CE2 TRP C   5     106.370  34.380  75.340  0.00  0.00      CHAM  
ATOM   1665  CD2 TRP C   5     105.480  35.050  74.460  0.00  0.00      CHAM  
ATOM   1666  CE3 TRP C   5     105.810  35.320  73.120  0.00  0.00      CHAM  
ATOM   1667  HE3 TRP C   5     105.130  35.890  72.510  0.00  0.00      CHAM  
ATOM   1668  CZ3 TRP C   5     107.110  35.030  72.740  0.00  0.00      CHAM  
ATOM   1669  HZ3 TRP C   5     107.460  35.250  71.740  0.00  0.00      CHAM  
ATOM   1670  CZ2 TRP C   5     107.600  34.050  74.930  0.00  0.00      CHAM  
ATOM   1671  HZ2 TRP C   5     108.190  33.540  75.680  0.00  0.00      CHAM  
ATOM   1672  CH2 TRP C   5     108.020  34.380  73.650  0.00  0.00      CHAM  
ATOM   1673  HH2 TRP C   5     109.040  34.210  73.340  0.00  0.00      CHAM  
ATOM   1674  C   TRP C   5     102.400  38.090  73.470  0.00  0.00      CHAM  
ATOM   1675  O   TRP C   5     102.660  37.990  72.270  0.00  0.00      CHAM  
ATOM   1676  N   LEU C   6     101.240  38.690  73.830  0.00  0.00      CHAM  
ATOM   1677  HN  LEU C   6     100.930  38.730  74.770  0.00  0.00      CHAM  
ATOM   1678  CA  LEU C   6     100.330  39.430  72.960  0.00  0.00      CHAM  
ATOM   1679  HA  LEU C   6      99.980  38.800  72.140  0.00  0.00      CHAM  
ATOM   1680  CB  LEU C   6      99.030  39.820  73.750  0.00  0.00      CHAM  
ATOM   1681  HB1 LEU C   6      98.750  38.930  74.360  0.00  0.00      CHAM  
ATOM   1682  HB2 LEU C   6      99.290  40.600  74.490  0.00  0.00      CHAM  
ATOM   1683  CG  LEU C   6      97.830  40.400  72.940  0.00  0.00      CHAM  
ATOM   1684  HG  LEU C   6      98.100  41.340  72.420  0.00  0.00      CHAM  
ATOM   1685  CD1 LEU C   6      97.380  39.400  71.830  0.00  0.00      CHAM  
ATOM   1686 HD11 LEU C   6      97.460  38.390  72.260  0.00  0.00      CHAM  
ATOM   1687 HD12 LEU C   6      96.350  39.610  71.490  0.00  0.00      CHAM  
ATOM   1688 HD13 LEU C   6      98.120  39.420  71.000  0.00  0.00      CHAM  
ATOM   1689  CD2 LEU C   6      96.780  40.680  73.890  0.00  0.00      CHAM  
ATOM   1690 HD21 LEU C   6      96.030  41.210  73.260  0.00  0.00      CHAM  
ATOM   1691 HD22 LEU C   6      96.390  39.700  74.250  0.00  0.00      CHAM  
ATOM   1692 HD23 LEU C   6      97.080  41.330  74.740  0.00  0.00      CHAM  
ATOM   1693  C   LEU C   6     100.850  40.700  72.240  0.00  0.00      CHAM  
ATOM   1694  O   LEU C   6     100.470  40.970  71.090  0.00  0.00      CHAM  
ATOM   1695  N   ILE C   7     101.880  41.400  72.750  0.00  0.00      CHAM  
ATOM   1696  HN  ILE C   7     102.320  41.180  73.620  0.00  0.00      CHAM  
ATOM   1697  CA  ILE C   7     102.580  42.420  71.840  0.00  0.00      CHAM  
ATOM   1698  HA  ILE C   7     101.910  42.950  71.180  0.00  0.00      CHAM  
ATOM   1699  CB  ILE C   7     103.230  43.460  72.780  0.00  0.00      CHAM  
ATOM   1700  HB  ILE C   7     104.050  42.920  73.320  0.00  0.00      CHAM  
ATOM   1701  CG2 ILE C   7     103.900  44.620  72.080  0.00  0.00      CHAM  
ATOM   1702 HG21 ILE C   7     103.320  45.120  71.280  0.00  0.00      CHAM  
ATOM   1703 HG22 ILE C   7     104.270  45.380  72.800  0.00  0.00      CHAM  
ATOM   1704 HG23 ILE C   7     104.830  44.290  71.570  0.00  0.00      CHAM  
ATOM   1705  CG1 ILE C   7     102.160  43.860  73.860  0.00  0.00      CHAM  
ATOM   1706 HG11 ILE C   7     101.160  44.210  73.520  0.00  0.00      CHAM  
ATOM   1707 HG12 ILE C   7     102.020  42.950  74.470  0.00  0.00      CHAM  
ATOM   1708  CD  ILE C   7     102.630  44.840  74.920  0.00  0.00      CHAM  
ATOM   1709  HD1 ILE C   7     101.880  45.080  75.700  0.00  0.00      CHAM  
ATOM   1710  HD2 ILE C   7     103.550  44.490  75.430  0.00  0.00      CHAM  
ATOM   1711  HD3 ILE C   7     102.950  45.800  74.440  0.00  0.00      CHAM  
ATOM   1712  C   ILE C   7     103.640  41.900  70.870  0.00  0.00      CHAM  
ATOM   1713  O   ILE C   7     103.940  42.500  69.770  0.00  0.00      CHAM  
ATOM   1714  N   LEU C   8     104.110  40.690  71.170  0.00  0.00      CHAM  
ATOM   1715  HN  LEU C   8     103.850  40.150  71.970  0.00  0.00      CHAM  
ATOM   1716  CA  LEU C   8     104.970  39.940  70.310  0.00  0.00      CHAM  
ATOM   1717  HA  LEU C   8     105.650  40.630  69.820  0.00  0.00      CHAM  
ATOM   1718  CB  LEU C   8     105.880  38.990  71.200  0.00  0.00      CHAM  
ATOM   1719  HB1 LEU C   8     105.240  38.540  71.990  0.00  0.00      CHAM  
ATOM   1720  HB2 LEU C   8     106.120  38.120  70.550  0.00  0.00      CHAM  
ATOM   1721  CG  LEU C   8     107.110  39.610  71.880  0.00  0.00      CHAM  
ATOM   1722  HG  LEU C   8     106.710  40.280  72.680  0.00  0.00      CHAM  
ATOM   1723  CD1 LEU C   8     107.940  38.470  72.570  0.00  0.00      CHAM  
ATOM   1724 HD11 LEU C   8     108.390  37.960  71.690  0.00  0.00      CHAM  
ATOM   1725 HD12 LEU C   8     108.780  38.880  73.180  0.00  0.00      CHAM  
ATOM   1726 HD13 LEU C   8     107.310  37.800  73.200  0.00  0.00      CHAM  
ATOM   1727  CD2 LEU C   8     108.050  40.440  70.980  0.00  0.00      CHAM  
ATOM   1728 HD21 LEU C   8     107.660  41.280  70.380  0.00  0.00      CHAM  
ATOM   1729 HD22 LEU C   8     108.890  40.850  71.580  0.00  0.00      CHAM  
ATOM   1730 HD23 LEU C   8     108.490  39.680  70.290  0.00  0.00      CHAM  
ATOM   1731  C   LEU C   8     104.290  39.240  69.160  0.00  0.00      CHAM  
ATOM   1732  O   LEU C   8     104.780  39.000  68.030  0.00  0.00      CHAM  
ATOM   1733  N   ILE C   9     103.000  38.930  69.380  0.00  0.00      CHAM  
ATOM   1734  HN  ILE C   9     102.470  39.270  70.150  0.00  0.00      CHAM  
ATOM   1735  CA  ILE C   9     102.240  38.300  68.290  0.00  0.00      CHAM  
ATOM   1736  HA  ILE C   9     102.860  37.500  67.900  0.00  0.00      CHAM  
ATOM   1737  CB  ILE C   9     100.970  37.580  68.780  0.00  0.00      CHAM  
ATOM   1738  HB  ILE C   9     100.430  38.250  69.500  0.00  0.00      CHAM  
ATOM   1739  CG2 ILE C   9      99.970  37.120  67.650  0.00  0.00      CHAM  
ATOM   1740 HG21 ILE C   9      99.640  37.900  66.930  0.00  0.00      CHAM  
ATOM   1741 HG22 ILE C   9     100.540  36.460  66.970  0.00  0.00      CHAM  
ATOM   1742 HG23 ILE C   9      99.050  36.550  67.890  0.00  0.00      CHAM  
ATOM   1743  CG1 ILE C   9     101.440  36.370  69.690  0.00  0.00      CHAM  
ATOM   1744 HG11 ILE C   9     101.800  35.570  69.010  0.00  0.00      CHAM  
ATOM   1745 HG12 ILE C   9     102.330  36.580  70.310  0.00  0.00      CHAM  
ATOM   1746  CD  ILE C   9     100.280  35.820  70.540  0.00  0.00      CHAM  
ATOM   1747  HD1 ILE C   9      99.350  35.660  69.950  0.00  0.00      CHAM  
ATOM   1748  HD2 ILE C   9     100.500  34.880  71.080  0.00  0.00      CHAM  
ATOM   1749  HD3 ILE C   9     100.050  36.590  71.310  0.00  0.00      CHAM  
ATOM   1750  C   ILE C   9     102.170  39.060  66.960  0.00  0.00      CHAM  
ATOM   1751  O   ILE C   9     102.440  38.530  65.910  0.00  0.00      CHAM  
ATOM   1752  N   PRO C  10     101.760  40.310  66.950  0.00  0.00      CHAM  
ATOM   1753  CD  PRO C  10     100.930  40.940  67.930  0.00  0.00      CHAM  
ATOM   1754  HD1 PRO C  10     101.500  41.130  68.860  0.00  0.00      CHAM  
ATOM   1755  HD2 PRO C  10     100.010  40.350  68.180  0.00  0.00      CHAM  
ATOM   1756  CA  PRO C  10     101.920  41.140  65.810  0.00  0.00      CHAM  
ATOM   1757  HA  PRO C  10     101.230  40.790  65.060  0.00  0.00      CHAM  
ATOM   1758  CB  PRO C  10     101.500  42.480  66.170  0.00  0.00      CHAM  
ATOM   1759  HB1 PRO C  10     101.020  43.000  65.310  0.00  0.00      CHAM  
ATOM   1760  HB2 PRO C  10     102.280  43.170  66.550  0.00  0.00      CHAM  
ATOM   1761  CG  PRO C  10     100.500  42.190  67.260  0.00  0.00      CHAM  
ATOM   1762  HG1 PRO C  10      99.510  42.030  66.790  0.00  0.00      CHAM  
ATOM   1763  HG2 PRO C  10     100.380  43.000  68.010  0.00  0.00      CHAM  
ATOM   1764  C   PRO C  10     103.210  41.110  65.000  0.00  0.00      CHAM  
ATOM   1765  O   PRO C  10     103.280  41.010  63.790  0.00  0.00      CHAM  
ATOM   1766  N   PHE C  11     104.350  41.350  65.700  0.00  0.00      CHAM  
ATOM   1767  HN  PHE C  11     104.290  41.530  66.690  0.00  0.00      CHAM  
ATOM   1768  CA  PHE C  11     105.740  41.390  65.140  0.00  0.00      CHAM  
ATOM   1769  HA  PHE C  11     105.750  41.950  64.230  0.00  0.00      CHAM  
ATOM   1770  CB  PHE C  11     106.730  42.030  66.100  0.00  0.00      CHAM  
ATOM   1771  HB1 PHE C  11     106.870  41.400  67.010  0.00  0.00      CHAM  
ATOM   1772  HB2 PHE C  11     107.720  42.110  65.620  0.00  0.00      CHAM  
ATOM   1773  CG  PHE C  11     106.280  43.420  66.460  0.00  0.00      CHAM  
ATOM   1774  CD1 PHE C  11     106.170  44.390  65.500  0.00  0.00      CHAM  
ATOM   1775  HD1 PHE C  11     106.390  44.100  64.480  0.00  0.00      CHAM  
ATOM   1776  CE1 PHE C  11     105.760  45.750  65.780  0.00  0.00      CHAM  
ATOM   1777  HE1 PHE C  11     105.680  46.370  64.900  0.00  0.00      CHAM  
ATOM   1778  CZ  PHE C  11     105.370  46.040  67.090  0.00  0.00      CHAM  
ATOM   1779  HZ  PHE C  11     105.040  47.040  67.310  0.00  0.00      CHAM  
ATOM   1780  CD2 PHE C  11     106.000  43.770  67.770  0.00  0.00      CHAM  
ATOM   1781  HD2 PHE C  11     106.050  43.120  68.620  0.00  0.00      CHAM  
ATOM   1782  CE2 PHE C  11     105.670  45.160  68.160  0.00  0.00      CHAM  
ATOM   1783  HE2 PHE C  11     105.600  45.450  69.190  0.00  0.00      CHAM  
ATOM   1784  C   PHE C  11     106.270  39.970  64.680  0.00  0.00      CHAM  
ATOM   1785  O   PHE C  11     106.900  39.830  63.610  0.00  0.00      CHAM  
ATOM   1786  N   ILE C  12     105.920  38.840  65.470  0.00  0.00      CHAM  
ATOM   1787  HN  ILE C  12     105.360  38.880  66.290  0.00  0.00      CHAM  
ATOM   1788  CA  ILE C  12     106.230  37.440  65.030  0.00  0.00      CHAM  
ATOM   1789  HA  ILE C  12     107.280  37.370  64.820  0.00  0.00      CHAM  
ATOM   1790  CB  ILE C  12     105.930  36.380  66.100  0.00  0.00      CHAM  
ATOM   1791  HB  ILE C  12     104.920  36.610  66.510  0.00  0.00      CHAM  
ATOM   1792  CG2 ILE C  12     105.990  34.940  65.450  0.00  0.00      CHAM  
ATOM   1793 HG21 ILE C  12     105.110  34.760  64.800  0.00  0.00      CHAM  
ATOM   1794 HG22 ILE C  12     106.910  34.630  64.920  0.00  0.00      CHAM  
ATOM   1795 HG23 ILE C  12     105.700  34.290  66.310  0.00  0.00      CHAM  
ATOM   1796  CG1 ILE C  12     106.970  36.430  67.280  0.00  0.00      CHAM  
ATOM   1797 HG11 ILE C  12     107.970  36.050  67.000  0.00  0.00      CHAM  
ATOM   1798 HG12 ILE C  12     107.090  37.490  67.570  0.00  0.00      CHAM  
ATOM   1799  CD  ILE C  12     106.380  35.830  68.540  0.00  0.00      CHAM  
ATOM   1800  HD1 ILE C  12     105.330  36.190  68.610  0.00  0.00      CHAM  
ATOM   1801  HD2 ILE C  12     106.310  34.730  68.610  0.00  0.00      CHAM  
ATOM   1802  HD3 ILE C  12     106.840  36.250  69.460  0.00  0.00      CHAM  
ATOM   1803  C   ILE C  12     105.530  37.100  63.680  0.00  0.00      CHAM  
ATOM   1804  O   ILE C  12     106.100  36.460  62.770  0.00  0.00      CHAM  
ATOM   1805  N   GLY C  13     104.270  37.500  63.570  0.00  0.00      CHAM  
ATOM   1806  HN  GLY C  13     103.760  37.860  64.340  0.00  0.00      CHAM  
ATOM   1807  CA  GLY C  13     103.400  37.310  62.400  0.00  0.00      CHAM  
ATOM   1808  HA1 GLY C  13     102.420  37.750  62.580  0.00  0.00      CHAM  
ATOM   1809  HA2 GLY C  13     103.430  36.280  62.100  0.00  0.00      CHAM  
ATOM   1810  C   GLY C  13     103.940  38.010  61.250  0.00  0.00      CHAM  
ATOM   1811  O   GLY C  13     104.050  37.430  60.100  0.00  0.00      CHAM  
ATOM   1812  N   GLY C  14     104.330  39.300  61.490  0.00  0.00      CHAM  
ATOM   1813  HN  GLY C  14     104.090  39.690  62.380  0.00  0.00      CHAM  
ATOM   1814  CA  GLY C  14     105.020  40.220  60.570  0.00  0.00      CHAM  
ATOM   1815  HA1 GLY C  14     105.290  41.070  61.190  0.00  0.00      CHAM  
ATOM   1816  HA2 GLY C  14     104.350  40.470  59.760  0.00  0.00      CHAM  
ATOM   1817  C   GLY C  14     106.310  39.550  60.030  0.00  0.00      CHAM  
ATOM   1818  O   GLY C  14     106.580  39.580  58.830  0.00  0.00      CHAM  
ATOM   1819  N   PHE C  15     107.110  38.950  60.840  0.00  0.00      CHAM  
ATOM   1820  HN  PHE C  15     106.900  38.890  61.820  0.00  0.00      CHAM  
ATOM   1821  CA  PHE C  15     108.280  38.280  60.440  0.00  0.00      CHAM  
ATOM   1822  HA  PHE C  15     108.750  38.980  59.760  0.00  0.00      CHAM  
ATOM   1823  CB  PHE C  15     109.090  38.020  61.760  0.00  0.00      CHAM  
ATOM   1824  HB1 PHE C  15     109.150  38.930  62.400  0.00  0.00      CHAM  
ATOM   1825  HB2 PHE C  15     108.570  37.250  62.390  0.00  0.00      CHAM  
ATOM   1826  CG  PHE C  15     110.500  37.550  61.490  0.00  0.00      CHAM  
ATOM   1827  CD1 PHE C  15     110.820  36.170  61.530  0.00  0.00      CHAM  
ATOM   1828  HD1 PHE C  15     110.080  35.390  61.580  0.00  0.00      CHAM  
ATOM   1829  CE1 PHE C  15     112.190  35.760  61.420  0.00  0.00      CHAM  
ATOM   1830  HE1 PHE C  15     112.560  34.760  61.250  0.00  0.00      CHAM  
ATOM   1831  CZ  PHE C  15     113.150  36.750  61.320  0.00  0.00      CHAM  
ATOM   1832  HZ  PHE C  15     114.190  36.460  61.160  0.00  0.00      CHAM  
ATOM   1833  CD2 PHE C  15     111.540  38.520  61.480  0.00  0.00      CHAM  
ATOM   1834  HD2 PHE C  15     111.330  39.570  61.540  0.00  0.00      CHAM  
ATOM   1835  CE2 PHE C  15     112.900  38.130  61.470  0.00  0.00      CHAM  
ATOM   1836  HE2 PHE C  15     113.710  38.840  61.510  0.00  0.00      CHAM  
ATOM   1837  C   PHE C  15     107.980  36.970  59.700  0.00  0.00      CHAM  
ATOM   1838  O   PHE C  15     108.760  36.620  58.810  0.00  0.00      CHAM  
ATOM   1839  N   LEU C  16     106.950  36.110  60.030  0.00  0.00      CHAM  
ATOM   1840  HN  LEU C  16     106.310  36.330  60.750  0.00  0.00      CHAM  
ATOM   1841  CA  LEU C  16     106.540  35.030  59.110  0.00  0.00      CHAM  
ATOM   1842  HA  LEU C  16     107.460  34.530  58.830  0.00  0.00      CHAM  
ATOM   1843  CB  LEU C  16     105.620  34.070  59.890  0.00  0.00      CHAM  
ATOM   1844  HB1 LEU C  16     106.030  33.850  60.890  0.00  0.00      CHAM  
ATOM   1845  HB2 LEU C  16     104.700  34.520  60.330  0.00  0.00      CHAM  
ATOM   1846  CG  LEU C  16     105.270  32.740  59.210  0.00  0.00      CHAM  
ATOM   1847  HG  LEU C  16     104.710  32.950  58.280  0.00  0.00      CHAM  
ATOM   1848  CD1 LEU C  16     106.490  31.900  58.830  0.00  0.00      CHAM  
ATOM   1849 HD11 LEU C  16     107.010  31.720  59.790  0.00  0.00      CHAM  
ATOM   1850 HD12 LEU C  16     106.220  31.010  58.230  0.00  0.00      CHAM  
ATOM   1851 HD13 LEU C  16     107.150  32.560  58.220  0.00  0.00      CHAM  
ATOM   1852  CD2 LEU C  16     104.390  31.880  60.100  0.00  0.00      CHAM  
ATOM   1853 HD21 LEU C  16     103.430  32.430  60.230  0.00  0.00      CHAM  
ATOM   1854 HD22 LEU C  16     104.030  30.950  59.620  0.00  0.00      CHAM  
ATOM   1855 HD23 LEU C  16     104.870  31.590  61.050  0.00  0.00      CHAM  
ATOM   1856  C   LEU C  16     105.900  35.430  57.770  0.00  0.00      CHAM  
ATOM   1857  O   LEU C  16     106.170  34.710  56.800  0.00  0.00      CHAM  
ATOM   1858  N   CYS C  17     105.130  36.490  57.730  0.00  0.00      CHAM  
ATOM   1859  HN  CYS C  17     104.890  37.090  58.480  0.00  0.00      CHAM  
ATOM   1860  CA  CYS C  17     104.690  37.050  56.470  0.00  0.00      CHAM  
ATOM   1861  HA  CYS C  17     104.070  36.340  55.930  0.00  0.00      CHAM  
ATOM   1862  CB  CYS C  17     103.860  38.370  56.770  0.00  0.00      CHAM  
ATOM   1863  HB1 CYS C  17     104.500  39.050  57.380  0.00  0.00      CHAM  
ATOM   1864  HB2 CYS C  17     103.740  38.910  55.800  0.00  0.00      CHAM  
ATOM   1865  SG  CYS C  17     102.220  38.000  57.410  0.00  0.00      CHAM  
ATOM   1866  HG1 CYS C  17     102.640  37.480  58.570  0.00  0.00      CHAM  
ATOM   1867  C   CYS C  17     105.730  37.440  55.500  0.00  0.00      CHAM  
ATOM   1868  O   CYS C  17     105.760  37.070  54.320  0.00  0.00      CHAM  
ATOM   1869  N   TRP C  18     106.850  38.080  56.010  0.00  0.00      CHAM  
ATOM   1870  HN  TRP C  18     106.860  38.430  56.940  0.00  0.00      CHAM  
ATOM   1871  CA  TRP C  18     108.100  38.350  55.340  0.00  0.00      CHAM  
ATOM   1872  HA  TRP C  18     107.780  38.900  54.460  0.00  0.00      CHAM  
ATOM   1873  CB  TRP C  18     108.980  39.380  56.120  0.00  0.00      CHAM  
ATOM   1874  HB1 TRP C  18     108.330  40.290  56.010  0.00  0.00      CHAM  
ATOM   1875  HB2 TRP C  18     109.050  39.110  57.190  0.00  0.00      CHAM  
ATOM   1876  CG  TRP C  18     110.370  39.680  55.580  0.00  0.00      CHAM  
ATOM   1877  CD1 TRP C  18     110.670  40.330  54.470  0.00  0.00      CHAM  
ATOM   1878  HD1 TRP C  18     109.940  40.910  53.910  0.00  0.00      CHAM  
ATOM   1879  NE1 TRP C  18     112.030  40.210  54.210  0.00  0.00      CHAM  
ATOM   1880  HE1 TRP C  18     112.620  40.320  53.440  0.00  0.00      CHAM  
ATOM   1881  CE2 TRP C  18     112.570  39.530  55.240  0.00  0.00      CHAM  
ATOM   1882  CD2 TRP C  18     111.600  39.170  56.150  0.00  0.00      CHAM  
ATOM   1883  CE3 TRP C  18     111.940  38.500  57.340  0.00  0.00      CHAM  
ATOM   1884  HE3 TRP C  18     111.190  38.340  58.100  0.00  0.00      CHAM  
ATOM   1885  CZ3 TRP C  18     113.270  38.440  57.670  0.00  0.00      CHAM  
ATOM   1886  HZ3 TRP C  18     113.620  37.880  58.530  0.00  0.00      CHAM  
ATOM   1887  CZ2 TRP C  18     113.950  39.160  55.440  0.00  0.00      CHAM  
ATOM   1888  HZ2 TRP C  18     114.730  39.350  54.720  0.00  0.00      CHAM  
ATOM   1889  CH2 TRP C  18     114.270  38.720  56.720  0.00  0.00      CHAM  
ATOM   1890  HH2 TRP C  18     115.320  38.660  56.980  0.00  0.00      CHAM  
ATOM   1891  C   TRP C  18     108.810  37.080  54.730  0.00  0.00      CHAM  
ATOM   1892  O   TRP C  18     109.290  37.120  53.570  0.00  0.00      CHAM  
ATOM   1893  N   GLN C  19     108.870  36.080  55.520  0.00  0.00      CHAM  
ATOM   1894  HN  GLN C  19     108.560  36.320  56.440  0.00  0.00      CHAM  
ATOM   1895  CA  GLN C  19     109.490  34.790  55.270  0.00  0.00      CHAM  
ATOM   1896  HA  GLN C  19     110.370  34.850  54.650  0.00  0.00      CHAM  
ATOM   1897  CB  GLN C  19     109.900  34.180  56.600  0.00  0.00      CHAM  
ATOM   1898  HB1 GLN C  19     109.130  34.340  57.380  0.00  0.00      CHAM  
ATOM   1899  HB2 GLN C  19     110.060  33.080  56.530  0.00  0.00      CHAM  
ATOM   1900  CG  GLN C  19     111.140  34.760  57.290  0.00  0.00      CHAM  
ATOM   1901  HG1 GLN C  19     110.850  35.820  57.420  0.00  0.00      CHAM  
ATOM   1902  HG2 GLN C  19     111.220  34.410  58.340  0.00  0.00      CHAM  
ATOM   1903  CD  GLN C  19     112.320  34.570  56.470  0.00  0.00      CHAM  
ATOM   1904  OE1 GLN C  19     112.750  33.420  56.330  0.00  0.00      CHAM  
ATOM   1905  NE2 GLN C  19     112.830  35.730  55.860  0.00  0.00      CHAM  
ATOM   1906 HE21 GLN C  19     113.410  35.500  55.080  0.00  0.00      CHAM  
ATOM   1907 HE22 GLN C  19     112.560  36.660  56.090  0.00  0.00      CHAM  
ATOM   1908  C   GLN C  19     108.650  33.800  54.610  0.00  0.00      CHAM  
ATOM   1909  O   GLN C  19     109.120  32.690  54.340  0.00  0.00      CHAM  
ATOM   1910  N   THR C  20     107.410  34.210  54.230  0.00  0.00      CHAM  
ATOM   1911  HN  THR C  20     107.040  35.070  54.580  0.00  0.00      CHAM  
ATOM   1912  CA  THR C  20     106.580  33.280  53.400  0.00  0.00      CHAM  
ATOM   1913  HA  THR C  20     107.120  32.350  53.320  0.00  0.00      CHAM  
ATOM   1914  CB  THR C  20     105.230  32.960  54.030  0.00  0.00      CHAM  
ATOM   1915  HB  THR C  20     104.470  32.480  53.380  0.00  0.00      CHAM  
ATOM   1916  OG1 THR C  20     104.690  34.140  54.520  0.00  0.00      CHAM  
ATOM   1917  HG1 THR C  20     105.250  34.460  55.210  0.00  0.00      CHAM  
ATOM   1918  CG2 THR C  20     105.600  31.950  55.170  0.00  0.00      CHAM  
ATOM   1919 HG21 THR C  20     106.080  31.040  54.710  0.00  0.00      CHAM  
ATOM   1920 HG22 THR C  20     106.310  32.400  55.890  0.00  0.00      CHAM  
ATOM   1921 HG23 THR C  20     104.690  31.680  55.750  0.00  0.00      CHAM  
ATOM   1922  C   THR C  20     106.470  33.690  51.990  0.00  0.00      CHAM  
ATOM   1923  O   THR C  20     105.750  33.000  51.240  0.00  0.00      CHAM  
ATOM   1924  N   GLU C  21     107.150  34.780  51.610  0.00  0.00      CHAM  
ATOM   1925  HN  GLU C  21     107.770  35.260  52.230  0.00  0.00      CHAM  
ATOM   1926  CA  GLU C  21     106.920  35.340  50.260  0.00  0.00      CHAM  
ATOM   1927  HA  GLU C  21     105.860  35.450  50.080  0.00  0.00      CHAM  
ATOM   1928  CB  GLU C  21     107.380  36.850  50.250  0.00  0.00      CHAM  
ATOM   1929  HB1 GLU C  21     106.920  37.240  51.180  0.00  0.00      CHAM  
ATOM   1930  HB2 GLU C  21     108.480  36.900  50.360  0.00  0.00      CHAM  
ATOM   1931  CG  GLU C  21     106.950  37.710  49.000  0.00  0.00      CHAM  
ATOM   1932  HG1 GLU C  21     107.040  36.990  48.160  0.00  0.00      CHAM  
ATOM   1933  HG2 GLU C  21     105.870  37.970  49.020  0.00  0.00      CHAM  
ATOM   1934  CD  GLU C  21     107.790  38.950  48.840  0.00  0.00      CHAM  
ATOM   1935  OE1 GLU C  21     107.210  40.100  48.900  0.00  0.00      CHAM  
ATOM   1936  OE2 GLU C  21     108.990  38.880  48.440  0.00  0.00      CHAM  
ATOM   1937  C   GLU C  21     107.580  34.480  49.120  0.00  0.00      CHAM  
ATOM   1938  O   GLU C  21     107.210  34.360  47.940  0.00  0.00      CHAM  
ATOM   1939  N   ARG C  22     108.640  33.660  49.510  0.00  0.00      CHAM  
ATOM   1940  HN  ARG C  22     108.840  33.720  50.490  0.00  0.00      CHAM  
ATOM   1941  CA  ARG C  22     109.180  32.560  48.830  0.00  0.00      CHAM  
ATOM   1942  HA  ARG C  22     109.750  32.900  47.970  0.00  0.00      CHAM  
ATOM   1943  CB  ARG C  22     110.170  31.920  49.760  0.00  0.00      CHAM  
ATOM   1944  HB1 ARG C  22     110.620  31.010  49.320  0.00  0.00      CHAM  
ATOM   1945  HB2 ARG C  22     111.060  32.550  49.960  0.00  0.00      CHAM  
ATOM   1946  CG  ARG C  22     109.610  31.390  51.160  0.00  0.00      CHAM  
ATOM   1947  HG1 ARG C  22     109.250  32.300  51.680  0.00  0.00      CHAM  
ATOM   1948  HG2 ARG C  22     108.770  30.720  50.900  0.00  0.00      CHAM  
ATOM   1949  CD  ARG C  22     110.610  30.550  51.930  0.00  0.00      CHAM  
ATOM   1950  HD1 ARG C  22     110.220  30.230  52.910  0.00  0.00      CHAM  
ATOM   1951  HD2 ARG C  22     110.840  29.710  51.240  0.00  0.00      CHAM  
ATOM   1952  NE  ARG C  22     111.850  31.370  51.990  0.00  0.00      CHAM  
ATOM   1953  HE  ARG C  22     112.470  31.190  51.230  0.00  0.00      CHAM  
ATOM   1954  CZ  ARG C  22     112.420  31.750  53.160  0.00  0.00      CHAM  
ATOM   1955  NH1 ARG C  22     111.760  31.900  54.330  0.00  0.00      CHAM  
ATOM   1956 HH11 ARG C  22     112.290  32.310  55.060  0.00  0.00      CHAM  
ATOM   1957 HH12 ARG C  22     110.760  31.910  54.220  0.00  0.00      CHAM  
ATOM   1958  NH2 ARG C  22     113.690  31.780  53.340  0.00  0.00      CHAM  
ATOM   1959 HH21 ARG C  22     114.050  31.860  54.270  0.00  0.00      CHAM  
ATOM   1960 HH22 ARG C  22     114.250  31.280  52.680  0.00  0.00      CHAM  
ATOM   1961  C   ARG C  22     108.090  31.580  48.290  0.00  0.00      CHAM  
ATOM   1962  O   ARG C  22     108.180  30.940  47.220  0.00  0.00      CHAM  
ATOM   1963  N   PHE C  23     106.980  31.310  49.050  0.00  0.00      CHAM  
ATOM   1964  HN  PHE C  23     106.780  31.900  49.830  0.00  0.00      CHAM  
ATOM   1965  CA  PHE C  23     105.970  30.290  48.740  0.00  0.00      CHAM  
ATOM   1966  HA  PHE C  23     106.470  29.530  48.150  0.00  0.00      CHAM  
ATOM   1967  CB  PHE C  23     105.380  29.670  50.050  0.00  0.00      CHAM  
ATOM   1968  HB1 PHE C  23     104.910  30.400  50.740  0.00  0.00      CHAM  
ATOM   1969  HB2 PHE C  23     104.610  28.930  49.760  0.00  0.00      CHAM  
ATOM   1970  CG  PHE C  23     106.440  28.960  50.950  0.00  0.00      CHAM  
ATOM   1971  CD1 PHE C  23     107.490  28.230  50.430  0.00  0.00      CHAM  
ATOM   1972  HD1 PHE C  23     107.610  28.050  49.360  0.00  0.00      CHAM  
ATOM   1973  CE1 PHE C  23     108.440  27.680  51.250  0.00  0.00      CHAM  
ATOM   1974  HE1 PHE C  23     109.350  27.270  50.830  0.00  0.00      CHAM  
ATOM   1975  CZ  PHE C  23     108.460  27.850  52.650  0.00  0.00      CHAM  
ATOM   1976  HZ  PHE C  23     109.260  27.440  53.250  0.00  0.00      CHAM  
ATOM   1977  CD2 PHE C  23     106.450  29.140  52.400  0.00  0.00      CHAM  
ATOM   1978  HD2 PHE C  23     105.700  29.780  52.810  0.00  0.00      CHAM  
ATOM   1979  CE2 PHE C  23     107.400  28.600  53.230  0.00  0.00      CHAM  
ATOM   1980  HE2 PHE C  23     107.430  28.700  54.310  0.00  0.00      CHAM  
ATOM   1981  C   PHE C  23     104.880  30.870  47.890  0.00  0.00      CHAM  
ATOM   1982  O   PHE C  23     103.820  30.250  47.630  0.00  0.00      CHAM  
ATOM   1983  N   GLY C  24     105.200  32.060  47.390  0.00  0.00      CHAM  
ATOM   1984  HN  GLY C  24     106.000  32.520  47.780  0.00  0.00      CHAM  
ATOM   1985  CA  GLY C  24     104.450  32.890  46.440  0.00  0.00      CHAM  
ATOM   1986  HA1 GLY C  24     103.600  32.310  46.090  0.00  0.00      CHAM  
ATOM   1987  HA2 GLY C  24     105.080  33.190  45.620  0.00  0.00      CHAM  
ATOM   1988  C   GLY C  24     103.810  34.080  47.100  0.00  0.00      CHAM  
ATOM   1989  O   GLY C  24     103.500  34.100  48.270  0.00  0.00      CHAM  
ATOM   1990  N   VAL C  25     103.630  35.040  46.230  0.00  0.00      CHAM  
ATOM   1991  HN  VAL C  25     103.670  34.760  45.270  0.00  0.00      CHAM  
ATOM   1992  CA  VAL C  25     103.310  36.440  46.560  0.00  0.00      CHAM  
ATOM   1993  HA  VAL C  25     104.060  36.750  47.280  0.00  0.00      CHAM  
ATOM   1994  CB  VAL C  25     103.440  37.350  45.310  0.00  0.00      CHAM  
ATOM   1995  HB  VAL C  25     102.780  37.070  44.470  0.00  0.00      CHAM  
ATOM   1996  CG1 VAL C  25     103.030  38.760  45.710  0.00  0.00      CHAM  
ATOM   1997 HG11 VAL C  25     101.920  38.830  45.860  0.00  0.00      CHAM  
ATOM   1998 HG12 VAL C  25     103.770  39.240  46.380  0.00  0.00      CHAM  
ATOM   1999 HG13 VAL C  25     103.060  39.450  44.840  0.00  0.00      CHAM  
ATOM   2000  CG2 VAL C  25     104.860  37.290  44.930  0.00  0.00      CHAM  
ATOM   2001 HG21 VAL C  25     105.620  37.710  45.630  0.00  0.00      CHAM  
ATOM   2002 HG22 VAL C  25     105.040  36.230  44.640  0.00  0.00      CHAM  
ATOM   2003 HG23 VAL C  25     104.840  37.900  44.000  0.00  0.00      CHAM  
ATOM   2004  C   VAL C  25     102.040  36.640  47.410  0.00  0.00      CHAM  
ATOM   2005  O   VAL C  25     101.970  37.380  48.340  0.00  0.00      CHAM  
ATOM   2006  N   LYS C  26     101.020  35.830  47.100  0.00  0.00      CHAM  
ATOM   2007  HN  LYS C  26     101.290  35.070  46.510  0.00  0.00      CHAM  
ATOM   2008  CA  LYS C  26      99.680  35.860  47.630  0.00  0.00      CHAM  
ATOM   2009  HA  LYS C  26      99.170  36.800  47.630  0.00  0.00      CHAM  
ATOM   2010  CB  LYS C  26      98.720  34.810  46.890  0.00  0.00      CHAM  
ATOM   2011  HB1 LYS C  26      99.140  33.790  47.040  0.00  0.00      CHAM  
ATOM   2012  HB2 LYS C  26      97.770  34.870  47.470  0.00  0.00      CHAM  
ATOM   2013  CG  LYS C  26      98.540  35.120  45.380  0.00  0.00      CHAM  
ATOM   2014  HG1 LYS C  26      99.560  35.170  44.950  0.00  0.00      CHAM  
ATOM   2015  HG2 LYS C  26      97.950  34.350  44.840  0.00  0.00      CHAM  
ATOM   2016  CD  LYS C  26      97.820  36.520  45.060  0.00  0.00      CHAM  
ATOM   2017  HD1 LYS C  26      96.830  36.620  45.570  0.00  0.00      CHAM  
ATOM   2018  HD2 LYS C  26      98.390  37.320  45.580  0.00  0.00      CHAM  
ATOM   2019  CE  LYS C  26      97.810  36.860  43.580  0.00  0.00      CHAM  
ATOM   2020  HE1 LYS C  26      97.500  37.900  43.330  0.00  0.00      CHAM  
ATOM   2021  HE2 LYS C  26      98.870  36.890  43.250  0.00  0.00      CHAM  
ATOM   2022  NZ  LYS C  26      97.050  35.900  42.760  0.00  0.00      CHAM  
ATOM   2023  HZ1 LYS C  26      97.630  35.040  42.770  0.00  0.00      CHAM  
ATOM   2024  HZ2 LYS C  26      96.110  35.590  43.080  0.00  0.00      CHAM  
ATOM   2025  HZ3 LYS C  26      96.950  36.250  41.780  0.00  0.00      CHAM  
ATOM   2026  C   LYS C  26      99.690  35.420  49.040  0.00  0.00      CHAM  
ATOM   2027  O   LYS C  26      98.880  35.830  49.890  0.00  0.00      CHAM  
ATOM   2028  N   VAL C  27     100.670  34.540  49.490  0.00  0.00      CHAM  
ATOM   2029  HN  VAL C  27     101.380  34.220  48.870  0.00  0.00      CHAM  
ATOM   2030  CA  VAL C  27     100.630  33.830  50.810  0.00  0.00      CHAM  
ATOM   2031  HA  VAL C  27      99.660  33.360  50.850  0.00  0.00      CHAM  
ATOM   2032  CB  VAL C  27     101.710  32.710  51.000  0.00  0.00      CHAM  
ATOM   2033  HB  VAL C  27     102.710  33.070  50.670  0.00  0.00      CHAM  
ATOM   2034  CG1 VAL C  27     101.740  32.220  52.580  0.00  0.00      CHAM  
ATOM   2035 HG11 VAL C  27     102.350  32.850  53.270  0.00  0.00      CHAM  
ATOM   2036 HG12 VAL C  27     100.700  32.170  52.960  0.00  0.00      CHAM  
ATOM   2037 HG13 VAL C  27     102.170  31.190  52.650  0.00  0.00      CHAM  
ATOM   2038  CG2 VAL C  27     101.270  31.570  50.110  0.00  0.00      CHAM  
ATOM   2039 HG21 VAL C  27     101.290  31.900  49.040  0.00  0.00      CHAM  
ATOM   2040 HG22 VAL C  27     101.920  30.690  50.290  0.00  0.00      CHAM  
ATOM   2041 HG23 VAL C  27     100.220  31.270  50.300  0.00  0.00      CHAM  
ATOM   2042  C   VAL C  27     100.590  34.760  52.070  0.00  0.00      CHAM  
ATOM   2043  O   VAL C  27      99.740  34.560  52.940  0.00  0.00      CHAM  
ATOM   2044  N   PRO C  28     101.340  35.850  52.250  0.00  0.00      CHAM  
ATOM   2045  CD  PRO C  28     102.540  36.250  51.460  0.00  0.00      CHAM  
ATOM   2046  HD1 PRO C  28     102.110  36.800  50.600  0.00  0.00      CHAM  
ATOM   2047  HD2 PRO C  28     103.040  35.360  51.000  0.00  0.00      CHAM  
ATOM   2048  CA  PRO C  28     101.370  36.610  53.480  0.00  0.00      CHAM  
ATOM   2049  HA  PRO C  28     101.610  36.040  54.370  0.00  0.00      CHAM  
ATOM   2050  CB  PRO C  28     102.320  37.760  53.320  0.00  0.00      CHAM  
ATOM   2051  HB1 PRO C  28     102.610  38.260  54.270  0.00  0.00      CHAM  
ATOM   2052  HB2 PRO C  28     101.920  38.550  52.660  0.00  0.00      CHAM  
ATOM   2053  CG  PRO C  28     103.340  37.180  52.350  0.00  0.00      CHAM  
ATOM   2054  HG1 PRO C  28     103.890  36.430  52.970  0.00  0.00      CHAM  
ATOM   2055  HG2 PRO C  28     103.960  37.980  51.900  0.00  0.00      CHAM  
ATOM   2056  C   PRO C  28     100.100  37.290  53.960  0.00  0.00      CHAM  
ATOM   2057  O   PRO C  28      99.870  37.260  55.190  0.00  0.00      CHAM  
ATOM   2058  N   ARG C  29      99.160  37.700  53.010  0.00  0.00      CHAM  
ATOM   2059  HN  ARG C  29      99.480  37.790  52.070  0.00  0.00      CHAM  
ATOM   2060  CA  ARG C  29      97.890  38.250  53.540  0.00  0.00      CHAM  
ATOM   2061  HA  ARG C  29      98.190  39.090  54.150  0.00  0.00      CHAM  
ATOM   2062  CB  ARG C  29      97.050  38.760  52.320  0.00  0.00      CHAM  
ATOM   2063  HB1 ARG C  29      96.250  39.390  52.790  0.00  0.00      CHAM  
ATOM   2064  HB2 ARG C  29      97.610  39.530  51.760  0.00  0.00      CHAM  
ATOM   2065  CG  ARG C  29      96.470  37.720  51.360  0.00  0.00      CHAM  
ATOM   2066  HG1 ARG C  29      97.350  37.150  50.980  0.00  0.00      CHAM  
ATOM   2067  HG2 ARG C  29      95.750  37.030  51.840  0.00  0.00      CHAM  
ATOM   2068  CD  ARG C  29      95.820  38.200  49.970  0.00  0.00      CHAM  
ATOM   2069  HD1 ARG C  29      94.850  38.710  50.140  0.00  0.00      CHAM  
ATOM   2070  HD2 ARG C  29      96.490  38.920  49.450  0.00  0.00      CHAM  
ATOM   2071  NE  ARG C  29      95.740  36.950  49.140  0.00  0.00      CHAM  
ATOM   2072  HE  ARG C  29      96.270  36.150  49.430  0.00  0.00      CHAM  
ATOM   2073  CZ  ARG C  29      94.800  36.790  48.230  0.00  0.00      CHAM  
ATOM   2074  NH1 ARG C  29      94.010  37.790  47.770  0.00  0.00      CHAM  
ATOM   2075 HH11 ARG C  29      93.420  37.520  47.010  0.00  0.00      CHAM  
ATOM   2076 HH12 ARG C  29      94.120  38.720  48.130  0.00  0.00      CHAM  
ATOM   2077  NH2 ARG C  29      94.650  35.640  47.640  0.00  0.00      CHAM  
ATOM   2078 HH21 ARG C  29      93.870  35.570  47.030  0.00  0.00      CHAM  
ATOM   2079 HH22 ARG C  29      95.100  34.800  47.960  0.00  0.00      CHAM  
ATOM   2080  C   ARG C  29      97.080  37.460  54.470  0.00  0.00      CHAM  
ATOM   2081  O   ARG C  29      96.490  37.960  55.430  0.00  0.00      CHAM  
ATOM   2082  N   TRP C  30      97.080  36.130  54.240  0.00  0.00      CHAM  
ATOM   2083  HN  TRP C  30      97.680  35.920  53.480  0.00  0.00      CHAM  
ATOM   2084  CA  TRP C  30      96.440  35.120  55.030  0.00  0.00      CHAM  
ATOM   2085  HA  TRP C  30      95.450  35.540  55.160  0.00  0.00      CHAM  
ATOM   2086  CB  TRP C  30      96.470  33.740  54.280  0.00  0.00      CHAM  
ATOM   2087  HB1 TRP C  30      97.530  33.430  54.220  0.00  0.00      CHAM  
ATOM   2088  HB2 TRP C  30      95.880  32.940  54.780  0.00  0.00      CHAM  
ATOM   2089  CG  TRP C  30      96.010  33.760  52.830  0.00  0.00      CHAM  
ATOM   2090  CD1 TRP C  30      96.670  33.940  51.690  0.00  0.00      CHAM  
ATOM   2091  HD1 TRP C  30      97.710  34.190  51.620  0.00  0.00      CHAM  
ATOM   2092  NE1 TRP C  30      95.890  33.680  50.560  0.00  0.00      CHAM  
ATOM   2093  HE1 TRP C  30      96.050  33.450  49.630  0.00  0.00      CHAM  
ATOM   2094  CE2 TRP C  30      94.660  33.430  50.980  0.00  0.00      CHAM  
ATOM   2095  CD2 TRP C  30      94.630  33.530  52.400  0.00  0.00      CHAM  
ATOM   2096  CE3 TRP C  30      93.430  33.380  53.080  0.00  0.00      CHAM  
ATOM   2097  HE3 TRP C  30      93.500  33.510  54.140  0.00  0.00      CHAM  
ATOM   2098  CZ3 TRP C  30      92.250  33.190  52.420  0.00  0.00      CHAM  
ATOM   2099  HZ3 TRP C  30      91.310  33.020  52.930  0.00  0.00      CHAM  
ATOM   2100  CZ2 TRP C  30      93.490  33.280  50.300  0.00  0.00      CHAM  
ATOM   2101  HZ2 TRP C  30      93.600  33.180  49.230  0.00  0.00      CHAM  
ATOM   2102  CH2 TRP C  30      92.320  33.200  51.020  0.00  0.00      CHAM  
ATOM   2103  HH2 TRP C  30      91.350  33.150  50.570  0.00  0.00      CHAM  
ATOM   2104  C   TRP C  30      97.030  35.060  56.420  0.00  0.00      CHAM  
ATOM   2105  O   TRP C  30      96.320  34.930  57.440  0.00  0.00      CHAM  
ATOM   2106  N   ILE C  31      98.360  35.150  56.530  0.00  0.00      CHAM  
ATOM   2107  HN  ILE C  31      98.880  35.480  55.740  0.00  0.00      CHAM  
ATOM   2108  CA  ILE C  31      99.030  35.000  57.790  0.00  0.00      CHAM  
ATOM   2109  HA  ILE C  31      98.590  34.140  58.270  0.00  0.00      CHAM  
ATOM   2110  CB  ILE C  31     100.490  34.700  57.550  0.00  0.00      CHAM  
ATOM   2111  HB  ILE C  31     100.960  35.470  56.910  0.00  0.00      CHAM  
ATOM   2112  CG2 ILE C  31     101.210  34.550  58.910  0.00  0.00      CHAM  
ATOM   2113 HG21 ILE C  31     102.190  34.030  58.900  0.00  0.00      CHAM  
ATOM   2114 HG22 ILE C  31     101.260  35.440  59.570  0.00  0.00      CHAM  
ATOM   2115 HG23 ILE C  31     100.650  33.800  59.520  0.00  0.00      CHAM  
ATOM   2116  CG1 ILE C  31     100.670  33.390  56.650  0.00  0.00      CHAM  
ATOM   2117 HG11 ILE C  31     100.230  32.590  57.290  0.00  0.00      CHAM  
ATOM   2118 HG12 ILE C  31      99.980  33.530  55.790  0.00  0.00      CHAM  
ATOM   2119  CD  ILE C  31     102.070  33.000  56.290  0.00  0.00      CHAM  
ATOM   2120  HD1 ILE C  31     102.350  33.900  55.720  0.00  0.00      CHAM  
ATOM   2121  HD2 ILE C  31     102.830  32.820  57.090  0.00  0.00      CHAM  
ATOM   2122  HD3 ILE C  31     102.120  32.150  55.570  0.00  0.00      CHAM  
ATOM   2123  C   ILE C  31      98.830  36.230  58.620  0.00  0.00      CHAM  
ATOM   2124  O   ILE C  31      98.730  36.200  59.850  0.00  0.00      CHAM  
ATOM   2125  N   ALA C  32      98.750  37.360  57.980  0.00  0.00      CHAM  
ATOM   2126  HN  ALA C  32      98.980  37.310  57.010  0.00  0.00      CHAM  
ATOM   2127  CA  ALA C  32      98.510  38.690  58.480  0.00  0.00      CHAM  
ATOM   2128  HA  ALA C  32      99.190  38.800  59.310  0.00  0.00      CHAM  
ATOM   2129  CB  ALA C  32      98.600  39.750  57.450  0.00  0.00      CHAM  
ATOM   2130  HB1 ALA C  32      98.130  40.690  57.830  0.00  0.00      CHAM  
ATOM   2131  HB2 ALA C  32      99.680  39.920  57.240  0.00  0.00      CHAM  
ATOM   2132  HB3 ALA C  32      98.050  39.430  56.540  0.00  0.00      CHAM  
ATOM   2133  C   ALA C  32      97.130  38.820  59.110  0.00  0.00      CHAM  
ATOM   2134  O   ALA C  32      96.990  39.150  60.290  0.00  0.00      CHAM  
ATOM   2135  N   LEU C  33      96.130  38.400  58.380  0.00  0.00      CHAM  
ATOM   2136  HN  LEU C  33      96.320  38.180  57.440  0.00  0.00      CHAM  
ATOM   2137  CA  LEU C  33      94.770  38.400  58.850  0.00  0.00      CHAM  
ATOM   2138  HA  LEU C  33      94.520  39.410  59.160  0.00  0.00      CHAM  
ATOM   2139  CB  LEU C  33      93.780  37.940  57.710  0.00  0.00      CHAM  
ATOM   2140  HB1 LEU C  33      93.980  38.550  56.820  0.00  0.00      CHAM  
ATOM   2141  HB2 LEU C  33      94.090  36.890  57.530  0.00  0.00      CHAM  
ATOM   2142  CG  LEU C  33      92.230  37.980  57.950  0.00  0.00      CHAM  
ATOM   2143  HG  LEU C  33      91.990  37.360  58.830  0.00  0.00      CHAM  
ATOM   2144  CD1 LEU C  33      91.620  39.320  58.450  0.00  0.00      CHAM  
ATOM   2145 HD11 LEU C  33      91.760  40.080  57.640  0.00  0.00      CHAM  
ATOM   2146 HD12 LEU C  33      90.520  39.270  58.600  0.00  0.00      CHAM  
ATOM   2147 HD13 LEU C  33      92.090  39.770  59.350  0.00  0.00      CHAM  
ATOM   2148  CD2 LEU C  33      91.500  37.520  56.700  0.00  0.00      CHAM  
ATOM   2149 HD21 LEU C  33      90.400  37.610  56.760  0.00  0.00      CHAM  
ATOM   2150 HD22 LEU C  33      91.720  38.150  55.820  0.00  0.00      CHAM  
ATOM   2151 HD23 LEU C  33      91.840  36.480  56.500  0.00  0.00      CHAM  
ATOM   2152  C   LEU C  33      94.680  37.520  60.080  0.00  0.00      CHAM  
ATOM   2153  O   LEU C  33      93.980  37.900  61.030  0.00  0.00      CHAM  
ATOM   2154  N   ILE C  34      95.280  36.260  60.070  0.00  0.00      CHAM  
ATOM   2155  HN  ILE C  34      95.600  35.970  59.170  0.00  0.00      CHAM  
ATOM   2156  CA  ILE C  34      95.220  35.280  61.170  0.00  0.00      CHAM  
ATOM   2157  HA  ILE C  34      94.220  35.150  61.540  0.00  0.00      CHAM  
ATOM   2158  CB  ILE C  34      95.620  33.870  60.640  0.00  0.00      CHAM  
ATOM   2159  HB  ILE C  34      96.610  34.010  60.130  0.00  0.00      CHAM  
ATOM   2160  CG2 ILE C  34      95.810  32.870  61.810  0.00  0.00      CHAM  
ATOM   2161 HG21 ILE C  34      96.720  33.160  62.390  0.00  0.00      CHAM  
ATOM   2162 HG22 ILE C  34      94.870  32.790  62.400  0.00  0.00      CHAM  
ATOM   2163 HG23 ILE C  34      96.010  31.890  61.330  0.00  0.00      CHAM  
ATOM   2164  CG1 ILE C  34      94.590  33.280  59.650  0.00  0.00      CHAM  
ATOM   2165 HG11 ILE C  34      93.800  32.800  60.260  0.00  0.00      CHAM  
ATOM   2166 HG12 ILE C  34      94.090  34.160  59.180  0.00  0.00      CHAM  
ATOM   2167  CD  ILE C  34      95.090  32.270  58.640  0.00  0.00      CHAM  
ATOM   2168  HD1 ILE C  34      96.120  32.610  58.360  0.00  0.00      CHAM  
ATOM   2169  HD2 ILE C  34      95.300  31.220  58.950  0.00  0.00      CHAM  
ATOM   2170  HD3 ILE C  34      94.550  32.350  57.670  0.00  0.00      CHAM  
ATOM   2171  C   ILE C  34      95.990  35.860  62.440  0.00  0.00      CHAM  
ATOM   2172  O   ILE C  34      95.590  35.660  63.560  0.00  0.00      CHAM  
ATOM   2173  N   THR C  35      97.100  36.630  62.220  0.00  0.00      CHAM  
ATOM   2174  HN  THR C  35      97.470  36.640  61.300  0.00  0.00      CHAM  
ATOM   2175  CA  THR C  35      97.810  37.420  63.180  0.00  0.00      CHAM  
ATOM   2176  HA  THR C  35      98.050  36.650  63.890  0.00  0.00      CHAM  
ATOM   2177  CB  THR C  35      99.070  38.130  62.700  0.00  0.00      CHAM  
ATOM   2178  HB  THR C  35      98.780  39.050  62.160  0.00  0.00      CHAM  
ATOM   2179  OG1 THR C  35      99.960  37.370  61.930  0.00  0.00      CHAM  
ATOM   2180  HG1 THR C  35      99.420  37.050  61.210  0.00  0.00      CHAM  
ATOM   2181  CG2 THR C  35      99.760  38.570  63.970  0.00  0.00      CHAM  
ATOM   2182 HG21 THR C  35     100.060  37.700  64.600  0.00  0.00      CHAM  
ATOM   2183 HG22 THR C  35     100.640  39.160  63.660  0.00  0.00      CHAM  
ATOM   2184 HG23 THR C  35      99.280  39.430  64.470  0.00  0.00      CHAM  
ATOM   2185  C   THR C  35      96.930  38.360  63.980  0.00  0.00      CHAM  
ATOM   2186  O   THR C  35      96.790  38.220  65.210  0.00  0.00      CHAM  
ATOM   2187  N   MET C  36      96.200  39.210  63.290  0.00  0.00      CHAM  
ATOM   2188  HN  MET C  36      96.400  39.160  62.320  0.00  0.00      CHAM  
ATOM   2189  CA  MET C  36      95.200  40.150  63.840  0.00  0.00      CHAM  
ATOM   2190  HA  MET C  36      95.730  40.520  64.700  0.00  0.00      CHAM  
ATOM   2191  CB  MET C  36      94.750  41.280  62.830  0.00  0.00      CHAM  
ATOM   2192  HB1 MET C  36      94.250  40.870  61.920  0.00  0.00      CHAM  
ATOM   2193  HB2 MET C  36      94.110  42.040  63.320  0.00  0.00      CHAM  
ATOM   2194  CG  MET C  36      96.030  42.050  62.290  0.00  0.00      CHAM  
ATOM   2195  HG1 MET C  36      96.490  41.380  61.550  0.00  0.00      CHAM  
ATOM   2196  HG2 MET C  36      95.700  42.960  61.730  0.00  0.00      CHAM  
ATOM   2197  SD  MET C  36      97.180  42.550  63.700  0.00  0.00      CHAM  
ATOM   2198  CE  MET C  36      95.980  43.400  64.720  0.00  0.00      CHAM  
ATOM   2199  HE1 MET C  36      95.320  42.680  65.250  0.00  0.00      CHAM  
ATOM   2200  HE2 MET C  36      96.470  44.010  65.500  0.00  0.00      CHAM  
ATOM   2201  HE3 MET C  36      95.380  44.150  64.150  0.00  0.00      CHAM  
ATOM   2202  C   MET C  36      94.010  39.490  64.520  0.00  0.00      CHAM  
ATOM   2203  O   MET C  36      93.520  39.930  65.590  0.00  0.00      CHAM  
ATOM   2204  N   GLY C  37      93.560  38.360  63.960  0.00  0.00      CHAM  
ATOM   2205  HN  GLY C  37      94.130  38.070  63.210  0.00  0.00      CHAM  
ATOM   2206  CA  GLY C  37      92.440  37.560  64.380  0.00  0.00      CHAM  
ATOM   2207  HA1 GLY C  37      92.310  36.820  63.600  0.00  0.00      CHAM  
ATOM   2208  HA2 GLY C  37      91.580  38.190  64.480  0.00  0.00      CHAM  
ATOM   2209  C   GLY C  37      92.740  36.950  65.680  0.00  0.00      CHAM  
ATOM   2210  O   GLY C  37      91.970  37.100  66.610  0.00  0.00      CHAM  
ATOM   2211  N   LEU C  38      94.030  36.360  65.800  0.00  0.00      CHAM  
ATOM   2212  HN  LEU C  38      94.550  36.210  64.960  0.00  0.00      CHAM  
ATOM   2213  CA  LEU C  38      94.680  35.900  67.050  0.00  0.00      CHAM  
ATOM   2214  HA  LEU C  38      94.020  35.190  67.520  0.00  0.00      CHAM  
ATOM   2215  CB  LEU C  38      96.020  35.130  66.660  0.00  0.00      CHAM  
ATOM   2216  HB1 LEU C  38      95.870  34.330  65.900  0.00  0.00      CHAM  
ATOM   2217  HB2 LEU C  38      96.820  35.800  66.270  0.00  0.00      CHAM  
ATOM   2218  CG  LEU C  38      96.740  34.390  67.880  0.00  0.00      CHAM  
ATOM   2219  HG  LEU C  38      96.960  35.240  68.560  0.00  0.00      CHAM  
ATOM   2220  CD1 LEU C  38      95.910  33.360  68.690  0.00  0.00      CHAM  
ATOM   2221 HD11 LEU C  38      96.560  32.770  69.380  0.00  0.00      CHAM  
ATOM   2222 HD12 LEU C  38      95.130  33.830  69.340  0.00  0.00      CHAM  
ATOM   2223 HD13 LEU C  38      95.340  32.720  68.000  0.00  0.00      CHAM  
ATOM   2224  CD2 LEU C  38      98.150  33.850  67.440  0.00  0.00      CHAM  
ATOM   2225 HD21 LEU C  38      98.810  33.750  68.320  0.00  0.00      CHAM  
ATOM   2226 HD22 LEU C  38      98.030  32.880  66.900  0.00  0.00      CHAM  
ATOM   2227 HD23 LEU C  38      98.620  34.540  66.720  0.00  0.00      CHAM  
ATOM   2228  C   LEU C  38      94.880  36.960  68.150  0.00  0.00      CHAM  
ATOM   2229  O   LEU C  38      94.580  36.680  69.270  0.00  0.00      CHAM  
ATOM   2230  N   THR C  39      95.410  38.180  67.780  0.00  0.00      CHAM  
ATOM   2231  HN  THR C  39      95.690  38.330  66.830  0.00  0.00      CHAM  
ATOM   2232  CA  THR C  39      95.370  39.390  68.580  0.00  0.00      CHAM  
ATOM   2233  HA  THR C  39      95.830  39.040  69.480  0.00  0.00      CHAM  
ATOM   2234  CB  THR C  39      96.050  40.540  67.850  0.00  0.00      CHAM  
ATOM   2235  HB  THR C  39      95.460  40.960  67.010  0.00  0.00      CHAM  
ATOM   2236  OG1 THR C  39      97.330  40.090  67.330  0.00  0.00      CHAM  
ATOM   2237  HG1 THR C  39      97.270  39.210  66.960  0.00  0.00      CHAM  
ATOM   2238  CG2 THR C  39      96.410  41.640  68.860  0.00  0.00      CHAM  
ATOM   2239 HG21 THR C  39      96.930  42.520  68.430  0.00  0.00      CHAM  
ATOM   2240 HG22 THR C  39      95.450  42.000  69.280  0.00  0.00      CHAM  
ATOM   2241 HG23 THR C  39      96.930  41.050  69.660  0.00  0.00      CHAM  
ATOM   2242  C   THR C  39      94.030  39.800  69.100  0.00  0.00      CHAM  
ATOM   2243  O   THR C  39      93.840  39.980  70.320  0.00  0.00      CHAM  
ATOM   2244  N   LEU C  40      93.050  39.850  68.240  0.00  0.00      CHAM  
ATOM   2245  HN  LEU C  40      93.250  39.600  67.290  0.00  0.00      CHAM  
ATOM   2246  CA  LEU C  40      91.650  40.150  68.730  0.00  0.00      CHAM  
ATOM   2247  HA  LEU C  40      91.650  41.160  69.120  0.00  0.00      CHAM  
ATOM   2248  CB  LEU C  40      90.630  40.160  67.510  0.00  0.00      CHAM  
ATOM   2249  HB1 LEU C  40      90.990  40.860  66.710  0.00  0.00      CHAM  
ATOM   2250  HB2 LEU C  40      90.710  39.160  67.040  0.00  0.00      CHAM  
ATOM   2251  CG  LEU C  40      89.140  40.470  67.880  0.00  0.00      CHAM  
ATOM   2252  HG  LEU C  40      88.790  39.680  68.580  0.00  0.00      CHAM  
ATOM   2253  CD1 LEU C  40      89.070  41.800  68.660  0.00  0.00      CHAM  
ATOM   2254 HD11 LEU C  40      88.000  42.090  68.800  0.00  0.00      CHAM  
ATOM   2255 HD12 LEU C  40      89.470  41.730  69.690  0.00  0.00      CHAM  
ATOM   2256 HD13 LEU C  40      89.590  42.630  68.150  0.00  0.00      CHAM  
ATOM   2257  CD2 LEU C  40      88.220  40.490  66.660  0.00  0.00      CHAM  
ATOM   2258 HD21 LEU C  40      88.290  39.570  66.030  0.00  0.00      CHAM  
ATOM   2259 HD22 LEU C  40      87.210  40.630  67.080  0.00  0.00      CHAM  
ATOM   2260 HD23 LEU C  40      88.540  41.350  66.050  0.00  0.00      CHAM  
ATOM   2261  C   LEU C  40      91.190  39.140  69.740  0.00  0.00      CHAM  
ATOM   2262  O   LEU C  40      90.860  39.480  70.870  0.00  0.00      CHAM  
ATOM   2263  N   ALA C  41      91.300  37.790  69.410  0.00  0.00      CHAM  
ATOM   2264  HN  ALA C  41      91.720  37.550  68.550  0.00  0.00      CHAM  
ATOM   2265  CA  ALA C  41      90.880  36.630  70.170  0.00  0.00      CHAM  
ATOM   2266  HA  ALA C  41      89.820  36.750  70.310  0.00  0.00      CHAM  
ATOM   2267  CB  ALA C  41      91.190  35.300  69.420  0.00  0.00      CHAM  
ATOM   2268  HB1 ALA C  41      90.600  35.190  68.480  0.00  0.00      CHAM  
ATOM   2269  HB2 ALA C  41      92.280  35.280  69.190  0.00  0.00      CHAM  
ATOM   2270  HB3 ALA C  41      91.060  34.370  70.010  0.00  0.00      CHAM  
ATOM   2271  C   ALA C  41      91.460  36.570  71.540  0.00  0.00      CHAM  
ATOM   2272  O   ALA C  41      90.740  36.390  72.550  0.00  0.00      CHAM  
ATOM   2273  N   LEU C  42      92.750  36.780  71.590  0.00  0.00      CHAM  
ATOM   2274  HN  LEU C  42      93.400  36.730  70.840  0.00  0.00      CHAM  
ATOM   2275  CA  LEU C  42      93.490  36.860  72.850  0.00  0.00      CHAM  
ATOM   2276  HA  LEU C  42      93.270  36.010  73.480  0.00  0.00      CHAM  
ATOM   2277  CB  LEU C  42      95.060  36.710  72.680  0.00  0.00      CHAM  
ATOM   2278  HB1 LEU C  42      95.460  37.500  72.000  0.00  0.00      CHAM  
ATOM   2279  HB2 LEU C  42      95.530  36.900  73.660  0.00  0.00      CHAM  
ATOM   2280  CG  LEU C  42      95.450  35.300  72.190  0.00  0.00      CHAM  
ATOM   2281  HG  LEU C  42      94.750  34.950  71.400  0.00  0.00      CHAM  
ATOM   2282  CD1 LEU C  42      96.870  35.410  71.560  0.00  0.00      CHAM  
ATOM   2283 HD11 LEU C  42      97.060  34.430  71.070  0.00  0.00      CHAM  
ATOM   2284 HD12 LEU C  42      96.830  36.230  70.830  0.00  0.00      CHAM  
ATOM   2285 HD13 LEU C  42      97.500  35.780  72.410  0.00  0.00      CHAM  
ATOM   2286  CD2 LEU C  42      95.410  34.200  73.310  0.00  0.00      CHAM  
ATOM   2287 HD21 LEU C  42      95.520  33.310  72.660  0.00  0.00      CHAM  
ATOM   2288 HD22 LEU C  42      96.330  34.190  73.920  0.00  0.00      CHAM  
ATOM   2289 HD23 LEU C  42      94.470  34.230  73.900  0.00  0.00      CHAM  
ATOM   2290  C   LEU C  42      93.250  38.210  73.720  0.00  0.00      CHAM  
ATOM   2291  O   LEU C  42      93.290  38.230  74.960  0.00  0.00      CHAM  
ATOM   2292  N   SER C  43      92.970  39.320  73.090  0.00  0.00      CHAM  
ATOM   2293  HN  SER C  43      93.120  39.430  72.110  0.00  0.00      CHAM  
ATOM   2294  CA  SER C  43      92.560  40.480  73.880  0.00  0.00      CHAM  
ATOM   2295  HA  SER C  43      93.240  40.540  74.710  0.00  0.00      CHAM  
ATOM   2296  CB  SER C  43      92.460  41.810  73.130  0.00  0.00      CHAM  
ATOM   2297  HB1 SER C  43      91.590  41.820  72.430  0.00  0.00      CHAM  
ATOM   2298  HB2 SER C  43      92.250  42.650  73.830  0.00  0.00      CHAM  
ATOM   2299  OG  SER C  43      93.650  41.990  72.380  0.00  0.00      CHAM  
ATOM   2300  HG1 SER C  43      93.680  41.240  71.780  0.00  0.00      CHAM  
ATOM   2301  C   SER C  43      91.180  40.270  74.560  0.00  0.00      CHAM  
ATOM   2302  O   SER C  43      90.950  40.660  75.680  0.00  0.00      CHAM  
ATOM   2303  N   LEU C  44      90.260  39.470  74.010  0.00  0.00      CHAM  
ATOM   2304  HN  LEU C  44      90.420  39.310  73.040  0.00  0.00      CHAM  
ATOM   2305  CA  LEU C  44      88.950  39.010  74.540  0.00  0.00      CHAM  
ATOM   2306  HA  LEU C  44      88.400  39.920  74.750  0.00  0.00      CHAM  
ATOM   2307  CB  LEU C  44      88.230  38.220  73.450  0.00  0.00      CHAM  
ATOM   2308  HB1 LEU C  44      88.690  38.470  72.460  0.00  0.00      CHAM  
ATOM   2309  HB2 LEU C  44      88.410  37.130  73.590  0.00  0.00      CHAM  
ATOM   2310  CG  LEU C  44      86.780  38.600  73.260  0.00  0.00      CHAM  
ATOM   2311  HG  LEU C  44      86.280  38.660  74.240  0.00  0.00      CHAM  
ATOM   2312  CD1 LEU C  44      86.780  40.050  72.690  0.00  0.00      CHAM  
ATOM   2313 HD11 LEU C  44      87.240  39.980  71.690  0.00  0.00      CHAM  
ATOM   2314 HD12 LEU C  44      85.740  40.420  72.490  0.00  0.00      CHAM  
ATOM   2315 HD13 LEU C  44      87.270  40.780  73.360  0.00  0.00      CHAM  
ATOM   2316  CD2 LEU C  44      85.980  37.600  72.390  0.00  0.00      CHAM  
ATOM   2317 HD21 LEU C  44      86.030  36.620  72.930  0.00  0.00      CHAM  
ATOM   2318 HD22 LEU C  44      84.920  37.890  72.360  0.00  0.00      CHAM  
ATOM   2319 HD23 LEU C  44      86.390  37.430  71.380  0.00  0.00      CHAM  
ATOM   2320  C   LEU C  44      89.180  38.200  75.790  0.00  0.00      CHAM  
ATOM   2321  O   LEU C  44      88.560  38.480  76.820  0.00  0.00      CHAM  
ATOM   2322  N   GLN C  45      90.160  37.260  75.760  0.00  0.00      CHAM  
ATOM   2323  HN  GLN C  45      90.670  37.240  74.890  0.00  0.00      CHAM  
ATOM   2324  CA  GLN C  45      90.570  36.490  76.860  0.00  0.00      CHAM  
ATOM   2325  HA  GLN C  45      89.770  35.850  77.210  0.00  0.00      CHAM  
ATOM   2326  CB  GLN C  45      91.730  35.480  76.470  0.00  0.00      CHAM  
ATOM   2327  HB1 GLN C  45      92.630  36.030  76.100  0.00  0.00      CHAM  
ATOM   2328  HB2 GLN C  45      92.010  34.970  77.410  0.00  0.00      CHAM  
ATOM   2329  CG  GLN C  45      91.340  34.420  75.390  0.00  0.00      CHAM  
ATOM   2330  HG1 GLN C  45      90.930  34.980  74.520  0.00  0.00      CHAM  
ATOM   2331  HG2 GLN C  45      92.170  33.800  74.980  0.00  0.00      CHAM  
ATOM   2332  CD  GLN C  45      90.210  33.520  75.840  0.00  0.00      CHAM  
ATOM   2333  OE1 GLN C  45      89.200  33.350  75.180  0.00  0.00      CHAM  
ATOM   2334  NE2 GLN C  45      90.480  32.830  76.940  0.00  0.00      CHAM  
ATOM   2335 HE21 GLN C  45      89.730  32.450  77.500  0.00  0.00      CHAM  
ATOM   2336 HE22 GLN C  45      91.360  32.890  77.400  0.00  0.00      CHAM  
ATOM   2337  C   GLN C  45      91.050  37.310  78.090  0.00  0.00      CHAM  
ATOM   2338  O   GLN C  45      90.700  37.060  79.250  0.00  0.00      CHAM  
ATOM   2339  N   LEU C  46      91.860  38.350  77.870  0.00  0.00      CHAM  
ATOM   2340  HN  LEU C  46      92.140  38.650  76.970  0.00  0.00      CHAM  
ATOM   2341  CA  LEU C  46      92.200  39.270  78.930  0.00  0.00      CHAM  
ATOM   2342  HA  LEU C  46      92.640  38.680  79.730  0.00  0.00      CHAM  
ATOM   2343  CB  LEU C  46      93.270  40.210  78.310  0.00  0.00      CHAM  
ATOM   2344  HB1 LEU C  46      92.850  40.870  77.520  0.00  0.00      CHAM  
ATOM   2345  HB2 LEU C  46      93.670  40.870  79.100  0.00  0.00      CHAM  
ATOM   2346  CG  LEU C  46      94.530  39.450  77.850  0.00  0.00      CHAM  
ATOM   2347  HG  LEU C  46      94.250  38.590  77.200  0.00  0.00      CHAM  
ATOM   2348  CD1 LEU C  46      95.390  40.420  77.070  0.00  0.00      CHAM  
ATOM   2349 HD11 LEU C  46      96.240  39.810  76.680  0.00  0.00      CHAM  
ATOM   2350 HD12 LEU C  46      94.880  40.980  76.260  0.00  0.00      CHAM  
ATOM   2351 HD13 LEU C  46      95.780  41.240  77.720  0.00  0.00      CHAM  
ATOM   2352  CD2 LEU C  46      95.370  38.840  79.000  0.00  0.00      CHAM  
ATOM   2353 HD21 LEU C  46      96.230  38.280  78.590  0.00  0.00      CHAM  
ATOM   2354 HD22 LEU C  46      95.780  39.550  79.760  0.00  0.00      CHAM  
ATOM   2355 HD23 LEU C  46      94.790  38.030  79.480  0.00  0.00      CHAM  
ATOM   2356  C   LEU C  46      91.000  40.090  79.530  0.00  0.00      CHAM  
ATOM   2357  O   LEU C  46      90.940  40.340  80.710  0.00  0.00      CHAM  
ATOM   2358  N   TRP C  47      90.040  40.520  78.700  0.00  0.00      CHAM  
ATOM   2359  HN  TRP C  47      90.120  40.310  77.720  0.00  0.00      CHAM  
ATOM   2360  CA  TRP C  47      88.720  41.060  79.000  0.00  0.00      CHAM  
ATOM   2361  HA  TRP C  47      88.890  41.820  79.740  0.00  0.00      CHAM  
ATOM   2362  CB  TRP C  47      88.270  41.780  77.630  0.00  0.00      CHAM  
ATOM   2363  HB1 TRP C  47      89.140  42.360  77.250  0.00  0.00      CHAM  
ATOM   2364  HB2 TRP C  47      87.970  41.070  76.840  0.00  0.00      CHAM  
ATOM   2365  CG  TRP C  47      87.140  42.740  77.800  0.00  0.00      CHAM  
ATOM   2366  CD1 TRP C  47      87.020  43.700  78.710  0.00  0.00      CHAM  
ATOM   2367  HD1 TRP C  47      87.630  43.770  79.600  0.00  0.00      CHAM  
ATOM   2368  NE1 TRP C  47      85.950  44.480  78.380  0.00  0.00      CHAM  
ATOM   2369  HE1 TRP C  47      85.490  45.020  79.050  0.00  0.00      CHAM  
ATOM   2370  CE2 TRP C  47      85.290  44.000  77.300  0.00  0.00      CHAM  
ATOM   2371  CD2 TRP C  47      86.070  42.940  76.840  0.00  0.00      CHAM  
ATOM   2372  CE3 TRP C  47      85.730  42.270  75.670  0.00  0.00      CHAM  
ATOM   2373  HE3 TRP C  47      86.160  41.330  75.360  0.00  0.00      CHAM  
ATOM   2374  CZ3 TRP C  47      84.600  42.740  75.020  0.00  0.00      CHAM  
ATOM   2375  HZ3 TRP C  47      84.250  42.200  74.150  0.00  0.00      CHAM  
ATOM   2376  CZ2 TRP C  47      84.110  44.320  76.790  0.00  0.00      CHAM  
ATOM   2377  HZ2 TRP C  47      83.530  45.210  76.970  0.00  0.00      CHAM  
ATOM   2378  CH2 TRP C  47      83.740  43.670  75.550  0.00  0.00      CHAM  
ATOM   2379  HH2 TRP C  47      82.830  43.940  75.030  0.00  0.00      CHAM  
ATOM   2380  C   TRP C  47      87.650  40.100  79.630  0.00  0.00      CHAM  
ATOM   2381  O   TRP C  47      86.810  40.520  80.460  0.00  0.00      CHAM  
ATOM   2382  N   LEU C  48      87.590  38.760  79.280  0.00  0.00      CHAM  
ATOM   2383  HN  LEU C  48      88.080  38.320  78.540  0.00  0.00      CHAM  
ATOM   2384  CA  LEU C  48      86.720  37.720  79.890  0.00  0.00      CHAM  
ATOM   2385  HA  LEU C  48      85.680  38.020  79.950  0.00  0.00      CHAM  
ATOM   2386  CB  LEU C  48      86.880  36.360  79.170  0.00  0.00      CHAM  
ATOM   2387  HB1 LEU C  48      86.690  36.470  78.080  0.00  0.00      CHAM  
ATOM   2388  HB2 LEU C  48      87.930  36.010  79.200  0.00  0.00      CHAM  
ATOM   2389  CG  LEU C  48      86.100  35.220  79.820  0.00  0.00      CHAM  
ATOM   2390  HG  LEU C  48      86.400  35.180  80.900  0.00  0.00      CHAM  
ATOM   2391  CD1 LEU C  48      84.580  35.390  79.830  0.00  0.00      CHAM  
ATOM   2392 HD11 LEU C  48      84.260  34.340  79.980  0.00  0.00      CHAM  
ATOM   2393 HD12 LEU C  48      84.130  36.070  80.570  0.00  0.00      CHAM  
ATOM   2394 HD13 LEU C  48      84.230  35.670  78.810  0.00  0.00      CHAM  
ATOM   2395  CD2 LEU C  48      86.510  33.840  79.240  0.00  0.00      CHAM  
ATOM   2396 HD21 LEU C  48      87.560  33.690  79.570  0.00  0.00      CHAM  
ATOM   2397 HD22 LEU C  48      85.890  33.010  79.650  0.00  0.00      CHAM  
ATOM   2398 HD23 LEU C  48      86.420  33.810  78.120  0.00  0.00      CHAM  
ATOM   2399  C   LEU C  48      87.000  37.570  81.380  0.00  0.00      CHAM  
ATOM   2400  O   LEU C  48      86.090  37.630  82.160  0.00  0.00      CHAM  
ATOM   2401  N   GLN C  49      88.270  37.520  81.810  0.00  0.00      CHAM  
ATOM   2402  HN  GLN C  49      88.980  37.400  81.140  0.00  0.00      CHAM  
ATOM   2403  CA  GLN C  49      88.700  37.470  83.220  0.00  0.00      CHAM  
ATOM   2404  HA  GLN C  49      88.140  36.690  83.710  0.00  0.00      CHAM  
ATOM   2405  CB  GLN C  49      90.190  37.450  83.390  0.00  0.00      CHAM  
ATOM   2406  HB1 GLN C  49      90.570  38.260  82.750  0.00  0.00      CHAM  
ATOM   2407  HB2 GLN C  49      90.620  37.780  84.370  0.00  0.00      CHAM  
ATOM   2408  CG  GLN C  49      90.930  36.090  82.890  0.00  0.00      CHAM  
ATOM   2409  HG1 GLN C  49      90.930  36.110  81.780  0.00  0.00      CHAM  
ATOM   2410  HG2 GLN C  49      92.010  36.080  83.130  0.00  0.00      CHAM  
ATOM   2411  CD  GLN C  49      90.260  34.830  83.360  0.00  0.00      CHAM  
ATOM   2412  OE1 GLN C  49      89.790  33.960  82.680  0.00  0.00      CHAM  
ATOM   2413  NE2 GLN C  49      90.280  34.640  84.660  0.00  0.00      CHAM  
ATOM   2414 HE21 GLN C  49      89.880  33.820  85.080  0.00  0.00      CHAM  
ATOM   2415 HE22 GLN C  49      90.590  35.370  85.260  0.00  0.00      CHAM  
ATOM   2416  C   GLN C  49      88.290  38.790  83.970  0.00  0.00      CHAM  
ATOM   2417  O   GLN C  49      88.910  39.850  83.850  0.00  0.00      CHAM  
ATOM   2418  N   GLY C  50      87.160  38.680  84.710  0.00  0.00      CHAM  
ATOM   2419  HN  GLY C  50      86.640  37.830  84.670  0.00  0.00      CHAM  
ATOM   2420  CA  GLY C  50      86.570  39.680  85.540  0.00  0.00      CHAM  
ATOM   2421  HA1 GLY C  50      85.660  39.320  86.010  0.00  0.00      CHAM  
ATOM   2422  HA2 GLY C  50      86.390  40.630  85.070  0.00  0.00      CHAM  
ATOM   2423  C   GLY C  50      87.510  39.940  86.760  0.00  0.00      CHAM  
ATOM   2424  O   GLY C  50      88.610  39.410  86.770  0.00  0.00      CHAM  
ATOM   2425  N   GLY C  51      87.110  40.680  87.800  0.00  0.00      CHAM  
ATOM   2426  HN  GLY C  51      86.130  40.860  87.810  0.00  0.00      CHAM  
ATOM   2427  CA  GLY C  51      87.900  41.220  88.890  0.00  0.00      CHAM  
ATOM   2428  HA1 GLY C  51      88.930  41.000  88.650  0.00  0.00      CHAM  
ATOM   2429  HA2 GLY C  51      87.400  40.850  89.770  0.00  0.00      CHAM  
ATOM   2430  C   GLY C  51      87.850  42.760  88.890  0.00  0.00      CHAM  
ATOM   2431  O   GLY C  51      88.740  43.440  89.430  0.00  0.00      CHAM  
ATOM   2432  N   TYR C  52      86.780  43.330  88.350  0.00  0.00      CHAM  
ATOM   2433  HN  TYR C  52      86.080  42.660  88.140  0.00  0.00      CHAM  
ATOM   2434  CA  TYR C  52      86.460  44.760  88.220  0.00  0.00      CHAM  
ATOM   2435  HA  TYR C  52      87.370  45.340  88.190  0.00  0.00      CHAM  
ATOM   2436  CB  TYR C  52      85.300  44.980  87.240  0.00  0.00      CHAM  
ATOM   2437  HB1 TYR C  52      84.520  44.220  87.440  0.00  0.00      CHAM  
ATOM   2438  HB2 TYR C  52      84.940  46.020  87.330  0.00  0.00      CHAM  
ATOM   2439  CG  TYR C  52      85.770  44.710  85.840  0.00  0.00      CHAM  
ATOM   2440  CD1 TYR C  52      86.420  45.760  85.110  0.00  0.00      CHAM  
ATOM   2441  HD1 TYR C  52      86.580  46.700  85.620  0.00  0.00      CHAM  
ATOM   2442  CE1 TYR C  52      87.000  45.540  83.860  0.00  0.00      CHAM  
ATOM   2443  HE1 TYR C  52      87.530  46.390  83.460  0.00  0.00      CHAM  
ATOM   2444  CZ  TYR C  52      86.920  44.320  83.250  0.00  0.00      CHAM  
ATOM   2445  OH  TYR C  52      87.580  44.130  82.040  0.00  0.00      CHAM  
ATOM   2446  HH  TYR C  52      87.890  43.230  81.950  0.00  0.00      CHAM  
ATOM   2447  CD2 TYR C  52      85.640  43.450  85.230  0.00  0.00      CHAM  
ATOM   2448  HD2 TYR C  52      85.290  42.570  85.760  0.00  0.00      CHAM  
ATOM   2449  CE2 TYR C  52      86.280  43.220  83.970  0.00  0.00      CHAM  
ATOM   2450  HE2 TYR C  52      86.370  42.190  83.660  0.00  0.00      CHAM  
ATOM   2451  C   TYR C  52      85.800  45.220  89.550  0.00  0.00      CHAM  
ATOM   2452  O   TYR C  52      84.800  44.600  89.890  0.00  0.00      CHAM  
ATOM   2453  N   SER C  53      86.350  46.240  90.280  0.00  0.00      CHAM  
ATOM   2454  HN  SER C  53      87.230  46.650  90.060  0.00  0.00      CHAM  
ATOM   2455  CA  SER C  53      85.620  46.790  91.380  0.00  0.00      CHAM  
ATOM   2456  HA  SER C  53      84.590  46.490  91.340  0.00  0.00      CHAM  
ATOM   2457  CB  SER C  53      86.110  46.280  92.820  0.00  0.00      CHAM  
ATOM   2458  HB1 SER C  53      86.020  45.170  92.830  0.00  0.00      CHAM  
ATOM   2459  HB2 SER C  53      87.180  46.600  92.810  0.00  0.00      CHAM  
ATOM   2460  OG  SER C  53      85.460  46.930  93.890  0.00  0.00      CHAM  
ATOM   2461  HG1 SER C  53      84.600  46.520  94.050  0.00  0.00      CHAM  
ATOM   2462  C   SER C  53      85.560  48.330  91.310  0.00  0.00      CHAM  
ATOM   2463  O   SER C  53      86.520  49.000  90.890  0.00  0.00      CHAM  
ATOM   2464  N   LEU C  54      84.520  48.960  91.960  0.00  0.00      CHAM  
ATOM   2465  HN  LEU C  54      83.730  48.400  92.170  0.00  0.00      CHAM  
ATOM   2466  CA  LEU C  54      84.300  50.330  92.060  0.00  0.00      CHAM  
ATOM   2467  HA  LEU C  54      84.940  50.800  91.330  0.00  0.00      CHAM  
ATOM   2468  CB  LEU C  54      82.770  50.830  92.000  0.00  0.00      CHAM  
ATOM   2469  HB1 LEU C  54      82.200  50.360  92.840  0.00  0.00      CHAM  
ATOM   2470  HB2 LEU C  54      82.770  51.930  92.160  0.00  0.00      CHAM  
ATOM   2471  CG  LEU C  54      82.160  50.420  90.570  0.00  0.00      CHAM  
ATOM   2472  HG  LEU C  54      82.110  49.320  90.510  0.00  0.00      CHAM  
ATOM   2473  CD1 LEU C  54      80.820  51.070  90.480  0.00  0.00      CHAM  
ATOM   2474 HD11 LEU C  54      80.580  50.910  89.410  0.00  0.00      CHAM  
ATOM   2475 HD12 LEU C  54      80.070  50.590  91.150  0.00  0.00      CHAM  
ATOM   2476 HD13 LEU C  54      80.880  52.170  90.650  0.00  0.00      CHAM  
ATOM   2477  CD2 LEU C  54      82.990  51.070  89.430  0.00  0.00      CHAM  
ATOM   2478 HD21 LEU C  54      83.940  50.500  89.400  0.00  0.00      CHAM  
ATOM   2479 HD22 LEU C  54      82.430  50.830  88.490  0.00  0.00      CHAM  
ATOM   2480 HD23 LEU C  54      83.010  52.190  89.420  0.00  0.00      CHAM  
ATOM   2481  C   LEU C  54      84.770  50.860  93.510  0.00  0.00      CHAM  
ATOM   2482  O   LEU C  54      84.530  52.000  93.940  0.00  0.00      CHAM  
ATOM   2483  N   THR C  55      85.640  50.080  94.260  0.00  0.00      CHAM  
ATOM   2484  HN  THR C  55      85.960  49.210  93.880  0.00  0.00      CHAM  
ATOM   2485  CA  THR C  55      86.350  50.450  95.440  0.00  0.00      CHAM  
ATOM   2486  HA  THR C  55      86.660  51.480  95.270  0.00  0.00      CHAM  
ATOM   2487  CB  THR C  55      85.480  50.290  96.750  0.00  0.00      CHAM  
ATOM   2488  HB  THR C  55      84.480  50.760  96.610  0.00  0.00      CHAM  
ATOM   2489  OG1 THR C  55      86.090  50.870  97.860  0.00  0.00      CHAM  
ATOM   2490  HG1 THR C  55      86.010  51.760  97.490  0.00  0.00      CHAM  
ATOM   2491  CG2 THR C  55      85.140  48.790  97.080  0.00  0.00      CHAM  
ATOM   2492 HG21 THR C  55      86.030  48.300  97.530  0.00  0.00      CHAM  
ATOM   2493 HG22 THR C  55      84.240  48.650  97.720  0.00  0.00      CHAM  
ATOM   2494 HG23 THR C  55      84.820  48.200  96.180  0.00  0.00      CHAM  
ATOM   2495  C   THR C  55      87.620  49.580  95.490  0.00  0.00      CHAM  
ATOM   2496  O   THR C  55      87.870  48.820  94.580  0.00  0.00      CHAM  
ATOM   2497  N   GLN C  56      88.410  49.870  96.500  0.00  0.00      CHAM  
ATOM   2498  HN  GLN C  56      88.150  50.570  97.150  0.00  0.00      CHAM  
ATOM   2499  CA  GLN C  56      89.820  49.350  96.590  0.00  0.00      CHAM  
ATOM   2500  HA  GLN C  56      90.040  48.980  95.590  0.00  0.00      CHAM  
ATOM   2501  CB  GLN C  56      90.840  50.430  97.000  0.00  0.00      CHAM  
ATOM   2502  HB1 GLN C  56      90.730  50.920  98.000  0.00  0.00      CHAM  
ATOM   2503  HB2 GLN C  56      91.810  49.910  97.150  0.00  0.00      CHAM  
ATOM   2504  CG  GLN C  56      91.030  51.640  95.990  0.00  0.00      CHAM  
ATOM   2505  HG1 GLN C  56      91.720  52.460  96.270  0.00  0.00      CHAM  
ATOM   2506  HG2 GLN C  56      91.420  51.310  95.000  0.00  0.00      CHAM  
ATOM   2507  CD  GLN C  56      89.750  52.340  95.480  0.00  0.00      CHAM  
ATOM   2508  OE1 GLN C  56      89.290  52.260  94.350  0.00  0.00      CHAM  
ATOM   2509  NE2 GLN C  56      89.180  53.180  96.410  0.00  0.00      CHAM  
ATOM   2510 HE21 GLN C  56      89.590  53.420  97.290  0.00  0.00      CHAM  
ATOM   2511 HE22 GLN C  56      88.220  53.350  96.180  0.00  0.00      CHAM  
ATOM   2512  C   GLN C  56      90.130  48.170  97.520  0.00  0.00      CHAM  
ATOM   2513  O   GLN C  56      89.450  47.950  98.600  0.00  0.00      CHAM  
ATOM   2514  N   SER C  57      91.070  47.310  97.120  0.00  0.00      CHAM  
ATOM   2515  HN  SER C  57      91.370  47.410  96.180  0.00  0.00      CHAM  
ATOM   2516  CA  SER C  57      91.250  45.970  97.780  0.00  0.00      CHAM  
ATOM   2517  HA  SER C  57      91.190  46.150  98.840  0.00  0.00      CHAM  
ATOM   2518  CB  SER C  57      90.380  44.850  97.150  0.00  0.00      CHAM  
ATOM   2519  HB1 SER C  57      90.410  43.920  97.760  0.00  0.00      CHAM  
ATOM   2520  HB2 SER C  57      89.310  45.130  97.260  0.00  0.00      CHAM  
ATOM   2521  OG  SER C  57      90.710  44.610  95.760  0.00  0.00      CHAM  
ATOM   2522  HG1 SER C  57      90.440  45.370  95.240  0.00  0.00      CHAM  
ATOM   2523  C   SER C  57      92.680  45.550  97.830  0.00  0.00      CHAM  
ATOM   2524  O   SER C  57      93.010  44.660  98.590  0.00  0.00      CHAM  
ATOM   2525  N   ALA C  58      93.560  46.190  97.190  0.00  0.00      CHAM  
ATOM   2526  HN  ALA C  58      93.290  46.900  96.550  0.00  0.00      CHAM  
ATOM   2527  CA  ALA C  58      94.980  45.840  96.970  0.00  0.00      CHAM  
ATOM   2528  HA  ALA C  58      95.400  45.580  97.930  0.00  0.00      CHAM  
ATOM   2529  CB  ALA C  58      95.060  44.760  95.840  0.00  0.00      CHAM  
ATOM   2530  HB1 ALA C  58      94.400  43.920  96.160  0.00  0.00      CHAM  
ATOM   2531  HB2 ALA C  58      94.790  45.070  94.820  0.00  0.00      CHAM  
ATOM   2532  HB3 ALA C  58      96.090  44.340  95.790  0.00  0.00      CHAM  
ATOM   2533  C   ALA C  58      95.750  47.090  96.490  0.00  0.00      CHAM  
ATOM   2534  O   ALA C  58      96.720  47.030  95.710  0.00  0.00      CHAM  
ATOM   2535  N   GLY C  59      95.260  48.310  96.850  0.00  0.00      CHAM  
ATOM   2536  HN  GLY C  59      94.600  48.360  97.600  0.00  0.00      CHAM  
ATOM   2537  CA  GLY C  59      95.930  49.610  96.520  0.00  0.00      CHAM  
ATOM   2538  HA1 GLY C  59      96.980  49.430  96.340  0.00  0.00      CHAM  
ATOM   2539  HA2 GLY C  59      95.760  50.290  97.330  0.00  0.00      CHAM  
ATOM   2540  C   GLY C  59      95.370  50.310  95.330  0.00  0.00      CHAM  
ATOM   2541  O   GLY C  59      94.630  49.700  94.560  0.00  0.00      CHAM  
ATOM   2542  N   ILE C  60      95.800  51.580  95.170  0.00  0.00      CHAM  
ATOM   2543  HN  ILE C  60      96.240  52.040  95.930  0.00  0.00      CHAM  
ATOM   2544  CA  ILE C  60      95.550  52.310  93.940  0.00  0.00      CHAM  
ATOM   2545  HA  ILE C  60      95.080  51.680  93.200  0.00  0.00      CHAM  
ATOM   2546  CB  ILE C  60      94.630  53.470  94.160  0.00  0.00      CHAM  
ATOM   2547  HB  ILE C  60      93.790  53.050  94.750  0.00  0.00      CHAM  
ATOM   2548  CG2 ILE C  60      95.340  54.520  95.030  0.00  0.00      CHAM  
ATOM   2549 HG21 ILE C  60      96.180  54.940  94.440  0.00  0.00      CHAM  
ATOM   2550 HG22 ILE C  60      94.650  55.350  95.280  0.00  0.00      CHAM  
ATOM   2551 HG23 ILE C  60      95.510  54.080  96.030  0.00  0.00      CHAM  
ATOM   2552  CG1 ILE C  60      93.890  54.130  92.950  0.00  0.00      CHAM  
ATOM   2553 HG11 ILE C  60      93.540  55.120  93.310  0.00  0.00      CHAM  
ATOM   2554 HG12 ILE C  60      94.640  54.200  92.140  0.00  0.00      CHAM  
ATOM   2555  CD  ILE C  60      92.710  53.360  92.330  0.00  0.00      CHAM  
ATOM   2556  HD1 ILE C  60      91.880  53.330  93.060  0.00  0.00      CHAM  
ATOM   2557  HD2 ILE C  60      92.240  54.020  91.570  0.00  0.00      CHAM  
ATOM   2558  HD3 ILE C  60      92.980  52.410  91.810  0.00  0.00      CHAM  
ATOM   2559  C   ILE C  60      96.920  52.690  93.380  0.00  0.00      CHAM  
ATOM   2560  O   ILE C  60      97.850  52.880  94.130  0.00  0.00      CHAM  
ATOM   2561  N   PRO C  61      97.160  52.810  92.050  0.00  0.00      CHAM  
ATOM   2562  CD  PRO C  61      98.280  53.640  91.620  0.00  0.00      CHAM  
ATOM   2563  HD1 PRO C  61      99.180  53.130  92.020  0.00  0.00      CHAM  
ATOM   2564  HD2 PRO C  61      98.100  54.650  92.060  0.00  0.00      CHAM  
ATOM   2565  CA  PRO C  61      96.560  52.050  90.930  0.00  0.00      CHAM  
ATOM   2566  HA  PRO C  61      95.640  52.550  90.650  0.00  0.00      CHAM  
ATOM   2567  CB  PRO C  61      97.590  52.280  89.750  0.00  0.00      CHAM  
ATOM   2568  HB1 PRO C  61      97.130  52.260  88.740  0.00  0.00      CHAM  
ATOM   2569  HB2 PRO C  61      98.350  51.460  89.790  0.00  0.00      CHAM  
ATOM   2570  CG  PRO C  61      98.250  53.610  90.110  0.00  0.00      CHAM  
ATOM   2571  HG1 PRO C  61      97.700  54.510  89.750  0.00  0.00      CHAM  
ATOM   2572  HG2 PRO C  61      99.260  53.630  89.610  0.00  0.00      CHAM  
ATOM   2573  C   PRO C  61      96.250  50.580  91.140  0.00  0.00      CHAM  
ATOM   2574  O   PRO C  61      96.940  49.980  91.970  0.00  0.00      CHAM  
ATOM   2575  N   GLN C  62      95.240  50.100  90.400  0.00  0.00      CHAM  
ATOM   2576  HN  GLN C  62      94.690  50.690  89.810  0.00  0.00      CHAM  
ATOM   2577  CA  GLN C  62      94.910  48.680  90.380  0.00  0.00      CHAM  
ATOM   2578  HA  GLN C  62      95.800  48.120  90.610  0.00  0.00      CHAM  
ATOM   2579  CB  GLN C  62      93.620  48.310  91.170  0.00  0.00      CHAM  
ATOM   2580  HB1 GLN C  62      93.490  47.210  91.180  0.00  0.00      CHAM  
ATOM   2581  HB2 GLN C  62      93.890  48.650  92.200  0.00  0.00      CHAM  
ATOM   2582  CG  GLN C  62      92.320  49.070  90.760  0.00  0.00      CHAM  
ATOM   2583  HG1 GLN C  62      92.430  50.160  90.940  0.00  0.00      CHAM  
ATOM   2584  HG2 GLN C  62      92.100  48.880  89.690  0.00  0.00      CHAM  
ATOM   2585  CD  GLN C  62      91.130  48.510  91.580  0.00  0.00      CHAM  
ATOM   2586  OE1 GLN C  62      90.770  47.390  91.240  0.00  0.00      CHAM  
ATOM   2587  NE2 GLN C  62      90.670  49.220  92.680  0.00  0.00      CHAM  
ATOM   2588 HE21 GLN C  62      89.910  48.850  93.220  0.00  0.00      CHAM  
ATOM   2589 HE22 GLN C  62      91.050  50.090  93.000  0.00  0.00      CHAM  
ATOM   2590  C   GLN C  62      94.670  48.400  88.960  0.00  0.00      CHAM  
ATOM   2591  O   GLN C  62      94.450  49.300  88.140  0.00  0.00      CHAM  
ATOM   2592  N   TRP C  63      94.660  47.120  88.610  0.00  0.00      CHAM  
ATOM   2593  HN  TRP C  63      94.870  46.430  89.300  0.00  0.00      CHAM  
ATOM   2594  CA  TRP C  63      94.680  46.700  87.200  0.00  0.00      CHAM  
ATOM   2595  HA  TRP C  63      94.080  47.410  86.650  0.00  0.00      CHAM  
ATOM   2596  CB  TRP C  63      96.100  46.590  86.510  0.00  0.00      CHAM  
ATOM   2597  HB1 TRP C  63      96.550  45.700  87.030  0.00  0.00      CHAM  
ATOM   2598  HB2 TRP C  63      96.010  46.340  85.430  0.00  0.00      CHAM  
ATOM   2599  CG  TRP C  63      96.990  47.810  86.710  0.00  0.00      CHAM  
ATOM   2600  CD1 TRP C  63      97.800  48.000  87.780  0.00  0.00      CHAM  
ATOM   2601  HD1 TRP C  63      98.020  47.240  88.520  0.00  0.00      CHAM  
ATOM   2602  NE1 TRP C  63      98.480  49.190  87.620  0.00  0.00      CHAM  
ATOM   2603  HE1 TRP C  63      99.260  49.500  88.130  0.00  0.00      CHAM  
ATOM   2604  CE2 TRP C  63      97.930  49.880  86.600  0.00  0.00      CHAM  
ATOM   2605  CD2 TRP C  63      97.010  49.010  85.960  0.00  0.00      CHAM  
ATOM   2606  CE3 TRP C  63      96.150  49.550  84.970  0.00  0.00      CHAM  
ATOM   2607  HE3 TRP C  63      95.440  48.880  84.520  0.00  0.00      CHAM  
ATOM   2608  CZ3 TRP C  63      96.500  50.810  84.440  0.00  0.00      CHAM  
ATOM   2609  HZ3 TRP C  63      95.900  51.200  83.630  0.00  0.00      CHAM  
ATOM   2610  CZ2 TRP C  63      98.140  51.200  86.280  0.00  0.00      CHAM  
ATOM   2611  HZ2 TRP C  63      98.880  51.710  86.870  0.00  0.00      CHAM  
ATOM   2612  CH2 TRP C  63      97.400  51.620  85.120  0.00  0.00      CHAM  
ATOM   2613  HH2 TRP C  63      97.620  52.540  84.620  0.00  0.00      CHAM  
ATOM   2614  C   TRP C  63      94.080  45.340  87.070  0.00  0.00      CHAM  
ATOM   2615  O   TRP C  63      94.160  44.540  87.920  0.00  0.00      CHAM  
ATOM   2616  N   GLN C  64      93.500  45.010  85.880  0.00  0.00      CHAM  
ATOM   2617  HN  GLN C  64      93.670  45.560  85.060  0.00  0.00      CHAM  
ATOM   2618  CA  GLN C  64      93.140  43.520  85.750  0.00  0.00      CHAM  
ATOM   2619  HA  GLN C  64      92.560  43.250  86.610  0.00  0.00      CHAM  
ATOM   2620  CB  GLN C  64      92.220  43.360  84.500  0.00  0.00      CHAM  
ATOM   2621  HB1 GLN C  64      92.720  43.290  83.500  0.00  0.00      CHAM  
ATOM   2622  HB2 GLN C  64      91.820  42.330  84.520  0.00  0.00      CHAM  
ATOM   2623  CG  GLN C  64      90.960  44.300  84.440  0.00  0.00      CHAM  
ATOM   2624  HG1 GLN C  64      91.220  45.280  84.010  0.00  0.00      CHAM  
ATOM   2625  HG2 GLN C  64      90.410  43.810  83.600  0.00  0.00      CHAM  
ATOM   2626  CD  GLN C  64      90.040  44.450  85.710  0.00  0.00      CHAM  
ATOM   2627  OE1 GLN C  64      89.730  45.580  86.180  0.00  0.00      CHAM  
ATOM   2628  NE2 GLN C  64      89.610  43.260  86.270  0.00  0.00      CHAM  
ATOM   2629 HE21 GLN C  64      89.240  43.310  87.210  0.00  0.00      CHAM  
ATOM   2630 HE22 GLN C  64      89.960  42.390  85.920  0.00  0.00      CHAM  
ATOM   2631  C   GLN C  64      94.290  42.510  85.750  0.00  0.00      CHAM  
ATOM   2632  O   GLN C  64      94.260  41.420  86.300  0.00  0.00      CHAM  
ATOM   2633  N   SER C  65      95.440  42.900  85.070  0.00  0.00      CHAM  
ATOM   2634  HN  SER C  65      95.450  43.760  84.590  0.00  0.00      CHAM  
ATOM   2635  CA  SER C  65      96.670  42.140  85.050  0.00  0.00      CHAM  
ATOM   2636  HA  SER C  65      96.820  41.560  85.940  0.00  0.00      CHAM  
ATOM   2637  CB  SER C  65      96.710  40.930  84.010  0.00  0.00      CHAM  
ATOM   2638  HB1 SER C  65      95.760  40.360  84.020  0.00  0.00      CHAM  
ATOM   2639  HB2 SER C  65      96.640  41.400  83.010  0.00  0.00      CHAM  
ATOM   2640  OG  SER C  65      97.850  40.080  84.020  0.00  0.00      CHAM  
ATOM   2641  HG1 SER C  65      97.750  39.360  84.630  0.00  0.00      CHAM  
ATOM   2642  C   SER C  65      97.910  43.000  84.820  0.00  0.00      CHAM  
ATOM   2643  O   SER C  65      97.650  44.130  84.380  0.00  0.00      CHAM  
ATOM   2644  N   GLU C  66      99.090  42.570  85.180  0.00  0.00      CHAM  
ATOM   2645  HN  GLU C  66      99.140  41.650  85.540  0.00  0.00      CHAM  
ATOM   2646  CA  GLU C  66     100.380  43.260  85.230  0.00  0.00      CHAM  
ATOM   2647  HA  GLU C  66     100.210  43.860  84.350  0.00  0.00      CHAM  
ATOM   2648  CB  GLU C  66     100.620  43.910  86.590  0.00  0.00      CHAM  
ATOM   2649  HB1 GLU C  66     100.610  43.080  87.320  0.00  0.00      CHAM  
ATOM   2650  HB2 GLU C  66     101.580  44.410  86.380  0.00  0.00      CHAM  
ATOM   2651  CG  GLU C  66      99.800  45.140  86.950  0.00  0.00      CHAM  
ATOM   2652  HG1 GLU C  66      99.740  45.940  86.180  0.00  0.00      CHAM  
ATOM   2653  HG2 GLU C  66      98.770  44.740  87.080  0.00  0.00      CHAM  
ATOM   2654  CD  GLU C  66     100.250  45.500  88.420  0.00  0.00      CHAM  
ATOM   2655  OE1 GLU C  66     101.320  46.120  88.550  0.00  0.00      CHAM  
ATOM   2656  OE2 GLU C  66      99.630  45.160  89.430  0.00  0.00      CHAM  
ATOM   2657  C   GLU C  66     101.650  42.410  84.850  0.00  0.00      CHAM  
ATOM   2658  O   GLU C  66     101.950  41.350  85.490  0.00  0.00      CHAM  
ATOM   2659  N   PHE C  67     102.560  43.050  84.060  0.00  0.00      CHAM  
ATOM   2660  HN  PHE C  67     102.270  43.930  83.690  0.00  0.00      CHAM  
ATOM   2661  CA  PHE C  67     103.900  42.540  83.670  0.00  0.00      CHAM  
ATOM   2662  HA  PHE C  67     104.190  41.790  84.390  0.00  0.00      CHAM  
ATOM   2663  CB  PHE C  67     103.990  42.020  82.160  0.00  0.00      CHAM  
ATOM   2664  HB1 PHE C  67     103.350  41.120  82.050  0.00  0.00      CHAM  
ATOM   2665  HB2 PHE C  67     103.570  42.800  81.500  0.00  0.00      CHAM  
ATOM   2666  CG  PHE C  67     105.460  41.690  81.780  0.00  0.00      CHAM  
ATOM   2667  CD1 PHE C  67     105.960  40.450  82.090  0.00  0.00      CHAM  
ATOM   2668  HD1 PHE C  67     105.410  39.720  82.670  0.00  0.00      CHAM  
ATOM   2669  CE1 PHE C  67     107.130  39.970  81.580  0.00  0.00      CHAM  
ATOM   2670  HE1 PHE C  67     107.510  39.020  81.910  0.00  0.00      CHAM  
ATOM   2671  CZ  PHE C  67     107.890  40.780  80.750  0.00  0.00      CHAM  
ATOM   2672  HZ  PHE C  67     108.840  40.360  80.460  0.00  0.00      CHAM  
ATOM   2673  CD2 PHE C  67     106.170  42.450  80.860  0.00  0.00      CHAM  
ATOM   2674  HD2 PHE C  67     105.780  43.370  80.430  0.00  0.00      CHAM  
ATOM   2675  CE2 PHE C  67     107.420  42.010  80.370  0.00  0.00      CHAM  
ATOM   2676  HE2 PHE C  67     107.880  42.810  79.790  0.00  0.00      CHAM  
ATOM   2677  C   PHE C  67     104.940  43.590  84.000  0.00  0.00      CHAM  
ATOM   2678  O   PHE C  67     104.710  44.820  83.760  0.00  0.00      CHAM  
ATOM   2679  N   ASP C  68     106.070  43.250  84.560  0.00  0.00      CHAM  
ATOM   2680  HN  ASP C  68     106.200  42.300  84.810  0.00  0.00      CHAM  
ATOM   2681  CA  ASP C  68     107.140  44.120  84.960  0.00  0.00      CHAM  
ATOM   2682  HA  ASP C  68     107.140  44.970  84.280  0.00  0.00      CHAM  
ATOM   2683  CB  ASP C  68     106.780  44.790  86.400  0.00  0.00      CHAM  
ATOM   2684  HB1 ASP C  68     105.900  45.440  86.190  0.00  0.00      CHAM  
ATOM   2685  HB2 ASP C  68     106.470  44.020  87.140  0.00  0.00      CHAM  
ATOM   2686  CG  ASP C  68     107.970  45.650  86.840  0.00  0.00      CHAM  
ATOM   2687  OD1 ASP C  68     108.140  45.870  88.040  0.00  0.00      CHAM  
ATOM   2688  OD2 ASP C  68     108.560  46.370  85.990  0.00  0.00      CHAM  
ATOM   2689  C   ASP C  68     108.410  43.390  84.830  0.00  0.00      CHAM  
ATOM   2690  O   ASP C  68     108.600  42.300  85.410  0.00  0.00      CHAM  
ATOM   2691  N   MET C  69     109.370  43.970  84.120  0.00  0.00      CHAM  
ATOM   2692  HN  MET C  69     109.200  44.880  83.780  0.00  0.00      CHAM  
ATOM   2693  CA  MET C  69     110.680  43.450  83.930  0.00  0.00      CHAM  
ATOM   2694  HA  MET C  69     110.830  42.770  84.750  0.00  0.00      CHAM  
ATOM   2695  CB  MET C  69     110.680  42.660  82.630  0.00  0.00      CHAM  
ATOM   2696  HB1 MET C  69     109.870  41.920  82.810  0.00  0.00      CHAM  
ATOM   2697  HB2 MET C  69     110.370  43.320  81.790  0.00  0.00      CHAM  
ATOM   2698  CG  MET C  69     112.010  42.000  82.250  0.00  0.00      CHAM  
ATOM   2699  HG1 MET C  69     111.830  41.470  81.290  0.00  0.00      CHAM  
ATOM   2700  HG2 MET C  69     112.740  42.800  82.000  0.00  0.00      CHAM  
ATOM   2701  SD  MET C  69     112.490  40.740  83.520  0.00  0.00      CHAM  
ATOM   2702  CE  MET C  69     111.210  39.500  83.360  0.00  0.00      CHAM  
ATOM   2703  HE1 MET C  69     111.470  38.540  83.860  0.00  0.00      CHAM  
ATOM   2704  HE2 MET C  69     110.200  39.750  83.770  0.00  0.00      CHAM  
ATOM   2705  HE3 MET C  69     111.060  39.500  82.270  0.00  0.00      CHAM  
ATOM   2706  C   MET C  69     111.700  44.590  83.890  0.00  0.00      CHAM  
ATOM   2707  O   MET C  69     111.500  45.550  83.170  0.00  0.00      CHAM  
ATOM   2708  N   PRO C  70     112.800  44.580  84.620  0.00  0.00      CHAM  
ATOM   2709  CD  PRO C  70     113.050  43.740  85.750  0.00  0.00      CHAM  
ATOM   2710  HD1 PRO C  70     112.990  42.670  85.480  0.00  0.00      CHAM  
ATOM   2711  HD2 PRO C  70     112.160  44.030  86.350  0.00  0.00      CHAM  
ATOM   2712  CA  PRO C  70     113.910  45.500  84.360  0.00  0.00      CHAM  
ATOM   2713  HA  PRO C  70     113.560  46.390  84.850  0.00  0.00      CHAM  
ATOM   2714  CB  PRO C  70     115.090  44.840  85.180  0.00  0.00      CHAM  
ATOM   2715  HB1 PRO C  70     115.970  45.500  85.360  0.00  0.00      CHAM  
ATOM   2716  HB2 PRO C  70     115.500  44.000  84.580  0.00  0.00      CHAM  
ATOM   2717  CG  PRO C  70     114.390  44.210  86.320  0.00  0.00      CHAM  
ATOM   2718  HG1 PRO C  70     114.170  44.950  87.130  0.00  0.00      CHAM  
ATOM   2719  HG2 PRO C  70     114.990  43.390  86.760  0.00  0.00      CHAM  
ATOM   2720  C   PRO C  70     114.380  45.770  82.950  0.00  0.00      CHAM  
ATOM   2721  O   PRO C  70     114.540  44.850  82.140  0.00  0.00      CHAM  
ATOM   2722  N   TRP C  71     114.740  47.040  82.620  0.00  0.00      CHAM  
ATOM   2723  HN  TRP C  71     114.690  47.650  83.400  0.00  0.00      CHAM  
ATOM   2724  CA  TRP C  71     115.210  47.380  81.290  0.00  0.00      CHAM  
ATOM   2725  HA  TRP C  71     115.480  46.510  80.710  0.00  0.00      CHAM  
ATOM   2726  CB  TRP C  71     114.130  48.090  80.530  0.00  0.00      CHAM  
ATOM   2727  HB1 TRP C  71     113.180  47.520  80.660  0.00  0.00      CHAM  
ATOM   2728  HB2 TRP C  71     113.910  49.110  80.910  0.00  0.00      CHAM  
ATOM   2729  CG  TRP C  71     114.320  48.220  79.070  0.00  0.00      CHAM  
ATOM   2730  CD1 TRP C  71     115.340  47.800  78.240  0.00  0.00      CHAM  
ATOM   2731  HD1 TRP C  71     116.290  47.360  78.510  0.00  0.00      CHAM  
ATOM   2732  NE1 TRP C  71     115.100  48.140  76.930  0.00  0.00      CHAM  
ATOM   2733  HE1 TRP C  71     115.770  48.080  76.210  0.00  0.00      CHAM  
ATOM   2734  CE2 TRP C  71     113.900  48.730  76.870  0.00  0.00      CHAM  
ATOM   2735  CD2 TRP C  71     113.330  48.810  78.180  0.00  0.00      CHAM  
ATOM   2736  CE3 TRP C  71     112.070  49.420  78.310  0.00  0.00      CHAM  
ATOM   2737  HE3 TRP C  71     111.660  49.420  79.300  0.00  0.00      CHAM  
ATOM   2738  CZ3 TRP C  71     111.440  49.960  77.210  0.00  0.00      CHAM  
ATOM   2739  HZ3 TRP C  71     110.480  50.440  77.340  0.00  0.00      CHAM  
ATOM   2740  CZ2 TRP C  71     113.290  49.320  75.800  0.00  0.00      CHAM  
ATOM   2741  HZ2 TRP C  71     113.720  49.330  74.810  0.00  0.00      CHAM  
ATOM   2742  CH2 TRP C  71     112.030  49.910  75.910  0.00  0.00      CHAM  
ATOM   2743  HH2 TRP C  71     111.700  50.570  75.130  0.00  0.00      CHAM  
ATOM   2744  C   TRP C  71     116.500  48.200  81.410  0.00  0.00      CHAM  
ATOM   2745  O   TRP C  71     117.540  47.630  81.110  0.00  0.00      CHAM  
ATOM   2746  N   ILE C  72     116.450  49.530  81.810  0.00  0.00      CHAM  
ATOM   2747  HN  ILE C  72     115.640  49.820  82.310  0.00  0.00      CHAM  
ATOM   2748  CA  ILE C  72     117.620  50.420  81.870  0.00  0.00      CHAM  
ATOM   2749  HA  ILE C  72     118.450  49.950  81.380  0.00  0.00      CHAM  
ATOM   2750  CB  ILE C  72     117.410  51.780  81.050  0.00  0.00      CHAM  
ATOM   2751  HB  ILE C  72     116.700  52.490  81.530  0.00  0.00      CHAM  
ATOM   2752  CG2 ILE C  72     118.810  52.370  80.850  0.00  0.00      CHAM  
ATOM   2753 HG21 ILE C  72     119.460  51.840  80.120  0.00  0.00      CHAM  
ATOM   2754 HG22 ILE C  72     118.750  53.440  80.540  0.00  0.00      CHAM  
ATOM   2755 HG23 ILE C  72     119.340  52.410  81.830  0.00  0.00      CHAM  
ATOM   2756  CG1 ILE C  72     116.910  51.380  79.580  0.00  0.00      CHAM  
ATOM   2757 HG11 ILE C  72     117.680  50.740  79.100  0.00  0.00      CHAM  
ATOM   2758 HG12 ILE C  72     116.010  50.750  79.680  0.00  0.00      CHAM  
ATOM   2759  CD  ILE C  72     116.640  52.590  78.730  0.00  0.00      CHAM  
ATOM   2760  HD1 ILE C  72     116.060  52.430  77.800  0.00  0.00      CHAM  
ATOM   2761  HD2 ILE C  72     116.020  53.360  79.210  0.00  0.00      CHAM  
ATOM   2762  HD3 ILE C  72     117.540  53.210  78.530  0.00  0.00      CHAM  
ATOM   2763  C   ILE C  72     117.890  50.710  83.310  0.00  0.00      CHAM  
ATOM   2764  O   ILE C  72     117.000  51.440  83.820  0.00  0.00      CHAM  
ATOM   2765  N   PRO C  73     118.870  50.240  84.050  0.00  0.00      CHAM  
ATOM   2766  CD  PRO C  73     119.520  48.900  83.670  0.00  0.00      CHAM  
ATOM   2767  HD1 PRO C  73     120.520  49.230  83.370  0.00  0.00      CHAM  
ATOM   2768  HD2 PRO C  73     118.870  48.380  82.930  0.00  0.00      CHAM  
ATOM   2769  CA  PRO C  73     118.750  50.220  85.500  0.00  0.00      CHAM  
ATOM   2770  HA  PRO C  73     117.720  50.060  85.760  0.00  0.00      CHAM  
ATOM   2771  CB  PRO C  73     119.640  49.100  85.980  0.00  0.00      CHAM  
ATOM   2772  HB1 PRO C  73     119.230  48.730  86.950  0.00  0.00      CHAM  
ATOM   2773  HB2 PRO C  73     120.700  49.430  86.090  0.00  0.00      CHAM  
ATOM   2774  CG  PRO C  73     119.490  48.040  84.910  0.00  0.00      CHAM  
ATOM   2775  HG1 PRO C  73     118.600  47.410  85.100  0.00  0.00      CHAM  
ATOM   2776  HG2 PRO C  73     120.370  47.360  84.890  0.00  0.00      CHAM  
ATOM   2777  C   PRO C  73     119.120  51.610  86.120  0.00  0.00      CHAM  
ATOM   2778  O   PRO C  73     118.620  51.920  87.160  0.00  0.00      CHAM  
ATOM   2779  N   ARG C  74     119.890  52.410  85.440  0.00  0.00      CHAM  
ATOM   2780  HN  ARG C  74     120.390  51.980  84.690  0.00  0.00      CHAM  
ATOM   2781  CA  ARG C  74     120.280  53.740  85.870  0.00  0.00      CHAM  
ATOM   2782  HA  ARG C  74     120.660  53.660  86.880  0.00  0.00      CHAM  
ATOM   2783  CB  ARG C  74     121.440  54.280  84.960  0.00  0.00      CHAM  
ATOM   2784  HB1 ARG C  74     121.010  54.360  83.940  0.00  0.00      CHAM  
ATOM   2785  HB2 ARG C  74     121.470  55.360  85.230  0.00  0.00      CHAM  
ATOM   2786  CG  ARG C  74     122.770  53.570  85.100  0.00  0.00      CHAM  
ATOM   2787  HG1 ARG C  74     122.640  52.480  84.950  0.00  0.00      CHAM  
ATOM   2788  HG2 ARG C  74     123.450  53.830  84.270  0.00  0.00      CHAM  
ATOM   2789  CD  ARG C  74     123.570  53.830  86.410  0.00  0.00      CHAM  
ATOM   2790  HD1 ARG C  74     123.120  53.520  87.380  0.00  0.00      CHAM  
ATOM   2791  HD2 ARG C  74     124.430  53.140  86.400  0.00  0.00      CHAM  
ATOM   2792  NE  ARG C  74     124.120  55.240  86.300  0.00  0.00      CHAM  
ATOM   2793  HE  ARG C  74     124.600  55.580  85.480  0.00  0.00      CHAM  
ATOM   2794  CZ  ARG C  74     123.870  56.180  87.160  0.00  0.00      CHAM  
ATOM   2795  NH1 ARG C  74     123.210  56.070  88.300  0.00  0.00      CHAM  
ATOM   2796 HH11 ARG C  74     123.170  56.880  88.890  0.00  0.00      CHAM  
ATOM   2797 HH12 ARG C  74     122.630  55.270  88.480  0.00  0.00      CHAM  
ATOM   2798  NH2 ARG C  74     124.350  57.380  86.830  0.00  0.00      CHAM  
ATOM   2799 HH21 ARG C  74     124.090  58.070  87.510  0.00  0.00      CHAM  
ATOM   2800 HH22 ARG C  74     125.150  57.360  86.240  0.00  0.00      CHAM  
ATOM   2801  C   ARG C  74     119.140  54.760  85.910  0.00  0.00      CHAM  
ATOM   2802  O   ARG C  74     118.990  55.450  86.910  0.00  0.00      CHAM  
ATOM   2803  N   PHE C  75     118.230  54.600  84.930  0.00  0.00      CHAM  
ATOM   2804  HN  PHE C  75     118.520  54.040  84.170  0.00  0.00      CHAM  
ATOM   2805  CA  PHE C  75     117.170  55.620  84.810  0.00  0.00      CHAM  
ATOM   2806  HA  PHE C  75     117.300  56.510  85.410  0.00  0.00      CHAM  
ATOM   2807  CB  PHE C  75     116.960  55.980  83.300  0.00  0.00      CHAM  
ATOM   2808  HB1 PHE C  75     117.020  55.030  82.730  0.00  0.00      CHAM  
ATOM   2809  HB2 PHE C  75     115.980  56.390  82.950  0.00  0.00      CHAM  
ATOM   2810  CG  PHE C  75     117.830  56.950  82.700  0.00  0.00      CHAM  
ATOM   2811  CD1 PHE C  75     117.760  58.270  83.220  0.00  0.00      CHAM  
ATOM   2812  HD1 PHE C  75     117.000  58.510  83.950  0.00  0.00      CHAM  
ATOM   2813  CE1 PHE C  75     118.370  59.320  82.570  0.00  0.00      CHAM  
ATOM   2814  HE1 PHE C  75     118.240  60.250  83.070  0.00  0.00      CHAM  
ATOM   2815  CZ  PHE C  75     119.380  58.970  81.660  0.00  0.00      CHAM  
ATOM   2816  HZ  PHE C  75     119.810  59.800  81.110  0.00  0.00      CHAM  
ATOM   2817  CD2 PHE C  75     118.760  56.630  81.740  0.00  0.00      CHAM  
ATOM   2818  HD2 PHE C  75     118.820  55.650  81.310  0.00  0.00      CHAM  
ATOM   2819  CE2 PHE C  75     119.540  57.670  81.220  0.00  0.00      CHAM  
ATOM   2820  HE2 PHE C  75     120.350  57.440  80.540  0.00  0.00      CHAM  
ATOM   2821  C   PHE C  75     115.840  55.180  85.240  0.00  0.00      CHAM  
ATOM   2822  O   PHE C  75     114.870  55.930  85.250  0.00  0.00      CHAM  
ATOM   2823  N   GLY C  76     115.730  53.920  85.730  0.00  0.00      CHAM  
ATOM   2824  HN  GLY C  76     116.440  53.250  85.530  0.00  0.00      CHAM  
ATOM   2825  CA  GLY C  76     114.540  53.400  86.390  0.00  0.00      CHAM  
ATOM   2826  HA1 GLY C  76     114.060  54.130  87.030  0.00  0.00      CHAM  
ATOM   2827  HA2 GLY C  76     114.900  52.540  86.950  0.00  0.00      CHAM  
ATOM   2828  C   GLY C  76     113.480  53.120  85.430  0.00  0.00      CHAM  
ATOM   2829  O   GLY C  76     112.330  53.430  85.730  0.00  0.00      CHAM  
ATOM   2830  N   ILE C  77     113.900  52.770  84.190  0.00  0.00      CHAM  
ATOM   2831  HN  ILE C  77     114.870  52.600  84.000  0.00  0.00      CHAM  
ATOM   2832  CA  ILE C  77     113.010  52.450  83.130  0.00  0.00      CHAM  
ATOM   2833  HA  ILE C  77     112.010  52.770  83.370  0.00  0.00      CHAM  
ATOM   2834  CB  ILE C  77     113.520  52.930  81.810  0.00  0.00      CHAM  
ATOM   2835  HB  ILE C  77     114.590  52.670  81.620  0.00  0.00      CHAM  
ATOM   2836  CG2 ILE C  77     112.680  52.470  80.590  0.00  0.00      CHAM  
ATOM   2837 HG21 ILE C  77     113.030  52.890  79.630  0.00  0.00      CHAM  
ATOM   2838 HG22 ILE C  77     112.580  51.370  80.440  0.00  0.00      CHAM  
ATOM   2839 HG23 ILE C  77     111.620  52.810  80.610  0.00  0.00      CHAM  
ATOM   2840  CG1 ILE C  77     113.580  54.430  81.730  0.00  0.00      CHAM  
ATOM   2841 HG11 ILE C  77     112.630  54.830  81.320  0.00  0.00      CHAM  
ATOM   2842 HG12 ILE C  77     113.820  54.840  82.740  0.00  0.00      CHAM  
ATOM   2843  CD  ILE C  77     114.650  55.040  80.820  0.00  0.00      CHAM  
ATOM   2844  HD1 ILE C  77     115.680  54.790  81.170  0.00  0.00      CHAM  
ATOM   2845  HD2 ILE C  77     114.590  54.710  79.750  0.00  0.00      CHAM  
ATOM   2846  HD3 ILE C  77     114.500  56.130  80.760  0.00  0.00      CHAM  
ATOM   2847  C   ILE C  77     112.840  50.950  83.000  0.00  0.00      CHAM  
ATOM   2848  O   ILE C  77     113.810  50.220  82.920  0.00  0.00      CHAM  
ATOM   2849  N   SER C  78     111.580  50.480  83.050  0.00  0.00      CHAM  
ATOM   2850  HN  SER C  78     110.850  51.130  83.240  0.00  0.00      CHAM  
ATOM   2851  CA  SER C  78     111.220  49.050  83.120  0.00  0.00      CHAM  
ATOM   2852  HA  SER C  78     112.080  48.500  82.770  0.00  0.00      CHAM  
ATOM   2853  CB  SER C  78     110.830  48.590  84.550  0.00  0.00      CHAM  
ATOM   2854  HB1 SER C  78     110.080  49.330  84.910  0.00  0.00      CHAM  
ATOM   2855  HB2 SER C  78     110.460  47.540  84.540  0.00  0.00      CHAM  
ATOM   2856  OG  SER C  78     111.980  48.610  85.440  0.00  0.00      CHAM  
ATOM   2857  HG1 SER C  78     111.610  48.060  86.140  0.00  0.00      CHAM  
ATOM   2858  C   SER C  78     110.020  48.710  82.230  0.00  0.00      CHAM  
ATOM   2859  O   SER C  78     109.290  49.620  81.840  0.00  0.00      CHAM  
ATOM   2860  N   ILE C  79     109.870  47.430  81.760  0.00  0.00      CHAM  
ATOM   2861  HN  ILE C  79     110.530  46.790  82.150  0.00  0.00      CHAM  
ATOM   2862  CA  ILE C  79     108.880  46.970  80.810  0.00  0.00      CHAM  
ATOM   2863  HA  ILE C  79     108.780  47.810  80.140  0.00  0.00      CHAM  
ATOM   2864  CB  ILE C  79     109.240  45.730  79.930  0.00  0.00      CHAM  
ATOM   2865  HB  ILE C  79     109.170  44.790  80.500  0.00  0.00      CHAM  
ATOM   2866  CG2 ILE C  79     108.210  45.670  78.730  0.00  0.00      CHAM  
ATOM   2867 HG21 ILE C  79     108.320  44.720  78.170  0.00  0.00      CHAM  
ATOM   2868 HG22 ILE C  79     107.180  45.710  79.140  0.00  0.00      CHAM  
ATOM   2869 HG23 ILE C  79     108.350  46.520  78.030  0.00  0.00      CHAM  
ATOM   2870  CG1 ILE C  79     110.710  45.920  79.470  0.00  0.00      CHAM  
ATOM   2871 HG11 ILE C  79     110.770  46.760  78.740  0.00  0.00      CHAM  
ATOM   2872 HG12 ILE C  79     111.390  46.040  80.330  0.00  0.00      CHAM  
ATOM   2873  CD  ILE C  79     111.230  44.750  78.580  0.00  0.00      CHAM  
ATOM   2874  HD1 ILE C  79     111.480  43.860  79.210  0.00  0.00      CHAM  
ATOM   2875  HD2 ILE C  79     110.410  44.420  77.900  0.00  0.00      CHAM  
ATOM   2876  HD3 ILE C  79     112.050  45.100  77.930  0.00  0.00      CHAM  
ATOM   2877  C   ILE C  79     107.590  46.700  81.520  0.00  0.00      CHAM  
ATOM   2878  O   ILE C  79     107.310  45.510  81.740  0.00  0.00      CHAM  
ATOM   2879  N   HSD C  80     106.860  47.740  81.920  0.00  0.00      CHAM  
ATOM   2880  HN  HSD C  80     107.160  48.650  81.660  0.00  0.00      CHAM  
ATOM   2881  CA  HSD C  80     105.680  47.570  82.640  0.00  0.00      CHAM  
ATOM   2882  HA  HSD C  80     105.660  46.540  82.990  0.00  0.00      CHAM  
ATOM   2883  CB  HSD C  80     105.570  48.450  83.870  0.00  0.00      CHAM  
ATOM   2884  HB1 HSD C  80     106.370  48.140  84.570  0.00  0.00      CHAM  
ATOM   2885  HB2 HSD C  80     105.620  49.540  83.660  0.00  0.00      CHAM  
ATOM   2886  ND1 HSD C  80     103.500  47.170  84.700  0.00  0.00      CHAM  
ATOM   2887  HD1 HSD C  80     103.710  46.280  84.290  0.00  0.00      CHAM  
ATOM   2888  CG  HSD C  80     104.270  48.310  84.610  0.00  0.00      CHAM  
ATOM   2889  CE1 HSD C  80     102.590  47.360  85.750  0.00  0.00      CHAM  
ATOM   2890  HE1 HSD C  80     101.910  46.580  86.060  0.00  0.00      CHAM  
ATOM   2891  NE2 HSD C  80     102.770  48.630  86.260  0.00  0.00      CHAM  
ATOM   2892  CD2 HSD C  80     103.790  49.180  85.520  0.00  0.00      CHAM  
ATOM   2893  HD2 HSD C  80     104.160  50.170  85.790  0.00  0.00      CHAM  
ATOM   2894  C   HSD C  80     104.530  47.760  81.710  0.00  0.00      CHAM  
ATOM   2895  O   HSD C  80     104.390  48.820  81.070  0.00  0.00      CHAM  
ATOM   2896  N   LEU C  81     103.790  46.670  81.600  0.00  0.00      CHAM  
ATOM   2897  HN  LEU C  81     104.080  45.840  82.070  0.00  0.00      CHAM  
ATOM   2898  CA  LEU C  81     102.590  46.530  80.800  0.00  0.00      CHAM  
ATOM   2899  HA  LEU C  81     102.370  47.520  80.420  0.00  0.00      CHAM  
ATOM   2900  CB  LEU C  81     102.620  45.410  79.660  0.00  0.00      CHAM  
ATOM   2901  HB1 LEU C  81     102.500  44.380  80.080  0.00  0.00      CHAM  
ATOM   2902  HB2 LEU C  81     101.730  45.560  79.000  0.00  0.00      CHAM  
ATOM   2903  CG  LEU C  81     103.850  45.390  78.730  0.00  0.00      CHAM  
ATOM   2904  HG  LEU C  81     104.740  45.480  79.400  0.00  0.00      CHAM  
ATOM   2905  CD1 LEU C  81     103.910  44.020  78.070  0.00  0.00      CHAM  
ATOM   2906 HD11 LEU C  81     103.820  43.190  78.810  0.00  0.00      CHAM  
ATOM   2907 HD12 LEU C  81     103.000  43.980  77.430  0.00  0.00      CHAM  
ATOM   2908 HD13 LEU C  81     104.790  43.990  77.410  0.00  0.00      CHAM  
ATOM   2909  CD2 LEU C  81     103.790  46.600  77.800  0.00  0.00      CHAM  
ATOM   2910 HD21 LEU C  81     104.400  46.500  76.880  0.00  0.00      CHAM  
ATOM   2911 HD22 LEU C  81     102.720  46.620  77.460  0.00  0.00      CHAM  
ATOM   2912 HD23 LEU C  81     104.010  47.560  78.330  0.00  0.00      CHAM  
ATOM   2913  C   LEU C  81     101.500  46.140  81.710  0.00  0.00      CHAM  
ATOM   2914  O   LEU C  81     101.660  45.320  82.610  0.00  0.00      CHAM  
ATOM   2915  N   ALA C  82     100.300  46.750  81.550  0.00  0.00      CHAM  
ATOM   2916  HN  ALA C  82     100.170  47.420  80.820  0.00  0.00      CHAM  
ATOM   2917  CA  ALA C  82      99.130  46.490  82.410  0.00  0.00      CHAM  
ATOM   2918  HA  ALA C  82      99.150  45.440  82.660  0.00  0.00      CHAM  
ATOM   2919  CB  ALA C  82      99.040  47.340  83.740  0.00  0.00      CHAM  
ATOM   2920  HB1 ALA C  82      98.300  46.860  84.410  0.00  0.00      CHAM  
ATOM   2921  HB2 ALA C  82     100.030  47.130  84.210  0.00  0.00      CHAM  
ATOM   2922  HB3 ALA C  82      98.740  48.400  83.650  0.00  0.00      CHAM  
ATOM   2923  C   ALA C  82      97.880  46.660  81.610  0.00  0.00      CHAM  
ATOM   2924  O   ALA C  82      97.900  47.230  80.570  0.00  0.00      CHAM  
ATOM   2925  N   ILE C  83      96.730  46.180  82.100  0.00  0.00      CHAM  
ATOM   2926  HN  ILE C  83      96.570  45.780  82.990  0.00  0.00      CHAM  
ATOM   2927  CA  ILE C  83      95.490  46.270  81.290  0.00  0.00      CHAM  
ATOM   2928  HA  ILE C  83      95.570  47.070  80.570  0.00  0.00      CHAM  
ATOM   2929  CB  ILE C  83      95.010  44.970  80.750  0.00  0.00      CHAM  
ATOM   2930  HB  ILE C  83      93.940  44.930  80.440  0.00  0.00      CHAM  
ATOM   2931  CG2 ILE C  83      95.700  44.800  79.410  0.00  0.00      CHAM  
ATOM   2932 HG21 ILE C  83      96.800  44.710  79.570  0.00  0.00      CHAM  
ATOM   2933 HG22 ILE C  83      95.290  43.850  79.030  0.00  0.00      CHAM  
ATOM   2934 HG23 ILE C  83      95.420  45.570  78.660  0.00  0.00      CHAM  
ATOM   2935  CG1 ILE C  83      95.190  43.860  81.760  0.00  0.00      CHAM  
ATOM   2936 HG11 ILE C  83      96.270  43.830  82.040  0.00  0.00      CHAM  
ATOM   2937 HG12 ILE C  83      94.490  44.010  82.610  0.00  0.00      CHAM  
ATOM   2938  CD  ILE C  83      94.770  42.420  81.220  0.00  0.00      CHAM  
ATOM   2939  HD1 ILE C  83      93.710  42.490  80.870  0.00  0.00      CHAM  
ATOM   2940  HD2 ILE C  83      95.300  41.980  80.350  0.00  0.00      CHAM  
ATOM   2941  HD3 ILE C  83      94.820  41.600  81.970  0.00  0.00      CHAM  
ATOM   2942  C   ILE C  83      94.420  46.790  82.250  0.00  0.00      CHAM  
ATOM   2943  O   ILE C  83      94.540  46.760  83.500  0.00  0.00      CHAM  
ATOM   2944  N   ASP C  84      93.260  47.310  81.690  0.00  0.00      CHAM  
ATOM   2945  HN  ASP C  84      93.230  47.440  80.700  0.00  0.00      CHAM  
ATOM   2946  CA  ASP C  84      92.160  47.730  82.410  0.00  0.00      CHAM  
ATOM   2947  HA  ASP C  84      92.030  46.950  83.150  0.00  0.00      CHAM  
ATOM   2948  CB  ASP C  84      92.480  49.000  83.220  0.00  0.00      CHAM  
ATOM   2949  HB1 ASP C  84      91.700  49.280  83.960  0.00  0.00      CHAM  
ATOM   2950  HB2 ASP C  84      93.330  48.840  83.920  0.00  0.00      CHAM  
ATOM   2951  CG  ASP C  84      92.660  50.350  82.500  0.00  0.00      CHAM  
ATOM   2952  OD1 ASP C  84      92.680  50.390  81.260  0.00  0.00      CHAM  
ATOM   2953  OD2 ASP C  84      92.790  51.390  83.180  0.00  0.00      CHAM  
ATOM   2954  C   ASP C  84      90.940  47.910  81.460  0.00  0.00      CHAM  
ATOM   2955  O   ASP C  84      91.060  47.660  80.290  0.00  0.00      CHAM  
ATOM   2956  N   GLY C  85      89.730  48.320  81.890  0.00  0.00      CHAM  
ATOM   2957  HN  GLY C  85      89.680  48.550  82.870  0.00  0.00      CHAM  
ATOM   2958  CA  GLY C  85      88.630  48.540  80.990  0.00  0.00      CHAM  
ATOM   2959  HA1 GLY C  85      87.770  48.760  81.610  0.00  0.00      CHAM  
ATOM   2960  HA2 GLY C  85      88.440  47.650  80.420  0.00  0.00      CHAM  
ATOM   2961  C   GLY C  85      88.720  49.540  79.950  0.00  0.00      CHAM  
ATOM   2962  O   GLY C  85      88.030  49.410  78.930  0.00  0.00      CHAM  
ATOM   2963  N   LEU C  86      89.460  50.620  80.180  0.00  0.00      CHAM  
ATOM   2964  HN  LEU C  86      90.050  50.530  80.990  0.00  0.00      CHAM  
ATOM   2965  CA  LEU C  86      89.640  51.730  79.350  0.00  0.00      CHAM  
ATOM   2966  HA  LEU C  86      88.660  51.980  78.980  0.00  0.00      CHAM  
ATOM   2967  CB  LEU C  86      90.200  52.990  80.090  0.00  0.00      CHAM  
ATOM   2968  HB1 LEU C  86      89.500  53.320  80.890  0.00  0.00      CHAM  
ATOM   2969  HB2 LEU C  86      91.120  52.720  80.660  0.00  0.00      CHAM  
ATOM   2970  CG  LEU C  86      90.660  54.130  79.180  0.00  0.00      CHAM  
ATOM   2971  HG  LEU C  86      91.400  53.780  78.430  0.00  0.00      CHAM  
ATOM   2972  CD1 LEU C  86      89.540  54.610  78.220  0.00  0.00      CHAM  
ATOM   2973 HD11 LEU C  86      88.980  53.730  77.870  0.00  0.00      CHAM  
ATOM   2974 HD12 LEU C  86      88.810  55.270  78.770  0.00  0.00      CHAM  
ATOM   2975 HD13 LEU C  86      90.020  55.180  77.400  0.00  0.00      CHAM  
ATOM   2976  CD2 LEU C  86      91.200  55.170  80.050  0.00  0.00      CHAM  
ATOM   2977 HD21 LEU C  86      90.510  55.780  80.660  0.00  0.00      CHAM  
ATOM   2978 HD22 LEU C  86      92.020  54.770  80.670  0.00  0.00      CHAM  
ATOM   2979 HD23 LEU C  86      91.670  55.960  79.420  0.00  0.00      CHAM  
ATOM   2980  C   LEU C  86      90.490  51.330  78.210  0.00  0.00      CHAM  
ATOM   2981  O   LEU C  86      90.120  51.450  77.060  0.00  0.00      CHAM  
ATOM   2982  N   SER C  87      91.700  50.700  78.490  0.00  0.00      CHAM  
ATOM   2983  HN  SER C  87      91.910  50.660  79.470  0.00  0.00      CHAM  
ATOM   2984  CA  SER C  87      92.660  50.060  77.570  0.00  0.00      CHAM  
ATOM   2985  HA  SER C  87      92.850  50.740  76.760  0.00  0.00      CHAM  
ATOM   2986  CB  SER C  87      94.080  49.800  78.150  0.00  0.00      CHAM  
ATOM   2987  HB1 SER C  87      94.740  49.350  77.380  0.00  0.00      CHAM  
ATOM   2988  HB2 SER C  87      94.420  50.810  78.460  0.00  0.00      CHAM  
ATOM   2989  OG  SER C  87      93.970  48.910  79.230  0.00  0.00      CHAM  
ATOM   2990  HG1 SER C  87      93.670  49.540  79.900  0.00  0.00      CHAM  
ATOM   2991  C   SER C  87      92.220  48.830  76.770  0.00  0.00      CHAM  
ATOM   2992  O   SER C  87      92.380  48.780  75.570  0.00  0.00      CHAM  
ATOM   2993  N   LEU C  88      91.580  47.830  77.450  0.00  0.00      CHAM  
ATOM   2994  HN  LEU C  88      91.510  47.820  78.440  0.00  0.00      CHAM  
ATOM   2995  CA  LEU C  88      90.930  46.630  76.910  0.00  0.00      CHAM  
ATOM   2996  HA  LEU C  88      91.750  46.100  76.450  0.00  0.00      CHAM  
ATOM   2997  CB  LEU C  88      90.230  45.800  78.070  0.00  0.00      CHAM  
ATOM   2998  HB1 LEU C  88      89.550  46.420  78.680  0.00  0.00      CHAM  
ATOM   2999  HB2 LEU C  88      89.670  45.040  77.490  0.00  0.00      CHAM  
ATOM   3000  CG  LEU C  88      91.210  44.940  78.950  0.00  0.00      CHAM  
ATOM   3001  HG  LEU C  88      92.070  45.520  79.320  0.00  0.00      CHAM  
ATOM   3002  CD1 LEU C  88      90.460  44.300  80.080  0.00  0.00      CHAM  
ATOM   3003 HD11 LEU C  88      91.130  43.680  80.720  0.00  0.00      CHAM  
ATOM   3004 HD12 LEU C  88      89.950  45.100  80.670  0.00  0.00      CHAM  
ATOM   3005 HD13 LEU C  88      89.790  43.610  79.510  0.00  0.00      CHAM  
ATOM   3006  CD2 LEU C  88      91.860  43.950  77.960  0.00  0.00      CHAM  
ATOM   3007 HD21 LEU C  88      91.110  43.240  77.540  0.00  0.00      CHAM  
ATOM   3008 HD22 LEU C  88      92.390  44.360  77.050  0.00  0.00      CHAM  
ATOM   3009 HD23 LEU C  88      92.660  43.350  78.450  0.00  0.00      CHAM  
ATOM   3010  C   LEU C  88      89.870  47.060  75.870  0.00  0.00      CHAM  
ATOM   3011  O   LEU C  88      89.940  46.530  74.780  0.00  0.00      CHAM  
ATOM   3012  N   LEU C  89      88.960  48.040  76.100  0.00  0.00      CHAM  
ATOM   3013  HN  LEU C  89      88.740  48.450  76.970  0.00  0.00      CHAM  
ATOM   3014  CA  LEU C  89      88.100  48.550  74.980  0.00  0.00      CHAM  
ATOM   3015  HA  LEU C  89      87.530  47.720  74.590  0.00  0.00      CHAM  
ATOM   3016  CB  LEU C  89      86.980  49.570  75.380  0.00  0.00      CHAM  
ATOM   3017  HB1 LEU C  89      87.430  50.460  75.860  0.00  0.00      CHAM  
ATOM   3018  HB2 LEU C  89      86.500  50.020  74.480  0.00  0.00      CHAM  
ATOM   3019  CG  LEU C  89      85.830  48.920  76.200  0.00  0.00      CHAM  
ATOM   3020  HG  LEU C  89      86.240  48.620  77.180  0.00  0.00      CHAM  
ATOM   3021  CD1 LEU C  89      84.890  50.060  76.570  0.00  0.00      CHAM  
ATOM   3022 HD11 LEU C  89      83.990  49.820  77.180  0.00  0.00      CHAM  
ATOM   3023 HD12 LEU C  89      85.410  50.830  77.190  0.00  0.00      CHAM  
ATOM   3024 HD13 LEU C  89      84.520  50.550  75.650  0.00  0.00      CHAM  
ATOM   3025  CD2 LEU C  89      85.090  47.770  75.490  0.00  0.00      CHAM  
ATOM   3026 HD21 LEU C  89      85.090  47.740  74.380  0.00  0.00      CHAM  
ATOM   3027 HD22 LEU C  89      85.590  46.830  75.790  0.00  0.00      CHAM  
ATOM   3028 HD23 LEU C  89      84.040  47.740  75.870  0.00  0.00      CHAM  
ATOM   3029  C   LEU C  89      88.830  49.120  73.830  0.00  0.00      CHAM  
ATOM   3030  O   LEU C  89      88.520  48.860  72.680  0.00  0.00      CHAM  
ATOM   3031  N   MET C  90      89.910  49.920  73.950  0.00  0.00      CHAM  
ATOM   3032  HN  MET C  90      90.220  50.220  74.840  0.00  0.00      CHAM  
ATOM   3033  CA  MET C  90      90.520  50.390  72.730  0.00  0.00      CHAM  
ATOM   3034  HA  MET C  90      89.800  50.800  72.020  0.00  0.00      CHAM  
ATOM   3035  CB  MET C  90      91.570  51.490  73.020  0.00  0.00      CHAM  
ATOM   3036  HB1 MET C  90      92.010  51.240  74.010  0.00  0.00      CHAM  
ATOM   3037  HB2 MET C  90      92.280  51.690  72.190  0.00  0.00      CHAM  
ATOM   3038  CG  MET C  90      90.980  52.860  73.320  0.00  0.00      CHAM  
ATOM   3039  HG1 MET C  90      90.170  52.550  74.020  0.00  0.00      CHAM  
ATOM   3040  HG2 MET C  90      91.680  53.580  73.790  0.00  0.00      CHAM  
ATOM   3041  SD  MET C  90      90.260  53.830  71.900  0.00  0.00      CHAM  
ATOM   3042  CE  MET C  90      89.040  54.510  73.100  0.00  0.00      CHAM  
ATOM   3043  HE1 MET C  90      88.300  53.690  73.250  0.00  0.00      CHAM  
ATOM   3044  HE2 MET C  90      89.590  54.860  73.990  0.00  0.00      CHAM  
ATOM   3045  HE3 MET C  90      88.520  55.370  72.630  0.00  0.00      CHAM  
ATOM   3046  C   MET C  90      91.350  49.370  71.970  0.00  0.00      CHAM  
ATOM   3047  O   MET C  90      91.370  49.250  70.760  0.00  0.00      CHAM  
ATOM   3048  N   VAL C  91      91.950  48.440  72.720  0.00  0.00      CHAM  
ATOM   3049  HN  VAL C  91      91.890  48.370  73.710  0.00  0.00      CHAM  
ATOM   3050  CA  VAL C  91      92.700  47.310  72.110  0.00  0.00      CHAM  
ATOM   3051  HA  VAL C  91      93.400  47.750  71.410  0.00  0.00      CHAM  
ATOM   3052  CB  VAL C  91      93.420  46.560  73.180  0.00  0.00      CHAM  
ATOM   3053  HB  VAL C  91      92.760  46.440  74.060  0.00  0.00      CHAM  
ATOM   3054  CG1 VAL C  91      93.900  45.170  72.770  0.00  0.00      CHAM  
ATOM   3055 HG11 VAL C  91      94.560  44.690  73.510  0.00  0.00      CHAM  
ATOM   3056 HG12 VAL C  91      93.060  44.490  72.490  0.00  0.00      CHAM  
ATOM   3057 HG13 VAL C  91      94.520  45.360  71.860  0.00  0.00      CHAM  
ATOM   3058  CG2 VAL C  91      94.700  47.420  73.420  0.00  0.00      CHAM  
ATOM   3059 HG21 VAL C  91      94.310  48.410  73.760  0.00  0.00      CHAM  
ATOM   3060 HG22 VAL C  91      95.270  47.050  74.290  0.00  0.00      CHAM  
ATOM   3061 HG23 VAL C  91      95.320  47.430  72.500  0.00  0.00      CHAM  
ATOM   3062  C   VAL C  91      91.730  46.420  71.330  0.00  0.00      CHAM  
ATOM   3063  O   VAL C  91      92.020  46.050  70.200  0.00  0.00      CHAM  
ATOM   3064  N   VAL C  92      90.500  46.060  71.930  0.00  0.00      CHAM  
ATOM   3065  HN  VAL C  92      90.360  46.320  72.880  0.00  0.00      CHAM  
ATOM   3066  CA  VAL C  92      89.470  45.280  71.280  0.00  0.00      CHAM  
ATOM   3067  HA  VAL C  92      89.940  44.350  71.010  0.00  0.00      CHAM  
ATOM   3068  CB  VAL C  92      88.290  45.010  72.240  0.00  0.00      CHAM  
ATOM   3069  HB  VAL C  92      87.890  45.980  72.590  0.00  0.00      CHAM  
ATOM   3070  CG1 VAL C  92      87.060  44.280  71.510  0.00  0.00      CHAM  
ATOM   3071 HG11 VAL C  92      87.300  43.390  70.870  0.00  0.00      CHAM  
ATOM   3072 HG12 VAL C  92      86.350  43.890  72.250  0.00  0.00      CHAM  
ATOM   3073 HG13 VAL C  92      86.540  44.910  70.770  0.00  0.00      CHAM  
ATOM   3074  CG2 VAL C  92      88.670  44.030  73.290  0.00  0.00      CHAM  
ATOM   3075 HG21 VAL C  92      89.550  44.420  73.850  0.00  0.00      CHAM  
ATOM   3076 HG22 VAL C  92      87.850  43.910  74.030  0.00  0.00      CHAM  
ATOM   3077 HG23 VAL C  92      89.050  43.060  72.900  0.00  0.00      CHAM  
ATOM   3078  C   VAL C  92      88.990  45.930  69.940  0.00  0.00      CHAM  
ATOM   3079  O   VAL C  92      89.050  45.290  68.890  0.00  0.00      CHAM  
ATOM   3080  N   LEU C  93      88.690  47.260  69.960  0.00  0.00      CHAM  
ATOM   3081  HN  LEU C  93      88.850  47.750  70.820  0.00  0.00      CHAM  
ATOM   3082  CA  LEU C  93      88.350  48.080  68.770  0.00  0.00      CHAM  
ATOM   3083  HA  LEU C  93      87.540  47.510  68.340  0.00  0.00      CHAM  
ATOM   3084  CB  LEU C  93      88.040  49.550  69.090  0.00  0.00      CHAM  
ATOM   3085  HB1 LEU C  93      87.060  49.650  69.600  0.00  0.00      CHAM  
ATOM   3086  HB2 LEU C  93      88.890  49.880  69.710  0.00  0.00      CHAM  
ATOM   3087  CG  LEU C  93      87.860  50.630  67.860  0.00  0.00      CHAM  
ATOM   3088  HG  LEU C  93      88.820  50.790  67.330  0.00  0.00      CHAM  
ATOM   3089  CD1 LEU C  93      86.790  50.110  66.860  0.00  0.00      CHAM  
ATOM   3090 HD11 LEU C  93      86.930  49.050  66.580  0.00  0.00      CHAM  
ATOM   3091 HD12 LEU C  93      85.790  50.230  67.300  0.00  0.00      CHAM  
ATOM   3092 HD13 LEU C  93      86.800  50.720  65.940  0.00  0.00      CHAM  
ATOM   3093  CD2 LEU C  93      87.520  52.020  68.400  0.00  0.00      CHAM  
ATOM   3094 HD21 LEU C  93      88.150  52.360  69.240  0.00  0.00      CHAM  
ATOM   3095 HD22 LEU C  93      87.500  52.700  67.510  0.00  0.00      CHAM  
ATOM   3096 HD23 LEU C  93      86.450  51.920  68.660  0.00  0.00      CHAM  
ATOM   3097  C   LEU C  93      89.500  47.990  67.760  0.00  0.00      CHAM  
ATOM   3098  O   LEU C  93      89.300  47.640  66.600  0.00  0.00      CHAM  
ATOM   3099  N   THR C  94      90.770  48.150  68.210  0.00  0.00      CHAM  
ATOM   3100  HN  THR C  94      90.910  48.440  69.150  0.00  0.00      CHAM  
ATOM   3101  CA  THR C  94      92.000  48.080  67.340  0.00  0.00      CHAM  
ATOM   3102  HA  THR C  94      92.020  48.880  66.610  0.00  0.00      CHAM  
ATOM   3103  CB  THR C  94      93.340  48.300  68.170  0.00  0.00      CHAM  
ATOM   3104  HB  THR C  94      93.330  47.530  68.960  0.00  0.00      CHAM  
ATOM   3105  OG1 THR C  94      93.190  49.540  68.920  0.00  0.00      CHAM  
ATOM   3106  HG1 THR C  94      92.550  49.390  69.620  0.00  0.00      CHAM  
ATOM   3107  CG2 THR C  94      94.640  48.350  67.370  0.00  0.00      CHAM  
ATOM   3108 HG21 THR C  94      94.550  49.020  66.480  0.00  0.00      CHAM  
ATOM   3109 HG22 THR C  94      95.440  48.790  68.010  0.00  0.00      CHAM  
ATOM   3110 HG23 THR C  94      94.920  47.350  66.970  0.00  0.00      CHAM  
ATOM   3111  C   THR C  94      92.190  46.720  66.690  0.00  0.00      CHAM  
ATOM   3112  O   THR C  94      92.630  46.650  65.570  0.00  0.00      CHAM  
ATOM   3113  N   GLY C  95      91.930  45.630  67.400  0.00  0.00      CHAM  
ATOM   3114  HN  GLY C  95      91.740  45.660  68.380  0.00  0.00      CHAM  
ATOM   3115  CA  GLY C  95      91.880  44.320  66.740  0.00  0.00      CHAM  
ATOM   3116  HA1 GLY C  95      91.560  43.590  67.470  0.00  0.00      CHAM  
ATOM   3117  HA2 GLY C  95      92.810  44.070  66.270  0.00  0.00      CHAM  
ATOM   3118  C   GLY C  95      90.770  44.110  65.680  0.00  0.00      CHAM  
ATOM   3119  O   GLY C  95      91.070  43.470  64.660  0.00  0.00      CHAM  
ATOM   3120  N   LEU C  96      89.520  44.620  65.900  0.00  0.00      CHAM  
ATOM   3121  HN  LEU C  96      89.280  45.000  66.800  0.00  0.00      CHAM  
ATOM   3122  CA  LEU C  96      88.400  44.760  64.940  0.00  0.00      CHAM  
ATOM   3123  HA  LEU C  96      88.220  43.740  64.610  0.00  0.00      CHAM  
ATOM   3124  CB  LEU C  96      87.070  45.330  65.550  0.00  0.00      CHAM  
ATOM   3125  HB1 LEU C  96      86.700  44.750  66.420  0.00  0.00      CHAM  
ATOM   3126  HB2 LEU C  96      87.360  46.340  65.900  0.00  0.00      CHAM  
ATOM   3127  CG  LEU C  96      85.870  45.390  64.640  0.00  0.00      CHAM  
ATOM   3128  HG  LEU C  96      86.180  46.010  63.770  0.00  0.00      CHAM  
ATOM   3129  CD1 LEU C  96      85.540  44.060  64.000  0.00  0.00      CHAM  
ATOM   3130 HD11 LEU C  96      86.350  43.840  63.280  0.00  0.00      CHAM  
ATOM   3131 HD12 LEU C  96      85.490  43.180  64.680  0.00  0.00      CHAM  
ATOM   3132 HD13 LEU C  96      84.560  44.060  63.480  0.00  0.00      CHAM  
ATOM   3133  CD2 LEU C  96      84.690  46.100  65.230  0.00  0.00      CHAM  
ATOM   3134 HD21 LEU C  96      84.170  45.390  65.890  0.00  0.00      CHAM  
ATOM   3135 HD22 LEU C  96      84.890  47.050  65.770  0.00  0.00      CHAM  
ATOM   3136 HD23 LEU C  96      84.030  46.400  64.390  0.00  0.00      CHAM  
ATOM   3137  C   LEU C  96      88.900  45.610  63.750  0.00  0.00      CHAM  
ATOM   3138  O   LEU C  96      88.740  45.110  62.590  0.00  0.00      CHAM  
ATOM   3139  N   LEU C  97      89.500  46.880  63.910  0.00  0.00      CHAM  
ATOM   3140  HN  LEU C  97      89.630  47.320  64.800  0.00  0.00      CHAM  
ATOM   3141  CA  LEU C  97      89.960  47.660  62.810  0.00  0.00      CHAM  
ATOM   3142  HA  LEU C  97      89.180  47.590  62.070  0.00  0.00      CHAM  
ATOM   3143  CB  LEU C  97      89.950  49.200  63.090  0.00  0.00      CHAM  
ATOM   3144  HB1 LEU C  97      90.840  49.570  63.650  0.00  0.00      CHAM  
ATOM   3145  HB2 LEU C  97      90.200  49.560  62.070  0.00  0.00      CHAM  
ATOM   3146  CG  LEU C  97      88.560  49.650  63.650  0.00  0.00      CHAM  
ATOM   3147  HG  LEU C  97      88.490  49.400  64.720  0.00  0.00      CHAM  
ATOM   3148  CD1 LEU C  97      88.710  51.210  63.690  0.00  0.00      CHAM  
ATOM   3149 HD11 LEU C  97      89.550  51.480  64.360  0.00  0.00      CHAM  
ATOM   3150 HD12 LEU C  97      88.890  51.610  62.680  0.00  0.00      CHAM  
ATOM   3151 HD13 LEU C  97      87.760  51.670  64.040  0.00  0.00      CHAM  
ATOM   3152  CD2 LEU C  97      87.380  49.310  62.870  0.00  0.00      CHAM  
ATOM   3153 HD21 LEU C  97      86.520  50.000  62.960  0.00  0.00      CHAM  
ATOM   3154 HD22 LEU C  97      87.860  49.270  61.870  0.00  0.00      CHAM  
ATOM   3155 HD23 LEU C  97      86.960  48.310  63.070  0.00  0.00      CHAM  
ATOM   3156  C   LEU C  97      91.170  47.230  62.100  0.00  0.00      CHAM  
ATOM   3157  O   LEU C  97      91.420  47.500  60.960  0.00  0.00      CHAM  
ATOM   3158  N   GLY C  98      92.040  46.430  62.820  0.00  0.00      CHAM  
ATOM   3159  HN  GLY C  98      91.800  46.220  63.760  0.00  0.00      CHAM  
ATOM   3160  CA  GLY C  98      93.330  45.900  62.380  0.00  0.00      CHAM  
ATOM   3161  HA1 GLY C  98      93.780  45.530  63.290  0.00  0.00      CHAM  
ATOM   3162  HA2 GLY C  98      93.790  46.620  61.730  0.00  0.00      CHAM  
ATOM   3163  C   GLY C  98      93.120  44.740  61.520  0.00  0.00      CHAM  
ATOM   3164  O   GLY C  98      93.870  44.560  60.510  0.00  0.00      CHAM  
ATOM   3165  N   VAL C  99      92.110  43.890  61.840  0.00  0.00      CHAM  
ATOM   3166  HN  VAL C  99      91.710  43.880  62.760  0.00  0.00      CHAM  
ATOM   3167  CA  VAL C  99      91.560  42.790  61.080  0.00  0.00      CHAM  
ATOM   3168  HA  VAL C  99      92.340  42.110  60.760  0.00  0.00      CHAM  
ATOM   3169  CB  VAL C  99      90.510  41.980  61.870  0.00  0.00      CHAM  
ATOM   3170  HB  VAL C  99      89.840  42.700  62.400  0.00  0.00      CHAM  
ATOM   3171  CG1 VAL C  99      89.670  41.110  60.900  0.00  0.00      CHAM  
ATOM   3172 HG11 VAL C  99      89.130  41.790  60.200  0.00  0.00      CHAM  
ATOM   3173 HG12 VAL C  99      90.350  40.440  60.320  0.00  0.00      CHAM  
ATOM   3174 HG13 VAL C  99      88.980  40.450  61.460  0.00  0.00      CHAM  
ATOM   3175  CG2 VAL C  99      91.360  41.150  62.800  0.00  0.00      CHAM  
ATOM   3176 HG21 VAL C  99      92.100  41.850  63.220  0.00  0.00      CHAM  
ATOM   3177 HG22 VAL C  99      90.710  40.760  63.610  0.00  0.00      CHAM  
ATOM   3178 HG23 VAL C  99      91.870  40.250  62.380  0.00  0.00      CHAM  
ATOM   3179  C   VAL C  99      91.070  43.310  59.650  0.00  0.00      CHAM  
ATOM   3180  O   VAL C  99      91.420  42.800  58.570  0.00  0.00      CHAM  
ATOM   3181  N   LEU C 100      90.240  44.320  59.700  0.00  0.00      CHAM  
ATOM   3182  HN  LEU C 100      89.890  44.620  60.580  0.00  0.00      CHAM  
ATOM   3183  CA  LEU C 100      89.680  45.050  58.600  0.00  0.00      CHAM  
ATOM   3184  HA  LEU C 100      89.040  44.360  58.050  0.00  0.00      CHAM  
ATOM   3185  CB  LEU C 100      88.750  46.010  59.240  0.00  0.00      CHAM  
ATOM   3186  HB1 LEU C 100      87.910  45.540  59.800  0.00  0.00      CHAM  
ATOM   3187  HB2 LEU C 100      89.280  46.630  60.000  0.00  0.00      CHAM  
ATOM   3188  CG  LEU C 100      88.010  47.050  58.270  0.00  0.00      CHAM  
ATOM   3189  HG  LEU C 100      88.740  47.480  57.550  0.00  0.00      CHAM  
ATOM   3190  CD1 LEU C 100      87.000  46.380  57.320  0.00  0.00      CHAM  
ATOM   3191 HD11 LEU C 100      87.420  45.470  56.840  0.00  0.00      CHAM  
ATOM   3192 HD12 LEU C 100      86.050  46.050  57.760  0.00  0.00      CHAM  
ATOM   3193 HD13 LEU C 100      86.690  47.080  56.510  0.00  0.00      CHAM  
ATOM   3194  CD2 LEU C 100      87.490  48.310  59.030  0.00  0.00      CHAM  
ATOM   3195 HD21 LEU C 100      86.600  48.060  59.650  0.00  0.00      CHAM  
ATOM   3196 HD22 LEU C 100      88.340  48.770  59.570  0.00  0.00      CHAM  
ATOM   3197 HD23 LEU C 100      87.080  49.040  58.290  0.00  0.00      CHAM  
ATOM   3198  C   LEU C 100      90.540  45.720  57.630  0.00  0.00      CHAM  
ATOM   3199  O   LEU C 100      90.350  45.690  56.410  0.00  0.00      CHAM  
ATOM   3200  N   ALA C 101      91.540  46.450  58.160  0.00  0.00      CHAM  
ATOM   3201  HN  ALA C 101      91.680  46.670  59.120  0.00  0.00      CHAM  
ATOM   3202  CA  ALA C 101      92.690  46.980  57.360  0.00  0.00      CHAM  
ATOM   3203  HA  ALA C 101      92.280  47.710  56.670  0.00  0.00      CHAM  
ATOM   3204  CB  ALA C 101      93.730  47.580  58.380  0.00  0.00      CHAM  
ATOM   3205  HB1 ALA C 101      93.150  48.000  59.230  0.00  0.00      CHAM  
ATOM   3206  HB2 ALA C 101      94.480  46.860  58.750  0.00  0.00      CHAM  
ATOM   3207  HB3 ALA C 101      94.280  48.430  57.900  0.00  0.00      CHAM  
ATOM   3208  C   ALA C 101      93.310  46.010  56.420  0.00  0.00      CHAM  
ATOM   3209  O   ALA C 101      93.650  46.330  55.270  0.00  0.00      CHAM  
ATOM   3210  N   VAL C 102      93.560  44.740  56.950  0.00  0.00      CHAM  
ATOM   3211  HN  VAL C 102      93.250  44.570  57.870  0.00  0.00      CHAM  
ATOM   3212  CA  VAL C 102      94.180  43.590  56.150  0.00  0.00      CHAM  
ATOM   3213  HA  VAL C 102      95.160  43.950  55.830  0.00  0.00      CHAM  
ATOM   3214  CB  VAL C 102      94.460  42.380  56.950  0.00  0.00      CHAM  
ATOM   3215  HB  VAL C 102      93.560  41.840  57.310  0.00  0.00      CHAM  
ATOM   3216  CG1 VAL C 102      95.220  41.440  55.970  0.00  0.00      CHAM  
ATOM   3217 HG11 VAL C 102      96.130  41.840  55.460  0.00  0.00      CHAM  
ATOM   3218 HG12 VAL C 102      95.490  40.440  56.360  0.00  0.00      CHAM  
ATOM   3219 HG13 VAL C 102      94.610  41.160  55.080  0.00  0.00      CHAM  
ATOM   3220  CG2 VAL C 102      95.330  42.720  58.160  0.00  0.00      CHAM  
ATOM   3221 HG21 VAL C 102      94.830  42.880  59.140  0.00  0.00      CHAM  
ATOM   3222 HG22 VAL C 102      95.900  41.790  58.420  0.00  0.00      CHAM  
ATOM   3223 HG23 VAL C 102      96.080  43.510  57.920  0.00  0.00      CHAM  
ATOM   3224  C   VAL C 102      93.320  43.260  54.930  0.00  0.00      CHAM  
ATOM   3225  O   VAL C 102      93.820  43.230  53.800  0.00  0.00      CHAM  
ATOM   3226  N   LEU C 103      91.980  43.160  55.170  0.00  0.00      CHAM  
ATOM   3227  HN  LEU C 103      91.640  43.440  56.070  0.00  0.00      CHAM  
ATOM   3228  CA  LEU C 103      90.890  43.060  54.130  0.00  0.00      CHAM  
ATOM   3229  HA  LEU C 103      91.000  42.190  53.510  0.00  0.00      CHAM  
ATOM   3230  CB  LEU C 103      89.520  42.840  54.770  0.00  0.00      CHAM  
ATOM   3231  HB1 LEU C 103      89.110  43.790  55.170  0.00  0.00      CHAM  
ATOM   3232  HB2 LEU C 103      88.840  42.590  53.930  0.00  0.00      CHAM  
ATOM   3233  CG  LEU C 103      89.410  41.600  55.660  0.00  0.00      CHAM  
ATOM   3234  HG  LEU C 103      90.120  41.660  56.530  0.00  0.00      CHAM  
ATOM   3235  CD1 LEU C 103      88.060  41.490  56.400  0.00  0.00      CHAM  
ATOM   3236 HD11 LEU C 103      87.920  42.460  56.920  0.00  0.00      CHAM  
ATOM   3237 HD12 LEU C 103      87.230  41.280  55.700  0.00  0.00      CHAM  
ATOM   3238 HD13 LEU C 103      88.060  40.790  57.270  0.00  0.00      CHAM  
ATOM   3239  CD2 LEU C 103      89.700  40.300  54.980  0.00  0.00      CHAM  
ATOM   3240 HD21 LEU C 103      89.480  39.360  55.530  0.00  0.00      CHAM  
ATOM   3241 HD22 LEU C 103      89.010  40.220  54.120  0.00  0.00      CHAM  
ATOM   3242 HD23 LEU C 103      90.720  40.170  54.560  0.00  0.00      CHAM  
ATOM   3243  C   LEU C 103      90.790  44.220  53.180  0.00  0.00      CHAM  
ATOM   3244  O   LEU C 103      90.460  44.070  52.000  0.00  0.00      CHAM  
ATOM   3245  N   CYS C 104      91.090  45.450  53.620  0.00  0.00      CHAM  
ATOM   3246  HN  CYS C 104      91.200  45.610  54.590  0.00  0.00      CHAM  
ATOM   3247  CA  CYS C 104      91.070  46.610  52.730  0.00  0.00      CHAM  
ATOM   3248  HA  CYS C 104      90.190  46.550  52.110  0.00  0.00      CHAM  
ATOM   3249  CB  CYS C 104      90.880  47.900  53.510  0.00  0.00      CHAM  
ATOM   3250  HB1 CYS C 104      91.700  47.820  54.260  0.00  0.00      CHAM  
ATOM   3251  HB2 CYS C 104      90.940  48.800  52.850  0.00  0.00      CHAM  
ATOM   3252  SG  CYS C 104      89.300  47.970  54.410  0.00  0.00      CHAM  
ATOM   3253  HG1 CYS C 104      89.530  46.850  55.080  0.00  0.00      CHAM  
ATOM   3254  C   CYS C 104      92.260  46.710  51.850  0.00  0.00      CHAM  
ATOM   3255  O   CYS C 104      92.420  47.680  51.110  0.00  0.00      CHAM  
ATOM   3256  N   SER C 105      93.170  45.740  51.860  0.00  0.00      CHAM  
ATOM   3257  HN  SER C 105      93.150  45.060  52.600  0.00  0.00      CHAM  
ATOM   3258  CA  SER C 105      94.250  45.690  50.910  0.00  0.00      CHAM  
ATOM   3259  HA  SER C 105      94.110  46.480  50.190  0.00  0.00      CHAM  
ATOM   3260  CB  SER C 105      95.660  45.760  51.500  0.00  0.00      CHAM  
ATOM   3261  HB1 SER C 105      95.610  46.570  52.260  0.00  0.00      CHAM  
ATOM   3262  HB2 SER C 105      95.890  44.800  52.010  0.00  0.00      CHAM  
ATOM   3263  OG  SER C 105      96.650  46.160  50.490  0.00  0.00      CHAM  
ATOM   3264  HG1 SER C 105      97.100  45.380  50.180  0.00  0.00      CHAM  
ATOM   3265  C   SER C 105      94.170  44.380  50.190  0.00  0.00      CHAM  
ATOM   3266  O   SER C 105      95.160  43.930  49.560  0.00  0.00      CHAM  
ATOM   3267  N   TRP C 106      93.070  43.570  50.280  0.00  0.00      CHAM  
ATOM   3268  HN  TRP C 106      92.310  43.980  50.770  0.00  0.00      CHAM  
ATOM   3269  CA  TRP C 106      93.060  42.150  50.060  0.00  0.00      CHAM  
ATOM   3270  HA  TRP C 106      93.760  41.820  50.810  0.00  0.00      CHAM  
ATOM   3271  CB  TRP C 106      91.760  41.460  50.400  0.00  0.00      CHAM  
ATOM   3272  HB1 TRP C 106      91.590  41.950  51.380  0.00  0.00      CHAM  
ATOM   3273  HB2 TRP C 106      91.000  41.730  49.640  0.00  0.00      CHAM  
ATOM   3274  CG  TRP C 106      91.760  39.930  50.540  0.00  0.00      CHAM  
ATOM   3275  CD1 TRP C 106      91.260  39.080  49.570  0.00  0.00      CHAM  
ATOM   3276  HD1 TRP C 106      90.750  39.200  48.620  0.00  0.00      CHAM  
ATOM   3277  NE1 TRP C 106      91.500  37.810  50.050  0.00  0.00      CHAM  
ATOM   3278  HE1 TRP C 106      91.230  36.970  49.620  0.00  0.00      CHAM  
ATOM   3279  CE2 TRP C 106      92.250  37.810  51.190  0.00  0.00      CHAM  
ATOM   3280  CD2 TRP C 106      92.370  39.160  51.530  0.00  0.00      CHAM  
ATOM   3281  CE3 TRP C 106      93.020  39.450  52.750  0.00  0.00      CHAM  
ATOM   3282  HE3 TRP C 106      93.080  40.480  53.100  0.00  0.00      CHAM  
ATOM   3283  CZ3 TRP C 106      93.460  38.450  53.580  0.00  0.00      CHAM  
ATOM   3284  HZ3 TRP C 106      93.980  38.610  54.510  0.00  0.00      CHAM  
ATOM   3285  CZ2 TRP C 106      92.510  36.760  52.100  0.00  0.00      CHAM  
ATOM   3286  HZ2 TRP C 106      92.260  35.730  51.880  0.00  0.00      CHAM  
ATOM   3287  CH2 TRP C 106      93.130  37.100  53.250  0.00  0.00      CHAM  
ATOM   3288  HH2 TRP C 106      93.530  36.420  53.980  0.00  0.00      CHAM  
ATOM   3289  C   TRP C 106      93.560  41.610  48.680  0.00  0.00      CHAM  
ATOM   3290  O   TRP C 106      94.380  40.660  48.570  0.00  0.00      CHAM  
ATOM   3291  N   LYS C 107      93.160  42.240  47.580  0.00  0.00      CHAM  
ATOM   3292  HN  LYS C 107      92.360  42.840  47.600  0.00  0.00      CHAM  
ATOM   3293  CA  LYS C 107      93.580  41.740  46.320  0.00  0.00      CHAM  
ATOM   3294  HA  LYS C 107      93.660  40.660  46.320  0.00  0.00      CHAM  
ATOM   3295  CB  LYS C 107      92.370  42.030  45.300  0.00  0.00      CHAM  
ATOM   3296  HB1 LYS C 107      92.170  43.130  45.350  0.00  0.00      CHAM  
ATOM   3297  HB2 LYS C 107      92.710  41.950  44.240  0.00  0.00      CHAM  
ATOM   3298  CG  LYS C 107      91.110  41.190  45.430  0.00  0.00      CHAM  
ATOM   3299  HG1 LYS C 107      90.660  41.320  46.430  0.00  0.00      CHAM  
ATOM   3300  HG2 LYS C 107      90.420  41.550  44.650  0.00  0.00      CHAM  
ATOM   3301  CD  LYS C 107      91.350  39.700  45.040  0.00  0.00      CHAM  
ATOM   3302  HD1 LYS C 107      92.150  39.280  45.670  0.00  0.00      CHAM  
ATOM   3303  HD2 LYS C 107      90.420  39.170  45.310  0.00  0.00      CHAM  
ATOM   3304  CE  LYS C 107      91.560  39.480  43.570  0.00  0.00      CHAM  
ATOM   3305  HE1 LYS C 107      90.650  39.690  42.980  0.00  0.00      CHAM  
ATOM   3306  HE2 LYS C 107      92.380  40.030  43.060  0.00  0.00      CHAM  
ATOM   3307  NZ  LYS C 107      91.840  38.060  43.270  0.00  0.00      CHAM  
ATOM   3308  HZ1 LYS C 107      91.610  37.920  42.270  0.00  0.00      CHAM  
ATOM   3309  HZ2 LYS C 107      92.830  37.850  43.510  0.00  0.00      CHAM  
ATOM   3310  HZ3 LYS C 107      91.200  37.460  43.840  0.00  0.00      CHAM  
ATOM   3311  C   LYS C 107      94.890  42.340  45.820  0.00  0.00      CHAM  
ATOM   3312  O   LYS C 107      95.430  41.830  44.780  0.00  0.00      CHAM  
ATOM   3313  N   GLU C 108      95.450  43.410  46.430  0.00  0.00      CHAM  
ATOM   3314  HN  GLU C 108      95.150  43.730  47.330  0.00  0.00      CHAM  
ATOM   3315  CA  GLU C 108      96.640  44.080  45.850  0.00  0.00      CHAM  
ATOM   3316  HA  GLU C 108      96.410  44.480  44.870  0.00  0.00      CHAM  
ATOM   3317  CB  GLU C 108      97.230  45.220  46.730  0.00  0.00      CHAM  
ATOM   3318  HB1 GLU C 108      97.610  44.780  47.670  0.00  0.00      CHAM  
ATOM   3319  HB2 GLU C 108      98.080  45.770  46.250  0.00  0.00      CHAM  
ATOM   3320  CG  GLU C 108      96.200  46.370  46.890  0.00  0.00      CHAM  
ATOM   3321  HG1 GLU C 108      95.330  45.950  47.440  0.00  0.00      CHAM  
ATOM   3322  HG2 GLU C 108      96.580  47.080  47.650  0.00  0.00      CHAM  
ATOM   3323  CD  GLU C 108      95.750  47.100  45.660  0.00  0.00      CHAM  
ATOM   3324  OE1 GLU C 108      96.380  46.960  44.540  0.00  0.00      CHAM  
ATOM   3325  OE2 GLU C 108      94.860  47.970  45.810  0.00  0.00      CHAM  
ATOM   3326  C   GLU C 108      97.840  43.150  45.590  0.00  0.00      CHAM  
ATOM   3327  O   GLU C 108      98.200  42.280  46.370  0.00  0.00      CHAM  
ATOM   3328  N   ILE C 109      98.470  43.310  44.410  0.00  0.00      CHAM  
ATOM   3329  HN  ILE C 109      98.110  43.960  43.750  0.00  0.00      CHAM  
ATOM   3330  CA  ILE C 109      99.600  42.440  43.900  0.00  0.00      CHAM  
ATOM   3331  HA  ILE C 109      99.830  41.780  44.730  0.00  0.00      CHAM  
ATOM   3332  CB  ILE C 109      98.980  41.490  42.750  0.00  0.00      CHAM  
ATOM   3333  HB  ILE C 109      98.000  41.030  43.020  0.00  0.00      CHAM  
ATOM   3334  CG2 ILE C 109      98.560  42.450  41.690  0.00  0.00      CHAM  
ATOM   3335 HG21 ILE C 109      97.800  43.190  42.000  0.00  0.00      CHAM  
ATOM   3336 HG22 ILE C 109      99.450  42.970  41.280  0.00  0.00      CHAM  
ATOM   3337 HG23 ILE C 109      98.100  41.800  40.910  0.00  0.00      CHAM  
ATOM   3338  CG1 ILE C 109      99.890  40.480  42.240  0.00  0.00      CHAM  
ATOM   3339 HG11 ILE C 109      99.350  39.870  41.480  0.00  0.00      CHAM  
ATOM   3340 HG12 ILE C 109     100.760  40.890  41.690  0.00  0.00      CHAM  
ATOM   3341  CD  ILE C 109     100.300  39.520  43.300  0.00  0.00      CHAM  
ATOM   3342  HD1 ILE C 109      99.550  39.260  44.080  0.00  0.00      CHAM  
ATOM   3343  HD2 ILE C 109     100.520  38.530  42.860  0.00  0.00      CHAM  
ATOM   3344  HD3 ILE C 109     101.260  39.800  43.780  0.00  0.00      CHAM  
ATOM   3345  C   ILE C 109     100.870  43.160  43.650  0.00  0.00      CHAM  
ATOM   3346  O   ILE C 109     101.810  42.690  42.970  0.00  0.00      CHAM  
ATOM   3347  N   GLU C 110     100.980  44.350  44.220  0.00  0.00      CHAM  
ATOM   3348  HN  GLU C 110     100.220  44.640  44.800  0.00  0.00      CHAM  
ATOM   3349  CA  GLU C 110     102.050  45.350  44.320  0.00  0.00      CHAM  
ATOM   3350  HA  GLU C 110     102.260  45.700  43.320  0.00  0.00      CHAM  
ATOM   3351  CB  GLU C 110     101.740  46.510  45.270  0.00  0.00      CHAM  
ATOM   3352  HB1 GLU C 110     101.670  46.010  46.250  0.00  0.00      CHAM  
ATOM   3353  HB2 GLU C 110     102.590  47.210  45.370  0.00  0.00      CHAM  
ATOM   3354  CG  GLU C 110     100.630  47.440  44.810  0.00  0.00      CHAM  
ATOM   3355  HG1 GLU C 110      99.670  46.890  44.900  0.00  0.00      CHAM  
ATOM   3356  HG2 GLU C 110     100.520  48.370  45.410  0.00  0.00      CHAM  
ATOM   3357  CD  GLU C 110     100.910  47.900  43.400  0.00  0.00      CHAM  
ATOM   3358  OE1 GLU C 110     100.060  47.560  42.510  0.00  0.00      CHAM  
ATOM   3359  OE2 GLU C 110     101.890  48.730  43.180  0.00  0.00      CHAM  
ATOM   3360  C   GLU C 110     103.410  44.680  44.700  0.00  0.00      CHAM  
ATOM   3361  O   GLU C 110     103.520  43.630  45.310  0.00  0.00      CHAM  
ATOM   3362  N   LYS C 111     104.450  45.440  44.430  0.00  0.00      CHAM  
ATOM   3363  HN  LYS C 111     104.330  46.370  44.080  0.00  0.00      CHAM  
ATOM   3364  CA  LYS C 111     105.810  45.080  44.800  0.00  0.00      CHAM  
ATOM   3365  HA  LYS C 111     106.020  44.100  44.380  0.00  0.00      CHAM  
ATOM   3366  CB  LYS C 111     106.890  46.140  44.150  0.00  0.00      CHAM  
ATOM   3367  HB1 LYS C 111     106.340  47.070  44.380  0.00  0.00      CHAM  
ATOM   3368  HB2 LYS C 111     107.890  46.070  44.630  0.00  0.00      CHAM  
ATOM   3369  CG  LYS C 111     107.170  46.100  42.680  0.00  0.00      CHAM  
ATOM   3370  HG1 LYS C 111     107.750  45.170  42.520  0.00  0.00      CHAM  
ATOM   3371  HG2 LYS C 111     106.240  46.040  42.090  0.00  0.00      CHAM  
ATOM   3372  CD  LYS C 111     107.970  47.370  42.270  0.00  0.00      CHAM  
ATOM   3373  HD1 LYS C 111     107.260  48.220  42.180  0.00  0.00      CHAM  
ATOM   3374  HD2 LYS C 111     108.650  47.700  43.080  0.00  0.00      CHAM  
ATOM   3375  CE  LYS C 111     108.760  47.210  40.940  0.00  0.00      CHAM  
ATOM   3376  HE1 LYS C 111     109.570  46.460  41.070  0.00  0.00      CHAM  
ATOM   3377  HE2 LYS C 111     108.100  46.770  40.160  0.00  0.00      CHAM  
ATOM   3378  NZ  LYS C 111     109.250  48.520  40.390  0.00  0.00      CHAM  
ATOM   3379  HZ1 LYS C 111     108.550  49.090  39.880  0.00  0.00      CHAM  
ATOM   3380  HZ2 LYS C 111     109.740  49.050  41.140  0.00  0.00      CHAM  
ATOM   3381  HZ3 LYS C 111     110.000  48.260  39.720  0.00  0.00      CHAM  
ATOM   3382  C   LYS C 111     106.040  44.930  46.340  0.00  0.00      CHAM  
ATOM   3383  O   LYS C 111     105.520  45.800  47.080  0.00  0.00      CHAM  
ATOM   3384  N   TYR C 112     106.800  43.900  46.810  0.00  0.00      CHAM  
ATOM   3385  HN  TYR C 112     107.240  43.290  46.160  0.00  0.00      CHAM  
ATOM   3386  CA  TYR C 112     107.090  43.780  48.190  0.00  0.00      CHAM  
ATOM   3387  HA  TYR C 112     107.620  42.850  48.100  0.00  0.00      CHAM  
ATOM   3388  CB  TYR C 112     108.170  44.840  48.640  0.00  0.00      CHAM  
ATOM   3389  HB1 TYR C 112     107.730  45.840  48.480  0.00  0.00      CHAM  
ATOM   3390  HB2 TYR C 112     108.380  44.540  49.680  0.00  0.00      CHAM  
ATOM   3391  CG  TYR C 112     109.400  44.780  47.770  0.00  0.00      CHAM  
ATOM   3392  CD1 TYR C 112     110.550  43.990  48.060  0.00  0.00      CHAM  
ATOM   3393  HD1 TYR C 112     110.530  43.340  48.920  0.00  0.00      CHAM  
ATOM   3394  CE1 TYR C 112     111.680  44.060  47.210  0.00  0.00      CHAM  
ATOM   3395  HE1 TYR C 112     112.570  43.490  47.440  0.00  0.00      CHAM  
ATOM   3396  CZ  TYR C 112     111.680  44.900  46.070  0.00  0.00      CHAM  
ATOM   3397  OH  TYR C 112     112.830  44.960  45.250  0.00  0.00      CHAM  
ATOM   3398  HH  TYR C 112     113.470  44.350  45.610  0.00  0.00      CHAM  
ATOM   3399  CD2 TYR C 112     109.530  45.710  46.680  0.00  0.00      CHAM  
ATOM   3400  HD2 TYR C 112     108.820  46.500  46.550  0.00  0.00      CHAM  
ATOM   3401  CE2 TYR C 112     110.610  45.830  45.890  0.00  0.00      CHAM  
ATOM   3402  HE2 TYR C 112     110.650  46.460  45.020  0.00  0.00      CHAM  
ATOM   3403  C   TYR C 112     105.980  43.490  49.160  0.00  0.00      CHAM  
ATOM   3404  O   TYR C 112     105.920  44.120  50.260  0.00  0.00      CHAM  
ATOM   3405  N   GLN C 113     105.010  42.590  48.840  0.00  0.00      CHAM  
ATOM   3406  HN  GLN C 113     105.090  42.140  47.960  0.00  0.00      CHAM  
ATOM   3407  CA  GLN C 113     103.970  42.100  49.700  0.00  0.00      CHAM  
ATOM   3408  HA  GLN C 113     103.250  42.890  49.840  0.00  0.00      CHAM  
ATOM   3409  CB  GLN C 113     103.150  40.890  49.110  0.00  0.00      CHAM  
ATOM   3410  HB1 GLN C 113     103.820  40.060  48.800  0.00  0.00      CHAM  
ATOM   3411  HB2 GLN C 113     102.380  40.440  49.780  0.00  0.00      CHAM  
ATOM   3412  CG  GLN C 113     102.320  41.260  47.890  0.00  0.00      CHAM  
ATOM   3413  HG1 GLN C 113     102.940  41.650  47.050  0.00  0.00      CHAM  
ATOM   3414  HG2 GLN C 113     101.750  40.440  47.420  0.00  0.00      CHAM  
ATOM   3415  CD  GLN C 113     101.290  42.450  48.300  0.00  0.00      CHAM  
ATOM   3416  OE1 GLN C 113     100.680  42.410  49.420  0.00  0.00      CHAM  
ATOM   3417  NE2 GLN C 113     101.180  43.500  47.480  0.00  0.00      CHAM  
ATOM   3418 HE21 GLN C 113     100.650  44.290  47.790  0.00  0.00      CHAM  
ATOM   3419 HE22 GLN C 113     101.880  43.540  46.760  0.00  0.00      CHAM  
ATOM   3420  C   GLN C 113     104.410  41.780  51.090  0.00  0.00      CHAM  
ATOM   3421  O   GLN C 113     103.830  42.280  52.060  0.00  0.00      CHAM  
ATOM   3422  N   GLY C 114     105.480  41.010  51.160  0.00  0.00      CHAM  
ATOM   3423  HN  GLY C 114     105.920  40.760  50.300  0.00  0.00      CHAM  
ATOM   3424  CA  GLY C 114     106.040  40.480  52.400  0.00  0.00      CHAM  
ATOM   3425  HA1 GLY C 114     106.850  39.840  52.100  0.00  0.00      CHAM  
ATOM   3426  HA2 GLY C 114     105.360  39.790  52.890  0.00  0.00      CHAM  
ATOM   3427  C   GLY C 114     106.570  41.450  53.380  0.00  0.00      CHAM  
ATOM   3428  O   GLY C 114     106.460  41.300  54.610  0.00  0.00      CHAM  
ATOM   3429  N   PHE C 115     107.250  42.500  52.900  0.00  0.00      CHAM  
ATOM   3430  HN  PHE C 115     107.500  42.530  51.930  0.00  0.00      CHAM  
ATOM   3431  CA  PHE C 115     107.560  43.690  53.590  0.00  0.00      CHAM  
ATOM   3432  HA  PHE C 115     107.830  43.260  54.550  0.00  0.00      CHAM  
ATOM   3433  CB  PHE C 115     108.670  44.400  52.780  0.00  0.00      CHAM  
ATOM   3434  HB1 PHE C 115     109.630  43.810  52.720  0.00  0.00      CHAM  
ATOM   3435  HB2 PHE C 115     108.290  44.660  51.770  0.00  0.00      CHAM  
ATOM   3436  CG  PHE C 115     109.200  45.650  53.470  0.00  0.00      CHAM  
ATOM   3437  CD1 PHE C 115     109.650  45.560  54.810  0.00  0.00      CHAM  
ATOM   3438  HD1 PHE C 115     109.560  44.660  55.380  0.00  0.00      CHAM  
ATOM   3439  CE1 PHE C 115     110.160  46.690  55.480  0.00  0.00      CHAM  
ATOM   3440  HE1 PHE C 115     110.630  46.600  56.440  0.00  0.00      CHAM  
ATOM   3441  CZ  PHE C 115     110.220  47.940  54.780  0.00  0.00      CHAM  
ATOM   3442  HZ  PHE C 115     110.700  48.710  55.360  0.00  0.00      CHAM  
ATOM   3443  CD2 PHE C 115     109.300  46.920  52.770  0.00  0.00      CHAM  
ATOM   3444  HD2 PHE C 115     108.990  46.970  51.750  0.00  0.00      CHAM  
ATOM   3445  CE2 PHE C 115     109.770  48.100  53.510  0.00  0.00      CHAM  
ATOM   3446  HE2 PHE C 115     109.690  49.080  53.050  0.00  0.00      CHAM  
ATOM   3447  C   PHE C 115     106.350  44.560  53.840  0.00  0.00      CHAM  
ATOM   3448  O   PHE C 115     106.080  44.980  55.000  0.00  0.00      CHAM  
ATOM   3449  N   PHE C 116     105.440  44.950  52.900  0.00  0.00      CHAM  
ATOM   3450  HN  PHE C 116     105.610  44.590  51.980  0.00  0.00      CHAM  
ATOM   3451  CA  PHE C 116     104.100  45.520  53.160  0.00  0.00      CHAM  
ATOM   3452  HA  PHE C 116     104.350  46.530  53.400  0.00  0.00      CHAM  
ATOM   3453  CB  PHE C 116     103.210  45.480  51.800  0.00  0.00      CHAM  
ATOM   3454  HB1 PHE C 116     103.790  45.940  50.970  0.00  0.00      CHAM  
ATOM   3455  HB2 PHE C 116     103.020  44.410  51.600  0.00  0.00      CHAM  
ATOM   3456  CG  PHE C 116     101.930  46.240  51.860  0.00  0.00      CHAM  
ATOM   3457  CD1 PHE C 116     100.730  45.650  52.230  0.00  0.00      CHAM  
ATOM   3458  HD1 PHE C 116     100.700  44.590  52.470  0.00  0.00      CHAM  
ATOM   3459  CE1 PHE C 116      99.570  46.450  52.470  0.00  0.00      CHAM  
ATOM   3460  HE1 PHE C 116      98.730  45.920  52.870  0.00  0.00      CHAM  
ATOM   3461  CZ  PHE C 116      99.600  47.830  52.130  0.00  0.00      CHAM  
ATOM   3462  HZ  PHE C 116      98.710  48.390  52.340  0.00  0.00      CHAM  
ATOM   3463  CD2 PHE C 116     102.030  47.640  51.590  0.00  0.00      CHAM  
ATOM   3464  HD2 PHE C 116     102.910  48.160  51.230  0.00  0.00      CHAM  
ATOM   3465  CE2 PHE C 116     100.920  48.390  51.730  0.00  0.00      CHAM  
ATOM   3466  HE2 PHE C 116     101.000  49.440  51.480  0.00  0.00      CHAM  
ATOM   3467  C   PHE C 116     103.390  44.930  54.360  0.00  0.00      CHAM  
ATOM   3468  O   PHE C 116     102.910  45.610  55.280  0.00  0.00      CHAM  
ATOM   3469  N   HSD C 117     103.130  43.600  54.420  0.00  0.00      CHAM  
ATOM   3470  HN  HSD C 117     103.280  43.120  53.560  0.00  0.00      CHAM  
ATOM   3471  CA  HSD C 117     102.500  42.920  55.460  0.00  0.00      CHAM  
ATOM   3472  HA  HSD C 117     101.570  43.450  55.670  0.00  0.00      CHAM  
ATOM   3473  CB  HSD C 117     102.010  41.550  54.980  0.00  0.00      CHAM  
ATOM   3474  HB1 HSD C 117     102.790  41.020  54.380  0.00  0.00      CHAM  
ATOM   3475  HB2 HSD C 117     101.710  40.910  55.820  0.00  0.00      CHAM  
ATOM   3476  ND1 HSD C 117     100.650  41.710  52.810  0.00  0.00      CHAM  
ATOM   3477  HD1 HSD C 117     101.420  41.570  52.180  0.00  0.00      CHAM  
ATOM   3478  CG  HSD C 117     100.760  41.740  54.180  0.00  0.00      CHAM  
ATOM   3479  CE1 HSD C 117      99.280  41.750  52.490  0.00  0.00      CHAM  
ATOM   3480  HE1 HSD C 117      98.950  41.700  51.460  0.00  0.00      CHAM  
ATOM   3481  NE2 HSD C 117      98.560  41.950  53.590  0.00  0.00      CHAM  
ATOM   3482  CD2 HSD C 117      99.510  41.930  54.640  0.00  0.00      CHAM  
ATOM   3483  HD2 HSD C 117      99.040  41.990  55.620  0.00  0.00      CHAM  
ATOM   3484  C   HSD C 117     103.270  42.930  56.680  0.00  0.00      CHAM  
ATOM   3485  O   HSD C 117     102.730  43.040  57.790  0.00  0.00      CHAM  
ATOM   3486  N   LEU C 118     104.600  42.870  56.590  0.00  0.00      CHAM  
ATOM   3487  HN  LEU C 118     105.130  42.770  55.750  0.00  0.00      CHAM  
ATOM   3488  CA  LEU C 118     105.420  43.060  57.820  0.00  0.00      CHAM  
ATOM   3489  HA  LEU C 118     105.200  42.290  58.540  0.00  0.00      CHAM  
ATOM   3490  CB  LEU C 118     106.980  42.940  57.510  0.00  0.00      CHAM  
ATOM   3491  HB1 LEU C 118     107.100  42.020  56.920  0.00  0.00      CHAM  
ATOM   3492  HB2 LEU C 118     107.250  43.820  56.890  0.00  0.00      CHAM  
ATOM   3493  CG  LEU C 118     107.880  42.920  58.760  0.00  0.00      CHAM  
ATOM   3494  HG  LEU C 118     107.440  42.540  59.710  0.00  0.00      CHAM  
ATOM   3495  CD1 LEU C 118     109.190  42.080  58.600  0.00  0.00      CHAM  
ATOM   3496 HD11 LEU C 118     109.050  40.980  58.580  0.00  0.00      CHAM  
ATOM   3497 HD12 LEU C 118     109.720  42.410  57.670  0.00  0.00      CHAM  
ATOM   3498 HD13 LEU C 118     109.950  42.240  59.390  0.00  0.00      CHAM  
ATOM   3499  CD2 LEU C 118     108.290  44.370  58.970  0.00  0.00      CHAM  
ATOM   3500 HD21 LEU C 118     108.960  44.560  59.840  0.00  0.00      CHAM  
ATOM   3501 HD22 LEU C 118     108.860  44.720  58.080  0.00  0.00      CHAM  
ATOM   3502 HD23 LEU C 118     107.390  44.980  59.170  0.00  0.00      CHAM  
ATOM   3503  C   LEU C 118     105.070  44.380  58.480  0.00  0.00      CHAM  
ATOM   3504  O   LEU C 118     104.610  44.400  59.570  0.00  0.00      CHAM  
ATOM   3505  N   ASN C 119     105.120  45.480  57.640  0.00  0.00      CHAM  
ATOM   3506  HN  ASN C 119     105.340  45.270  56.690  0.00  0.00      CHAM  
ATOM   3507  CA  ASN C 119     104.860  46.860  58.020  0.00  0.00      CHAM  
ATOM   3508  HA  ASN C 119     105.460  47.090  58.890  0.00  0.00      CHAM  
ATOM   3509  CB  ASN C 119     105.170  47.820  56.810  0.00  0.00      CHAM  
ATOM   3510  HB1 ASN C 119     104.520  47.490  55.970  0.00  0.00      CHAM  
ATOM   3511  HB2 ASN C 119     104.890  48.840  57.140  0.00  0.00      CHAM  
ATOM   3512  CG  ASN C 119     106.640  47.820  56.500  0.00  0.00      CHAM  
ATOM   3513  OD1 ASN C 119     107.610  47.540  57.210  0.00  0.00      CHAM  
ATOM   3514  ND2 ASN C 119     106.930  48.260  55.220  0.00  0.00      CHAM  
ATOM   3515 HD21 ASN C 119     107.900  48.180  54.990  0.00  0.00      CHAM  
ATOM   3516 HD22 ASN C 119     106.240  48.220  54.500  0.00  0.00      CHAM  
ATOM   3517  C   ASN C 119     103.440  47.090  58.500  0.00  0.00      CHAM  
ATOM   3518  O   ASN C 119     103.320  47.760  59.510  0.00  0.00      CHAM  
ATOM   3519  N   LEU C 120     102.410  46.520  57.880  0.00  0.00      CHAM  
ATOM   3520  HN  LEU C 120     102.640  45.870  57.170  0.00  0.00      CHAM  
ATOM   3521  CA  LEU C 120     101.050  46.580  58.290  0.00  0.00      CHAM  
ATOM   3522  HA  LEU C 120     100.680  47.580  58.410  0.00  0.00      CHAM  
ATOM   3523  CB  LEU C 120     100.190  45.880  57.150  0.00  0.00      CHAM  
ATOM   3524  HB1 LEU C 120     100.590  46.140  56.150  0.00  0.00      CHAM  
ATOM   3525  HB2 LEU C 120     100.330  44.780  57.090  0.00  0.00      CHAM  
ATOM   3526  CG  LEU C 120      98.680  46.330  57.080  0.00  0.00      CHAM  
ATOM   3527  HG  LEU C 120      98.240  46.490  58.100  0.00  0.00      CHAM  
ATOM   3528  CD1 LEU C 120      98.650  47.660  56.360  0.00  0.00      CHAM  
ATOM   3529 HD11 LEU C 120      99.070  48.330  57.130  0.00  0.00      CHAM  
ATOM   3530 HD12 LEU C 120      99.220  47.790  55.420  0.00  0.00      CHAM  
ATOM   3531 HD13 LEU C 120      97.580  47.880  56.130  0.00  0.00      CHAM  
ATOM   3532  CD2 LEU C 120      97.820  45.320  56.270  0.00  0.00      CHAM  
ATOM   3533 HD21 LEU C 120      96.800  45.710  56.070  0.00  0.00      CHAM  
ATOM   3534 HD22 LEU C 120      98.290  45.090  55.280  0.00  0.00      CHAM  
ATOM   3535 HD23 LEU C 120      97.790  44.320  56.760  0.00  0.00      CHAM  
ATOM   3536  C   LEU C 120     100.770  45.900  59.630  0.00  0.00      CHAM  
ATOM   3537  O   LEU C 120     100.130  46.380  60.530  0.00  0.00      CHAM  
ATOM   3538  N   MET C 121     101.280  44.710  59.890  0.00  0.00      CHAM  
ATOM   3539  HN  MET C 121     101.790  44.200  59.210  0.00  0.00      CHAM  
ATOM   3540  CA  MET C 121     101.210  44.120  61.210  0.00  0.00      CHAM  
ATOM   3541  HA  MET C 121     100.180  44.200  61.530  0.00  0.00      CHAM  
ATOM   3542  CB  MET C 121     101.760  42.690  61.250  0.00  0.00      CHAM  
ATOM   3543  HB1 MET C 121     102.800  42.780  60.860  0.00  0.00      CHAM  
ATOM   3544  HB2 MET C 121     101.760  42.410  62.320  0.00  0.00      CHAM  
ATOM   3545  CG  MET C 121     101.010  41.660  60.380  0.00  0.00      CHAM  
ATOM   3546  HG1 MET C 121     100.920  42.020  59.330  0.00  0.00      CHAM  
ATOM   3547  HG2 MET C 121     101.740  40.820  60.290  0.00  0.00      CHAM  
ATOM   3548  SD  MET C 121      99.300  41.310  60.970  0.00  0.00      CHAM  
ATOM   3549  CE  MET C 121      98.480  42.620  59.960  0.00  0.00      CHAM  
ATOM   3550  HE1 MET C 121      97.550  42.290  59.460  0.00  0.00      CHAM  
ATOM   3551  HE2 MET C 121      98.320  43.580  60.500  0.00  0.00      CHAM  
ATOM   3552  HE3 MET C 121      99.190  42.900  59.150  0.00  0.00      CHAM  
ATOM   3553  C   MET C 121     101.960  44.950  62.260  0.00  0.00      CHAM  
ATOM   3554  O   MET C 121     101.400  45.330  63.350  0.00  0.00      CHAM  
ATOM   3555  N   TRP C 122     103.200  45.350  61.960  0.00  0.00      CHAM  
ATOM   3556  HN  TRP C 122     103.510  45.120  61.050  0.00  0.00      CHAM  
ATOM   3557  CA  TRP C 122     104.040  46.140  62.810  0.00  0.00      CHAM  
ATOM   3558  HA  TRP C 122     104.010  45.570  63.730  0.00  0.00      CHAM  
ATOM   3559  CB  TRP C 122     105.510  46.280  62.200  0.00  0.00      CHAM  
ATOM   3560  HB1 TRP C 122     105.380  46.730  61.190  0.00  0.00      CHAM  
ATOM   3561  HB2 TRP C 122     106.070  46.910  62.930  0.00  0.00      CHAM  
ATOM   3562  CG  TRP C 122     106.330  45.000  62.110  0.00  0.00      CHAM  
ATOM   3563  CD1 TRP C 122     105.950  43.720  61.990  0.00  0.00      CHAM  
ATOM   3564  HD1 TRP C 122     104.930  43.430  61.840  0.00  0.00      CHAM  
ATOM   3565  NE1 TRP C 122     107.060  42.870  62.140  0.00  0.00      CHAM  
ATOM   3566  HE1 TRP C 122     107.060  41.880  62.110  0.00  0.00      CHAM  
ATOM   3567  CE2 TRP C 122     108.180  43.650  62.520  0.00  0.00      CHAM  
ATOM   3568  CD2 TRP C 122     107.770  45.010  62.360  0.00  0.00      CHAM  
ATOM   3569  CE3 TRP C 122     108.700  45.980  62.470  0.00  0.00      CHAM  
ATOM   3570  HE3 TRP C 122     108.360  47.000  62.490  0.00  0.00      CHAM  
ATOM   3571  CZ3 TRP C 122     110.060  45.630  62.680  0.00  0.00      CHAM  
ATOM   3572  HZ3 TRP C 122     110.720  46.420  62.990  0.00  0.00      CHAM  
ATOM   3573  CZ2 TRP C 122     109.440  43.240  62.840  0.00  0.00      CHAM  
ATOM   3574  HZ2 TRP C 122     109.640  42.170  62.870  0.00  0.00      CHAM  
ATOM   3575  CH2 TRP C 122     110.400  44.240  62.910  0.00  0.00      CHAM  
ATOM   3576  HH2 TRP C 122     111.420  44.000  63.130  0.00  0.00      CHAM  
ATOM   3577  C   TRP C 122     103.500  47.490  63.260  0.00  0.00      CHAM  
ATOM   3578  O   TRP C 122     103.570  47.760  64.440  0.00  0.00      CHAM  
ATOM   3579  N   ILE C 123     102.950  48.300  62.330  0.00  0.00      CHAM  
ATOM   3580  HN  ILE C 123     102.900  48.110  61.350  0.00  0.00      CHAM  
ATOM   3581  CA  ILE C 123     102.280  49.540  62.730  0.00  0.00      CHAM  
ATOM   3582  HA  ILE C 123     103.010  49.960  63.410  0.00  0.00      CHAM  
ATOM   3583  CB  ILE C 123     102.060  50.570  61.600  0.00  0.00      CHAM  
ATOM   3584  HB  ILE C 123     101.540  51.400  62.130  0.00  0.00      CHAM  
ATOM   3585  CG2 ILE C 123     103.450  51.050  61.180  0.00  0.00      CHAM  
ATOM   3586 HG21 ILE C 123     103.950  50.220  60.650  0.00  0.00      CHAM  
ATOM   3587 HG22 ILE C 123     103.280  51.850  60.430  0.00  0.00      CHAM  
ATOM   3588 HG23 ILE C 123     104.000  51.580  61.990  0.00  0.00      CHAM  
ATOM   3589  CG1 ILE C 123     101.130  50.000  60.500  0.00  0.00      CHAM  
ATOM   3590 HG11 ILE C 123     101.760  49.410  59.810  0.00  0.00      CHAM  
ATOM   3591 HG12 ILE C 123     100.480  49.220  60.960  0.00  0.00      CHAM  
ATOM   3592  CD  ILE C 123     100.350  51.020  59.720  0.00  0.00      CHAM  
ATOM   3593  HD1 ILE C 123     100.990  51.710  59.140  0.00  0.00      CHAM  
ATOM   3594  HD2 ILE C 123      99.690  50.460  59.030  0.00  0.00      CHAM  
ATOM   3595  HD3 ILE C 123      99.810  51.660  60.450  0.00  0.00      CHAM  
ATOM   3596  C   ILE C 123     101.010  49.330  63.600  0.00  0.00      CHAM  
ATOM   3597  O   ILE C 123     100.840  50.120  64.530  0.00  0.00      CHAM  
ATOM   3598  N   LEU C 124     100.220  48.290  63.290  0.00  0.00      CHAM  
ATOM   3599  HN  LEU C 124     100.300  47.790  62.430  0.00  0.00      CHAM  
ATOM   3600  CA  LEU C 124      99.200  47.800  64.210  0.00  0.00      CHAM  
ATOM   3601  HA  LEU C 124      98.520  48.630  64.340  0.00  0.00      CHAM  
ATOM   3602  CB  LEU C 124      98.290  46.750  63.600  0.00  0.00      CHAM  
ATOM   3603  HB1 LEU C 124      98.930  46.000  63.090  0.00  0.00      CHAM  
ATOM   3604  HB2 LEU C 124      97.650  46.160  64.310  0.00  0.00      CHAM  
ATOM   3605  CG  LEU C 124      97.330  47.320  62.630  0.00  0.00      CHAM  
ATOM   3606  HG  LEU C 124      97.940  48.010  62.010  0.00  0.00      CHAM  
ATOM   3607  CD1 LEU C 124      96.810  46.210  61.740  0.00  0.00      CHAM  
ATOM   3608 HD11 LEU C 124      96.360  45.370  62.290  0.00  0.00      CHAM  
ATOM   3609 HD12 LEU C 124      95.960  46.600  61.130  0.00  0.00      CHAM  
ATOM   3610 HD13 LEU C 124      97.590  45.690  61.150  0.00  0.00      CHAM  
ATOM   3611  CD2 LEU C 124      96.140  48.120  63.230  0.00  0.00      CHAM  
ATOM   3612 HD21 LEU C 124      96.370  48.960  63.900  0.00  0.00      CHAM  
ATOM   3613 HD22 LEU C 124      95.500  48.460  62.400  0.00  0.00      CHAM  
ATOM   3614 HD23 LEU C 124      95.580  47.390  63.860  0.00  0.00      CHAM  
ATOM   3615  C   LEU C 124      99.690  47.300  65.530  0.00  0.00      CHAM  
ATOM   3616  O   LEU C 124      99.140  47.660  66.580  0.00  0.00      CHAM  
ATOM   3617  N   GLY C 125     100.720  46.480  65.670  0.00  0.00      CHAM  
ATOM   3618  HN  GLY C 125     101.260  46.160  64.890  0.00  0.00      CHAM  
ATOM   3619  CA  GLY C 125     101.170  46.100  66.930  0.00  0.00      CHAM  
ATOM   3620  HA1 GLY C 125     101.960  45.390  66.710  0.00  0.00      CHAM  
ATOM   3621  HA2 GLY C 125     100.410  45.640  67.560  0.00  0.00      CHAM  
ATOM   3622  C   GLY C 125     101.930  47.090  67.740  0.00  0.00      CHAM  
ATOM   3623  O   GLY C 125     101.950  46.980  68.990  0.00  0.00      CHAM  
ATOM   3624  N   GLY C 126     102.430  48.140  67.110  0.00  0.00      CHAM  
ATOM   3625  HN  GLY C 126     102.480  48.120  66.110  0.00  0.00      CHAM  
ATOM   3626  CA  GLY C 126     103.010  49.250  67.760  0.00  0.00      CHAM  
ATOM   3627  HA1 GLY C 126     103.470  49.850  66.990  0.00  0.00      CHAM  
ATOM   3628  HA2 GLY C 126     103.690  48.870  68.500  0.00  0.00      CHAM  
ATOM   3629  C   GLY C 126     101.950  50.070  68.400  0.00  0.00      CHAM  
ATOM   3630  O   GLY C 126     102.070  50.530  69.500  0.00  0.00      CHAM  
ATOM   3631  N   VAL C 127     100.740  50.260  67.700  0.00  0.00      CHAM  
ATOM   3632  HN  VAL C 127     100.560  49.880  66.790  0.00  0.00      CHAM  
ATOM   3633  CA  VAL C 127      99.620  50.920  68.310  0.00  0.00      CHAM  
ATOM   3634  HA  VAL C 127      99.890  51.890  68.720  0.00  0.00      CHAM  
ATOM   3635  CB  VAL C 127      98.460  51.060  67.250  0.00  0.00      CHAM  
ATOM   3636  HB  VAL C 127      98.470  50.250  66.500  0.00  0.00      CHAM  
ATOM   3637  CG1 VAL C 127      97.090  51.240  67.820  0.00  0.00      CHAM  
ATOM   3638 HG11 VAL C 127      96.870  52.260  68.220  0.00  0.00      CHAM  
ATOM   3639 HG12 VAL C 127      96.410  51.110  66.960  0.00  0.00      CHAM  
ATOM   3640 HG13 VAL C 127      96.830  50.420  68.510  0.00  0.00      CHAM  
ATOM   3641  CG2 VAL C 127      98.830  52.390  66.580  0.00  0.00      CHAM  
ATOM   3642 HG21 VAL C 127      98.210  52.650  65.690  0.00  0.00      CHAM  
ATOM   3643 HG22 VAL C 127      98.700  53.250  67.280  0.00  0.00      CHAM  
ATOM   3644 HG23 VAL C 127      99.850  52.450  66.160  0.00  0.00      CHAM  
ATOM   3645  C   VAL C 127      99.090  50.120  69.580  0.00  0.00      CHAM  
ATOM   3646  O   VAL C 127      98.900  50.720  70.610  0.00  0.00      CHAM  
ATOM   3647  N   ILE C 128      99.040  48.780  69.490  0.00  0.00      CHAM  
ATOM   3648  HN  ILE C 128      99.130  48.330  68.610  0.00  0.00      CHAM  
ATOM   3649  CA  ILE C 128      98.610  47.970  70.630  0.00  0.00      CHAM  
ATOM   3650  HA  ILE C 128      97.730  48.520  70.940  0.00  0.00      CHAM  
ATOM   3651  CB  ILE C 128      98.270  46.530  70.210  0.00  0.00      CHAM  
ATOM   3652  HB  ILE C 128      99.040  46.150  69.500  0.00  0.00      CHAM  
ATOM   3653  CG2 ILE C 128      98.230  45.530  71.410  0.00  0.00      CHAM  
ATOM   3654 HG21 ILE C 128      99.260  45.450  71.790  0.00  0.00      CHAM  
ATOM   3655 HG22 ILE C 128      97.610  45.910  72.250  0.00  0.00      CHAM  
ATOM   3656 HG23 ILE C 128      97.950  44.500  71.090  0.00  0.00      CHAM  
ATOM   3657  CG1 ILE C 128      96.910  46.560  69.560  0.00  0.00      CHAM  
ATOM   3658 HG11 ILE C 128      96.070  46.950  70.170  0.00  0.00      CHAM  
ATOM   3659 HG12 ILE C 128      96.940  47.220  68.650  0.00  0.00      CHAM  
ATOM   3660  CD  ILE C 128      96.350  45.210  68.940  0.00  0.00      CHAM  
ATOM   3661  HD1 ILE C 128      95.280  45.280  68.640  0.00  0.00      CHAM  
ATOM   3662  HD2 ILE C 128      96.900  44.990  67.990  0.00  0.00      CHAM  
ATOM   3663  HD3 ILE C 128      96.360  44.390  69.690  0.00  0.00      CHAM  
ATOM   3664  C   ILE C 128      99.590  48.010  71.750  0.00  0.00      CHAM  
ATOM   3665  O   ILE C 128      99.220  48.070  72.900  0.00  0.00      CHAM  
ATOM   3666  N   GLY C 129     100.910  48.190  71.530  0.00  0.00      CHAM  
ATOM   3667  HN  GLY C 129     101.200  48.010  70.600  0.00  0.00      CHAM  
ATOM   3668  CA  GLY C 129     101.960  48.370  72.540  0.00  0.00      CHAM  
ATOM   3669  HA1 GLY C 129     102.870  48.530  71.990  0.00  0.00      CHAM  
ATOM   3670  HA2 GLY C 129     101.950  47.510  73.190  0.00  0.00      CHAM  
ATOM   3671  C   GLY C 129     101.690  49.570  73.330  0.00  0.00      CHAM  
ATOM   3672  O   GLY C 129     101.980  49.630  74.530  0.00  0.00      CHAM  
ATOM   3673  N   VAL C 130     101.150  50.660  72.690  0.00  0.00      CHAM  
ATOM   3674  HN  VAL C 130     100.930  50.560  71.710  0.00  0.00      CHAM  
ATOM   3675  CA  VAL C 130     100.990  51.920  73.370  0.00  0.00      CHAM  
ATOM   3676  HA  VAL C 130     101.870  52.140  73.940  0.00  0.00      CHAM  
ATOM   3677  CB  VAL C 130     100.810  53.070  72.300  0.00  0.00      CHAM  
ATOM   3678  HB  VAL C 130     101.120  52.580  71.360  0.00  0.00      CHAM  
ATOM   3679  CG1 VAL C 130      99.460  53.810  72.300  0.00  0.00      CHAM  
ATOM   3680 HG11 VAL C 130      99.560  54.640  71.570  0.00  0.00      CHAM  
ATOM   3681 HG12 VAL C 130      98.750  53.040  71.950  0.00  0.00      CHAM  
ATOM   3682 HG13 VAL C 130      99.270  54.150  73.340  0.00  0.00      CHAM  
ATOM   3683  CG2 VAL C 130     101.930  54.080  72.620  0.00  0.00      CHAM  
ATOM   3684 HG21 VAL C 130     101.740  55.130  72.320  0.00  0.00      CHAM  
ATOM   3685 HG22 VAL C 130     102.120  54.190  73.720  0.00  0.00      CHAM  
ATOM   3686 HG23 VAL C 130     102.870  53.830  72.090  0.00  0.00      CHAM  
ATOM   3687  C   VAL C 130      99.840  51.890  74.340  0.00  0.00      CHAM  
ATOM   3688  O   VAL C 130      99.910  52.690  75.240  0.00  0.00      CHAM  
ATOM   3689  N   PHE C 131      98.850  50.980  74.260  0.00  0.00      CHAM  
ATOM   3690  HN  PHE C 131      98.940  50.310  73.540  0.00  0.00      CHAM  
ATOM   3691  CA  PHE C 131      97.600  50.980  75.030  0.00  0.00      CHAM  
ATOM   3692  HA  PHE C 131      97.440  51.960  75.450  0.00  0.00      CHAM  
ATOM   3693  CB  PHE C 131      96.350  50.580  74.240  0.00  0.00      CHAM  
ATOM   3694  HB1 PHE C 131      96.540  49.640  73.670  0.00  0.00      CHAM  
ATOM   3695  HB2 PHE C 131      95.460  50.380  74.880  0.00  0.00      CHAM  
ATOM   3696  CG  PHE C 131      96.020  51.540  73.190  0.00  0.00      CHAM  
ATOM   3697  CD1 PHE C 131      95.800  52.950  73.520  0.00  0.00      CHAM  
ATOM   3698  HD1 PHE C 131      95.900  53.200  74.560  0.00  0.00      CHAM  
ATOM   3699  CE1 PHE C 131      95.240  53.870  72.600  0.00  0.00      CHAM  
ATOM   3700  HE1 PHE C 131      95.020  54.910  72.770  0.00  0.00      CHAM  
ATOM   3701  CZ  PHE C 131      95.120  53.390  71.290  0.00  0.00      CHAM  
ATOM   3702  HZ  PHE C 131      94.790  54.040  70.510  0.00  0.00      CHAM  
ATOM   3703  CD2 PHE C 131      95.820  51.100  71.850  0.00  0.00      CHAM  
ATOM   3704  HD2 PHE C 131      95.950  50.060  71.570  0.00  0.00      CHAM  
ATOM   3705  CE2 PHE C 131      95.420  52.060  70.980  0.00  0.00      CHAM  
ATOM   3706  HE2 PHE C 131      95.250  51.790  69.950  0.00  0.00      CHAM  
ATOM   3707  C   PHE C 131      97.850  50.080  76.220  0.00  0.00      CHAM  
ATOM   3708  O   PHE C 131      97.180  50.040  77.220  0.00  0.00      CHAM  
ATOM   3709  N   LEU C 132      99.020  49.390  76.210  0.00  0.00      CHAM  
ATOM   3710  HN  LEU C 132      99.520  49.380  75.340  0.00  0.00      CHAM  
ATOM   3711  CA  LEU C 132      99.320  48.550  77.230  0.00  0.00      CHAM  
ATOM   3712  HA  LEU C 132      98.570  48.420  78.010  0.00  0.00      CHAM  
ATOM   3713  CB  LEU C 132      99.600  47.060  76.710  0.00  0.00      CHAM  
ATOM   3714  HB1 LEU C 132     100.530  47.090  76.100  0.00  0.00      CHAM  
ATOM   3715  HB2 LEU C 132      99.690  46.370  77.570  0.00  0.00      CHAM  
ATOM   3716  CG  LEU C 132      98.400  46.460  75.890  0.00  0.00      CHAM  
ATOM   3717  HG  LEU C 132      98.190  47.230  75.110  0.00  0.00      CHAM  
ATOM   3718  CD1 LEU C 132      98.650  45.100  75.260  0.00  0.00      CHAM  
ATOM   3719 HD11 LEU C 132      99.520  45.250  74.570  0.00  0.00      CHAM  
ATOM   3720 HD12 LEU C 132      98.900  44.290  75.980  0.00  0.00      CHAM  
ATOM   3721 HD13 LEU C 132      97.800  44.880  74.580  0.00  0.00      CHAM  
ATOM   3722  CD2 LEU C 132      97.050  46.450  76.730  0.00  0.00      CHAM  
ATOM   3723 HD21 LEU C 132      97.430  45.950  77.650  0.00  0.00      CHAM  
ATOM   3724 HD22 LEU C 132      96.660  47.460  76.980  0.00  0.00      CHAM  
ATOM   3725 HD23 LEU C 132      96.310  45.840  76.170  0.00  0.00      CHAM  
ATOM   3726  C   LEU C 132     100.440  49.130  78.070  0.00  0.00      CHAM  
ATOM   3727  O   LEU C 132     100.420  48.910  79.320  0.00  0.00      CHAM  
ATOM   3728  N   ALA C 133     101.440  49.830  77.400  0.00  0.00      CHAM  
ATOM   3729  HN  ALA C 133     101.350  49.940  76.410  0.00  0.00      CHAM  
ATOM   3730  CA  ALA C 133     102.600  50.440  78.140  0.00  0.00      CHAM  
ATOM   3731  HA  ALA C 133     103.040  49.640  78.720  0.00  0.00      CHAM  
ATOM   3732  CB  ALA C 133     103.620  51.010  77.120  0.00  0.00      CHAM  
ATOM   3733  HB1 ALA C 133     103.120  51.890  76.660  0.00  0.00      CHAM  
ATOM   3734  HB2 ALA C 133     104.590  51.330  77.530  0.00  0.00      CHAM  
ATOM   3735  HB3 ALA C 133     103.910  50.230  76.380  0.00  0.00      CHAM  
ATOM   3736  C   ALA C 133     102.320  51.460  79.230  0.00  0.00      CHAM  
ATOM   3737  O   ALA C 133     102.100  52.660  78.960  0.00  0.00      CHAM  
ATOM   3738  N   ILE C 134     102.390  51.010  80.470  0.00  0.00      CHAM  
ATOM   3739  HN  ILE C 134     102.530  50.030  80.580  0.00  0.00      CHAM  
ATOM   3740  CA  ILE C 134     102.370  51.770  81.700  0.00  0.00      CHAM  
ATOM   3741  HA  ILE C 134     101.510  52.420  81.590  0.00  0.00      CHAM  
ATOM   3742  CB  ILE C 134     102.010  50.890  82.880  0.00  0.00      CHAM  
ATOM   3743  HB  ILE C 134     102.730  50.050  83.030  0.00  0.00      CHAM  
ATOM   3744  CG2 ILE C 134     102.060  51.730  84.170  0.00  0.00      CHAM  
ATOM   3745 HG21 ILE C 134     101.450  51.350  85.020  0.00  0.00      CHAM  
ATOM   3746 HG22 ILE C 134     103.120  51.920  84.460  0.00  0.00      CHAM  
ATOM   3747 HG23 ILE C 134     101.790  52.770  83.890  0.00  0.00      CHAM  
ATOM   3748  CG1 ILE C 134     100.680  50.230  82.770  0.00  0.00      CHAM  
ATOM   3749 HG11 ILE C 134     100.690  49.320  82.120  0.00  0.00      CHAM  
ATOM   3750 HG12 ILE C 134     100.440  49.750  83.740  0.00  0.00      CHAM  
ATOM   3751  CD  ILE C 134      99.460  51.120  82.370  0.00  0.00      CHAM  
ATOM   3752  HD1 ILE C 134      99.490  52.080  82.930  0.00  0.00      CHAM  
ATOM   3753  HD2 ILE C 134      99.520  51.220  81.260  0.00  0.00      CHAM  
ATOM   3754  HD3 ILE C 134      98.570  50.470  82.480  0.00  0.00      CHAM  
ATOM   3755  C   ILE C 134     103.530  52.660  81.960  0.00  0.00      CHAM  
ATOM   3756  O   ILE C 134     103.370  53.800  82.340  0.00  0.00      CHAM  
ATOM   3757  N   ASP C 135     104.720  52.150  81.680  0.00  0.00      CHAM  
ATOM   3758  HN  ASP C 135     104.660  51.220  81.320  0.00  0.00      CHAM  
ATOM   3759  CA  ASP C 135     105.970  52.850  81.730  0.00  0.00      CHAM  
ATOM   3760  HA  ASP C 135     105.970  53.370  82.680  0.00  0.00      CHAM  
ATOM   3761  CB  ASP C 135     107.170  51.850  81.580  0.00  0.00      CHAM  
ATOM   3762  HB1 ASP C 135     107.140  51.080  82.380  0.00  0.00      CHAM  
ATOM   3763  HB2 ASP C 135     107.240  51.380  80.570  0.00  0.00      CHAM  
ATOM   3764  CG  ASP C 135     108.450  52.620  81.730  0.00  0.00      CHAM  
ATOM   3765  OD1 ASP C 135     109.050  53.220  80.830  0.00  0.00      CHAM  
ATOM   3766  OD2 ASP C 135     109.080  52.540  83.020  0.00  0.00      CHAM  
ATOM   3767  HD2 ASP C 135     108.650  52.000  83.690  0.00  0.00      CHAM  
ATOM   3768  C   ASP C 135     106.000  53.980  80.640  0.00  0.00      CHAM  
ATOM   3769  O   ASP C 135     105.740  53.750  79.440  0.00  0.00      CHAM  
ATOM   3770  N   MET C 136     106.310  55.190  81.150  0.00  0.00      CHAM  
ATOM   3771  HN  MET C 136     106.560  55.270  82.110  0.00  0.00      CHAM  
ATOM   3772  CA  MET C 136     106.290  56.360  80.310  0.00  0.00      CHAM  
ATOM   3773  HA  MET C 136     105.390  56.370  79.710  0.00  0.00      CHAM  
ATOM   3774  CB  MET C 136     106.490  57.680  81.210  0.00  0.00      CHAM  
ATOM   3775  HB1 MET C 136     107.350  57.680  81.920  0.00  0.00      CHAM  
ATOM   3776  HB2 MET C 136     106.670  58.480  80.460  0.00  0.00      CHAM  
ATOM   3777  CG  MET C 136     105.150  57.880  81.940  0.00  0.00      CHAM  
ATOM   3778  HG1 MET C 136     104.290  57.520  81.350  0.00  0.00      CHAM  
ATOM   3779  HG2 MET C 136     105.070  57.090  82.720  0.00  0.00      CHAM  
ATOM   3780  SD  MET C 136     104.960  59.470  82.720  0.00  0.00      CHAM  
ATOM   3781  CE  MET C 136     103.970  60.270  81.400  0.00  0.00      CHAM  
ATOM   3782  HE1 MET C 136     103.780  61.300  81.770  0.00  0.00      CHAM  
ATOM   3783  HE2 MET C 136     104.480  60.450  80.430  0.00  0.00      CHAM  
ATOM   3784  HE3 MET C 136     103.010  59.740  81.220  0.00  0.00      CHAM  
ATOM   3785  C   MET C 136     107.390  56.220  79.200  0.00  0.00      CHAM  
ATOM   3786  O   MET C 136     107.160  56.630  78.040  0.00  0.00      CHAM  
ATOM   3787  N   PHE C 137     108.610  55.660  79.370  0.00  0.00      CHAM  
ATOM   3788  HN  PHE C 137     108.790  55.020  80.110  0.00  0.00      CHAM  
ATOM   3789  CA  PHE C 137     109.590  55.510  78.310  0.00  0.00      CHAM  
ATOM   3790  HA  PHE C 137     109.610  56.400  77.710  0.00  0.00      CHAM  
ATOM   3791  CB  PHE C 137     111.040  55.290  78.890  0.00  0.00      CHAM  
ATOM   3792  HB1 PHE C 137     111.230  56.200  79.500  0.00  0.00      CHAM  
ATOM   3793  HB2 PHE C 137     111.040  54.470  79.630  0.00  0.00      CHAM  
ATOM   3794  CG  PHE C 137     112.070  55.330  77.840  0.00  0.00      CHAM  
ATOM   3795  CD1 PHE C 137     112.890  56.480  77.540  0.00  0.00      CHAM  
ATOM   3796  HD1 PHE C 137     112.660  57.440  77.980  0.00  0.00      CHAM  
ATOM   3797  CE1 PHE C 137     113.920  56.490  76.610  0.00  0.00      CHAM  
ATOM   3798  HE1 PHE C 137     114.410  57.440  76.480  0.00  0.00      CHAM  
ATOM   3799  CZ  PHE C 137     114.340  55.230  75.990  0.00  0.00      CHAM  
ATOM   3800  HZ  PHE C 137     115.120  55.060  75.260  0.00  0.00      CHAM  
ATOM   3801  CD2 PHE C 137     112.540  54.090  77.190  0.00  0.00      CHAM  
ATOM   3802  HD2 PHE C 137     112.050  53.180  77.510  0.00  0.00      CHAM  
ATOM   3803  CE2 PHE C 137     113.550  54.040  76.280  0.00  0.00      CHAM  
ATOM   3804  HE2 PHE C 137     113.950  53.090  75.940  0.00  0.00      CHAM  
ATOM   3805  C   PHE C 137     109.180  54.380  77.360  0.00  0.00      CHAM  
ATOM   3806  O   PHE C 137     109.380  54.490  76.150  0.00  0.00      CHAM  
ATOM   3807  N   LEU C 138     108.560  53.270  77.860  0.00  0.00      CHAM  
ATOM   3808  HN  LEU C 138     108.350  53.010  78.800  0.00  0.00      CHAM  
ATOM   3809  CA  LEU C 138     108.090  52.290  76.940  0.00  0.00      CHAM  
ATOM   3810  HA  LEU C 138     108.940  52.020  76.320  0.00  0.00      CHAM  
ATOM   3811  CB  LEU C 138     107.780  51.050  77.840  0.00  0.00      CHAM  
ATOM   3812  HB1 LEU C 138     108.750  50.770  78.290  0.00  0.00      CHAM  
ATOM   3813  HB2 LEU C 138     107.110  51.490  78.610  0.00  0.00      CHAM  
ATOM   3814  CG  LEU C 138     107.140  49.820  77.250  0.00  0.00      CHAM  
ATOM   3815  HG  LEU C 138     106.240  50.060  76.640  0.00  0.00      CHAM  
ATOM   3816  CD1 LEU C 138     108.220  49.260  76.310  0.00  0.00      CHAM  
ATOM   3817 HD11 LEU C 138     107.620  48.670  75.580  0.00  0.00      CHAM  
ATOM   3818 HD12 LEU C 138     108.800  50.020  75.750  0.00  0.00      CHAM  
ATOM   3819 HD13 LEU C 138     108.880  48.650  76.950  0.00  0.00      CHAM  
ATOM   3820  CD2 LEU C 138     106.620  48.870  78.320  0.00  0.00      CHAM  
ATOM   3821 HD21 LEU C 138     107.430  48.580  79.030  0.00  0.00      CHAM  
ATOM   3822 HD22 LEU C 138     105.780  49.310  78.890  0.00  0.00      CHAM  
ATOM   3823 HD23 LEU C 138     106.260  47.930  77.830  0.00  0.00      CHAM  
ATOM   3824  C   LEU C 138     106.890  52.870  76.160  0.00  0.00      CHAM  
ATOM   3825  O   LEU C 138     106.700  52.620  74.990  0.00  0.00      CHAM  
ATOM   3826  N   PHE C 139     106.020  53.750  76.760  0.00  0.00      CHAM  
ATOM   3827  HN  PHE C 139     106.010  53.940  77.740  0.00  0.00      CHAM  
ATOM   3828  CA  PHE C 139     105.040  54.450  76.000  0.00  0.00      CHAM  
ATOM   3829  HA  PHE C 139     104.510  53.710  75.430  0.00  0.00      CHAM  
ATOM   3830  CB  PHE C 139     104.020  55.120  76.990  0.00  0.00      CHAM  
ATOM   3831  HB1 PHE C 139     103.370  54.280  77.300  0.00  0.00      CHAM  
ATOM   3832  HB2 PHE C 139     104.550  55.620  77.820  0.00  0.00      CHAM  
ATOM   3833  CG  PHE C 139     103.070  56.150  76.320  0.00  0.00      CHAM  
ATOM   3834  CD1 PHE C 139     101.770  55.720  76.000  0.00  0.00      CHAM  
ATOM   3835  HD1 PHE C 139     101.530  54.660  76.020  0.00  0.00      CHAM  
ATOM   3836  CE1 PHE C 139     100.810  56.670  75.600  0.00  0.00      CHAM  
ATOM   3837  HE1 PHE C 139      99.810  56.280  75.480  0.00  0.00      CHAM  
ATOM   3838  CZ  PHE C 139     101.110  58.020  75.580  0.00  0.00      CHAM  
ATOM   3839  HZ  PHE C 139     100.350  58.730  75.290  0.00  0.00      CHAM  
ATOM   3840  CD2 PHE C 139     103.400  57.500  76.210  0.00  0.00      CHAM  
ATOM   3841  HD2 PHE C 139     104.420  57.760  76.470  0.00  0.00      CHAM  
ATOM   3842  CE2 PHE C 139     102.450  58.440  75.850  0.00  0.00      CHAM  
ATOM   3843  HE2 PHE C 139     102.750  59.460  75.740  0.00  0.00      CHAM  
ATOM   3844  C   PHE C 139     105.530  55.380  74.840  0.00  0.00      CHAM  
ATOM   3845  O   PHE C 139     105.170  55.360  73.680  0.00  0.00      CHAM  
ATOM   3846  N   PHE C 140     106.540  56.160  75.220  0.00  0.00      CHAM  
ATOM   3847  HN  PHE C 140     106.890  56.270  76.150  0.00  0.00      CHAM  
ATOM   3848  CA  PHE C 140     107.420  56.810  74.230  0.00  0.00      CHAM  
ATOM   3849  HA  PHE C 140     106.760  57.510  73.720  0.00  0.00      CHAM  
ATOM   3850  CB  PHE C 140     108.460  57.600  75.050  0.00  0.00      CHAM  
ATOM   3851  HB1 PHE C 140     108.030  58.460  75.610  0.00  0.00      CHAM  
ATOM   3852  HB2 PHE C 140     108.960  56.910  75.770  0.00  0.00      CHAM  
ATOM   3853  CG  PHE C 140     109.580  58.060  74.150  0.00  0.00      CHAM  
ATOM   3854  CD1 PHE C 140     109.490  59.280  73.510  0.00  0.00      CHAM  
ATOM   3855  HD1 PHE C 140     108.650  59.940  73.610  0.00  0.00      CHAM  
ATOM   3856  CE1 PHE C 140     110.640  59.720  72.820  0.00  0.00      CHAM  
ATOM   3857  HE1 PHE C 140     110.560  60.680  72.340  0.00  0.00      CHAM  
ATOM   3858  CZ  PHE C 140     111.870  59.060  72.770  0.00  0.00      CHAM  
ATOM   3859  HZ  PHE C 140     112.680  59.330  72.110  0.00  0.00      CHAM  
ATOM   3860  CD2 PHE C 140     110.780  57.300  74.110  0.00  0.00      CHAM  
ATOM   3861  HD2 PHE C 140     110.920  56.350  74.610  0.00  0.00      CHAM  
ATOM   3862  CE2 PHE C 140     111.840  57.800  73.360  0.00  0.00      CHAM  
ATOM   3863  HE2 PHE C 140     112.720  57.190  73.170  0.00  0.00      CHAM  
ATOM   3864  C   PHE C 140     107.990  55.850  73.150  0.00  0.00      CHAM  
ATOM   3865  O   PHE C 140     107.920  55.940  71.970  0.00  0.00      CHAM  
ATOM   3866  N   PHE C 141     108.470  54.650  73.540  0.00  0.00      CHAM  
ATOM   3867  HN  PHE C 141     108.510  54.500  74.520  0.00  0.00      CHAM  
ATOM   3868  CA  PHE C 141     109.110  53.630  72.670  0.00  0.00      CHAM  
ATOM   3869  HA  PHE C 141     109.880  54.130  72.120  0.00  0.00      CHAM  
ATOM   3870  CB  PHE C 141     109.700  52.460  73.530  0.00  0.00      CHAM  
ATOM   3871  HB1 PHE C 141     110.200  53.040  74.330  0.00  0.00      CHAM  
ATOM   3872  HB2 PHE C 141     108.860  51.840  73.910  0.00  0.00      CHAM  
ATOM   3873  CG  PHE C 141     110.700  51.570  72.760  0.00  0.00      CHAM  
ATOM   3874  CD1 PHE C 141     110.360  50.300  72.390  0.00  0.00      CHAM  
ATOM   3875  HD1 PHE C 141     109.360  49.980  72.680  0.00  0.00      CHAM  
ATOM   3876  CE1 PHE C 141     111.140  49.420  71.590  0.00  0.00      CHAM  
ATOM   3877  HE1 PHE C 141     110.930  48.430  71.210  0.00  0.00      CHAM  
ATOM   3878  CZ  PHE C 141     112.520  49.880  71.340  0.00  0.00      CHAM  
ATOM   3879  HZ  PHE C 141     113.170  49.170  70.830  0.00  0.00      CHAM  
ATOM   3880  CD2 PHE C 141     112.030  51.990  72.480  0.00  0.00      CHAM  
ATOM   3881  HD2 PHE C 141     112.390  52.950  72.820  0.00  0.00      CHAM  
ATOM   3882  CE2 PHE C 141     112.930  51.130  71.800  0.00  0.00      CHAM  
ATOM   3883  HE2 PHE C 141     113.910  51.500  71.560  0.00  0.00      CHAM  
ATOM   3884  C   PHE C 141     108.200  53.050  71.650  0.00  0.00      CHAM  
ATOM   3885  O   PHE C 141     108.530  52.920  70.500  0.00  0.00      CHAM  
ATOM   3886  N   PHE C 142     107.000  52.770  72.040  0.00  0.00      CHAM  
ATOM   3887  HN  PHE C 142     106.800  52.700  73.010  0.00  0.00      CHAM  
ATOM   3888  CA  PHE C 142     105.900  52.450  71.140  0.00  0.00      CHAM  
ATOM   3889  HA  PHE C 142     106.350  51.830  70.370  0.00  0.00      CHAM  
ATOM   3890  CB  PHE C 142     104.750  51.820  71.910  0.00  0.00      CHAM  
ATOM   3891  HB1 PHE C 142     104.660  52.540  72.750  0.00  0.00      CHAM  
ATOM   3892  HB2 PHE C 142     103.740  51.840  71.440  0.00  0.00      CHAM  
ATOM   3893  CG  PHE C 142     105.070  50.500  72.460  0.00  0.00      CHAM  
ATOM   3894  CD1 PHE C 142     104.980  50.220  73.840  0.00  0.00      CHAM  
ATOM   3895  HD1 PHE C 142     104.800  51.040  74.510  0.00  0.00      CHAM  
ATOM   3896  CE1 PHE C 142     105.170  48.950  74.330  0.00  0.00      CHAM  
ATOM   3897  HE1 PHE C 142     105.010  48.610  75.340  0.00  0.00      CHAM  
ATOM   3898  CZ  PHE C 142     105.550  47.910  73.530  0.00  0.00      CHAM  
ATOM   3899  HZ  PHE C 142     105.790  46.910  73.860  0.00  0.00      CHAM  
ATOM   3900  CD2 PHE C 142     105.410  49.500  71.630  0.00  0.00      CHAM  
ATOM   3901  HD2 PHE C 142     105.350  49.770  70.590  0.00  0.00      CHAM  
ATOM   3902  CE2 PHE C 142     105.680  48.180  72.110  0.00  0.00      CHAM  
ATOM   3903  HE2 PHE C 142     105.980  47.400  71.410  0.00  0.00      CHAM  
ATOM   3904  C   PHE C 142     105.340  53.650  70.330  0.00  0.00      CHAM  
ATOM   3905  O   PHE C 142     104.910  53.530  69.160  0.00  0.00      CHAM  
ATOM   3906  N   TRP C 143     105.400  54.900  70.910  0.00  0.00      CHAM  
ATOM   3907  HN  TRP C 143     105.680  54.950  71.860  0.00  0.00      CHAM  
ATOM   3908  CA  TRP C 143     105.040  56.150  70.190  0.00  0.00      CHAM  
ATOM   3909  HA  TRP C 143     104.060  55.970  69.770  0.00  0.00      CHAM  
ATOM   3910  CB  TRP C 143     105.080  57.410  71.220  0.00  0.00      CHAM  
ATOM   3911  HB1 TRP C 143     104.580  57.080  72.150  0.00  0.00      CHAM  
ATOM   3912  HB2 TRP C 143     106.140  57.590  71.480  0.00  0.00      CHAM  
ATOM   3913  CG  TRP C 143     104.510  58.650  70.660  0.00  0.00      CHAM  
ATOM   3914  CD1 TRP C 143     105.130  59.720  70.210  0.00  0.00      CHAM  
ATOM   3915  HD1 TRP C 143     106.170  59.740  69.920  0.00  0.00      CHAM  
ATOM   3916  NE1 TRP C 143     104.290  60.740  70.010  0.00  0.00      CHAM  
ATOM   3917  HE1 TRP C 143     104.540  61.670  69.820  0.00  0.00      CHAM  
ATOM   3918  CE2 TRP C 143     103.030  60.420  70.390  0.00  0.00      CHAM  
ATOM   3919  CD2 TRP C 143     103.160  59.110  70.920  0.00  0.00      CHAM  
ATOM   3920  CE3 TRP C 143     101.960  58.550  71.440  0.00  0.00      CHAM  
ATOM   3921  HE3 TRP C 143     102.080  57.660  72.020  0.00  0.00      CHAM  
ATOM   3922  CZ3 TRP C 143     100.760  59.240  71.460  0.00  0.00      CHAM  
ATOM   3923  HZ3 TRP C 143      99.870  58.890  71.980  0.00  0.00      CHAM  
ATOM   3924  CZ2 TRP C 143     101.860  61.160  70.360  0.00  0.00      CHAM  
ATOM   3925  HZ2 TRP C 143     101.910  62.200  70.070  0.00  0.00      CHAM  
ATOM   3926  CH2 TRP C 143     100.740  60.500  70.810  0.00  0.00      CHAM  
ATOM   3927  HH2 TRP C 143      99.790  61.000  70.900  0.00  0.00      CHAM  
ATOM   3928  C   TRP C 143     106.010  56.400  69.010  0.00  0.00      CHAM  
ATOM   3929  O   TRP C 143     105.620  56.790  67.930  0.00  0.00      CHAM  
ATOM   3930  N   GLU C 144     107.270  56.130  69.240  0.00  0.00      CHAM  
ATOM   3931  HN  GLU C 144     107.610  56.010  70.170  0.00  0.00      CHAM  
ATOM   3932  CA  GLU C 144     108.320  56.250  68.270  0.00  0.00      CHAM  
ATOM   3933  HA  GLU C 144     108.130  57.150  67.710  0.00  0.00      CHAM  
ATOM   3934  CB  GLU C 144     109.710  56.160  68.980  0.00  0.00      CHAM  
ATOM   3935  HB1 GLU C 144     109.670  55.250  69.630  0.00  0.00      CHAM  
ATOM   3936  HB2 GLU C 144     110.610  56.010  68.360  0.00  0.00      CHAM  
ATOM   3937  CG  GLU C 144     109.980  57.350  69.950  0.00  0.00      CHAM  
ATOM   3938  HG1 GLU C 144     109.120  57.570  70.610  0.00  0.00      CHAM  
ATOM   3939  HG2 GLU C 144     110.790  57.080  70.670  0.00  0.00      CHAM  
ATOM   3940  CD  GLU C 144     110.310  58.610  69.130  0.00  0.00      CHAM  
ATOM   3941  OE1 GLU C 144     111.100  58.740  68.210  0.00  0.00      CHAM  
ATOM   3942  OE2 GLU C 144     109.720  59.750  69.560  0.00  0.00      CHAM  
ATOM   3943  HE2 GLU C 144     110.180  60.460  69.100  0.00  0.00      CHAM  
ATOM   3944  C   GLU C 144     108.420  55.050  67.320  0.00  0.00      CHAM  
ATOM   3945  O   GLU C 144     108.640  55.320  66.120  0.00  0.00      CHAM  
ATOM   3946  N   MET C 145     108.180  53.830  67.740  0.00  0.00      CHAM  
ATOM   3947  HN  MET C 145     107.730  53.730  68.630  0.00  0.00      CHAM  
ATOM   3948  CA  MET C 145     108.490  52.540  67.040  0.00  0.00      CHAM  
ATOM   3949  HA  MET C 145     109.560  52.630  66.940  0.00  0.00      CHAM  
ATOM   3950  CB  MET C 145     108.300  51.300  67.970  0.00  0.00      CHAM  
ATOM   3951  HB1 MET C 145     109.150  51.430  68.690  0.00  0.00      CHAM  
ATOM   3952  HB2 MET C 145     107.320  51.330  68.470  0.00  0.00      CHAM  
ATOM   3953  CG  MET C 145     108.500  50.000  67.200  0.00  0.00      CHAM  
ATOM   3954  HG1 MET C 145     109.210  50.140  66.360  0.00  0.00      CHAM  
ATOM   3955  HG2 MET C 145     109.140  49.310  67.810  0.00  0.00      CHAM  
ATOM   3956  SD  MET C 145     106.920  49.270  66.480  0.00  0.00      CHAM  
ATOM   3957  CE  MET C 145     108.110  48.160  65.450  0.00  0.00      CHAM  
ATOM   3958  HE1 MET C 145     107.560  47.240  65.210  0.00  0.00      CHAM  
ATOM   3959  HE2 MET C 145     108.360  48.740  64.520  0.00  0.00      CHAM  
ATOM   3960  HE3 MET C 145     109.040  48.000  66.030  0.00  0.00      CHAM  
ATOM   3961  C   MET C 145     107.910  52.320  65.690  0.00  0.00      CHAM  
ATOM   3962  O   MET C 145     108.490  51.980  64.690  0.00  0.00      CHAM  
ATOM   3963  N   MET C 146     106.630  52.600  65.610  0.00  0.00      CHAM  
ATOM   3964  HN  MET C 146     106.130  52.950  66.410  0.00  0.00      CHAM  
ATOM   3965  CA  MET C 146     105.870  52.350  64.450  0.00  0.00      CHAM  
ATOM   3966  HA  MET C 146     106.210  51.360  64.170  0.00  0.00      CHAM  
ATOM   3967  CB  MET C 146     104.380  52.550  64.890  0.00  0.00      CHAM  
ATOM   3968  HB1 MET C 146     103.880  52.530  63.910  0.00  0.00      CHAM  
ATOM   3969  HB2 MET C 146     104.010  51.700  65.510  0.00  0.00      CHAM  
ATOM   3970  CG  MET C 146     104.070  53.880  65.630  0.00  0.00      CHAM  
ATOM   3971  HG1 MET C 146     104.630  53.970  66.580  0.00  0.00      CHAM  
ATOM   3972  HG2 MET C 146     104.320  54.720  64.950  0.00  0.00      CHAM  
ATOM   3973  SD  MET C 146     102.320  54.190  66.010  0.00  0.00      CHAM  
ATOM   3974  CE  MET C 146     101.810  54.390  64.250  0.00  0.00      CHAM  
ATOM   3975  HE1 MET C 146     102.070  53.630  63.480  0.00  0.00      CHAM  
ATOM   3976  HE2 MET C 146     100.700  54.450  64.250  0.00  0.00      CHAM  
ATOM   3977  HE3 MET C 146     102.170  55.380  63.900  0.00  0.00      CHAM  
ATOM   3978  C   MET C 146     106.160  53.300  63.260  0.00  0.00      CHAM  
ATOM   3979  O   MET C 146     105.870  52.960  62.160  0.00  0.00      CHAM  
ATOM   3980  N   LEU C 147     106.770  54.460  63.500  0.00  0.00      CHAM  
ATOM   3981  HN  LEU C 147     107.060  54.670  64.430  0.00  0.00      CHAM  
ATOM   3982  CA  LEU C 147     106.980  55.550  62.530  0.00  0.00      CHAM  
ATOM   3983  HA  LEU C 147     106.050  55.720  62.000  0.00  0.00      CHAM  
ATOM   3984  CB  LEU C 147     107.390  56.890  63.260  0.00  0.00      CHAM  
ATOM   3985  HB1 LEU C 147     108.450  56.760  63.580  0.00  0.00      CHAM  
ATOM   3986  HB2 LEU C 147     107.290  57.810  62.660  0.00  0.00      CHAM  
ATOM   3987  CG  LEU C 147     106.440  57.210  64.410  0.00  0.00      CHAM  
ATOM   3988  HG  LEU C 147     106.270  56.290  65.000  0.00  0.00      CHAM  
ATOM   3989  CD1 LEU C 147     107.040  58.280  65.280  0.00  0.00      CHAM  
ATOM   3990 HD11 LEU C 147     107.490  59.090  64.660  0.00  0.00      CHAM  
ATOM   3991 HD12 LEU C 147     106.340  58.590  66.070  0.00  0.00      CHAM  
ATOM   3992 HD13 LEU C 147     107.900  57.880  65.860  0.00  0.00      CHAM  
ATOM   3993  CD2 LEU C 147     105.070  57.810  63.930  0.00  0.00      CHAM  
ATOM   3994 HD21 LEU C 147     105.340  58.760  63.410  0.00  0.00      CHAM  
ATOM   3995 HD22 LEU C 147     104.560  56.950  63.450  0.00  0.00      CHAM  
ATOM   3996 HD23 LEU C 147     104.440  57.990  64.830  0.00  0.00      CHAM  
ATOM   3997  C   LEU C 147     107.880  55.230  61.320  0.00  0.00      CHAM  
ATOM   3998  O   LEU C 147     107.440  55.590  60.220  0.00  0.00      CHAM  
ATOM   3999  N   VAL C 148     109.000  54.570  61.470  0.00  0.00      CHAM  
ATOM   4000  HN  VAL C 148     109.310  54.290  62.380  0.00  0.00      CHAM  
ATOM   4001  CA  VAL C 148     109.840  54.070  60.430  0.00  0.00      CHAM  
ATOM   4002  HA  VAL C 148     110.040  54.910  59.780  0.00  0.00      CHAM  
ATOM   4003  CB  VAL C 148     111.290  53.540  60.880  0.00  0.00      CHAM  
ATOM   4004  HB  VAL C 148     111.190  52.750  61.640  0.00  0.00      CHAM  
ATOM   4005  CG1 VAL C 148     112.120  52.930  59.720  0.00  0.00      CHAM  
ATOM   4006 HG11 VAL C 148     111.660  52.010  59.320  0.00  0.00      CHAM  
ATOM   4007 HG12 VAL C 148     112.080  53.640  58.850  0.00  0.00      CHAM  
ATOM   4008 HG13 VAL C 148     113.200  52.780  59.960  0.00  0.00      CHAM  
ATOM   4009  CG2 VAL C 148     112.140  54.680  61.370  0.00  0.00      CHAM  
ATOM   4010 HG21 VAL C 148     112.370  55.440  60.590  0.00  0.00      CHAM  
ATOM   4011 HG22 VAL C 148     111.650  55.320  62.130  0.00  0.00      CHAM  
ATOM   4012 HG23 VAL C 148     113.140  54.360  61.740  0.00  0.00      CHAM  
ATOM   4013  C   VAL C 148     109.100  53.060  59.550  0.00  0.00      CHAM  
ATOM   4014  O   VAL C 148     109.200  53.300  58.340  0.00  0.00      CHAM  
ATOM   4015  N   PRO C 149     108.420  51.980  59.960  0.00  0.00      CHAM  
ATOM   4016  CD  PRO C 149     108.570  51.230  61.200  0.00  0.00      CHAM  
ATOM   4017  HD1 PRO C 149     107.980  51.730  62.000  0.00  0.00      CHAM  
ATOM   4018  HD2 PRO C 149     109.650  51.140  61.450  0.00  0.00      CHAM  
ATOM   4019  CA  PRO C 149     107.420  51.330  59.160  0.00  0.00      CHAM  
ATOM   4020  HA  PRO C 149     108.010  50.830  58.400  0.00  0.00      CHAM  
ATOM   4021  CB  PRO C 149     106.780  50.280  60.060  0.00  0.00      CHAM  
ATOM   4022  HB1 PRO C 149     106.260  49.410  59.610  0.00  0.00      CHAM  
ATOM   4023  HB2 PRO C 149     106.020  50.810  60.680  0.00  0.00      CHAM  
ATOM   4024  CG  PRO C 149     107.930  49.840  60.920  0.00  0.00      CHAM  
ATOM   4025  HG1 PRO C 149     108.690  49.280  60.320  0.00  0.00      CHAM  
ATOM   4026  HG2 PRO C 149     107.710  49.310  61.880  0.00  0.00      CHAM  
ATOM   4027  C   PRO C 149     106.380  52.110  58.470  0.00  0.00      CHAM  
ATOM   4028  O   PRO C 149     105.970  51.850  57.370  0.00  0.00      CHAM  
ATOM   4029  N   MET C 150     105.840  53.120  59.150  0.00  0.00      CHAM  
ATOM   4030  HN  MET C 150     106.150  53.330  60.070  0.00  0.00      CHAM  
ATOM   4031  CA  MET C 150     104.790  53.940  58.670  0.00  0.00      CHAM  
ATOM   4032  HA  MET C 150     103.980  53.310  58.350  0.00  0.00      CHAM  
ATOM   4033  CB  MET C 150     104.370  54.940  59.820  0.00  0.00      CHAM  
ATOM   4034  HB1 MET C 150     104.310  54.500  60.830  0.00  0.00      CHAM  
ATOM   4035  HB2 MET C 150     105.090  55.770  59.970  0.00  0.00      CHAM  
ATOM   4036  CG  MET C 150     103.000  55.570  59.470  0.00  0.00      CHAM  
ATOM   4037  HG1 MET C 150     102.740  56.330  60.230  0.00  0.00      CHAM  
ATOM   4038  HG2 MET C 150     103.020  56.040  58.470  0.00  0.00      CHAM  
ATOM   4039  SD  MET C 150     101.740  54.290  59.690  0.00  0.00      CHAM  
ATOM   4040  CE  MET C 150     100.600  55.320  58.790  0.00  0.00      CHAM  
ATOM   4041  HE1 MET C 150     100.900  55.500  57.740  0.00  0.00      CHAM  
ATOM   4042  HE2 MET C 150      99.560  54.930  58.730  0.00  0.00      CHAM  
ATOM   4043  HE3 MET C 150     100.510  56.350  59.190  0.00  0.00      CHAM  
ATOM   4044  C   MET C 150     105.060  54.780  57.440  0.00  0.00      CHAM  
ATOM   4045  O   MET C 150     104.230  54.970  56.550  0.00  0.00      CHAM  
ATOM   4046  N   TYR C 151     106.350  55.240  57.410  0.00  0.00      CHAM  
ATOM   4047  HN  TYR C 151     106.930  55.020  58.190  0.00  0.00      CHAM  
ATOM   4048  CA  TYR C 151     106.830  56.180  56.430  0.00  0.00      CHAM  
ATOM   4049  HA  TYR C 151     106.080  56.950  56.340  0.00  0.00      CHAM  
ATOM   4050  CB  TYR C 151     108.120  56.720  57.060  0.00  0.00      CHAM  
ATOM   4051  HB1 TYR C 151     107.810  57.260  57.990  0.00  0.00      CHAM  
ATOM   4052  HB2 TYR C 151     108.890  55.940  57.200  0.00  0.00      CHAM  
ATOM   4053  CG  TYR C 151     108.840  57.760  56.170  0.00  0.00      CHAM  
ATOM   4054  CD1 TYR C 151     108.460  59.130  56.310  0.00  0.00      CHAM  
ATOM   4055  HD1 TYR C 151     107.810  59.460  57.100  0.00  0.00      CHAM  
ATOM   4056  CE1 TYR C 151     108.960  60.090  55.420  0.00  0.00      CHAM  
ATOM   4057  HE1 TYR C 151     108.810  61.110  55.730  0.00  0.00      CHAM  
ATOM   4058  CZ  TYR C 151     109.760  59.680  54.330  0.00  0.00      CHAM  
ATOM   4059  OH  TYR C 151     110.180  60.660  53.430  0.00  0.00      CHAM  
ATOM   4060  HH  TYR C 151     109.900  61.500  53.810  0.00  0.00      CHAM  
ATOM   4061  CD2 TYR C 151     109.760  57.430  55.180  0.00  0.00      CHAM  
ATOM   4062  HD2 TYR C 151     110.010  56.390  55.020  0.00  0.00      CHAM  
ATOM   4063  CE2 TYR C 151     110.250  58.360  54.260  0.00  0.00      CHAM  
ATOM   4064  HE2 TYR C 151     110.990  58.150  53.500  0.00  0.00      CHAM  
ATOM   4065  C   TYR C 151     106.840  55.600  55.020  0.00  0.00      CHAM  
ATOM   4066  O   TYR C 151     106.300  56.120  54.060  0.00  0.00      CHAM  
ATOM   4067  N   PHE C 152     107.320  54.370  54.900  0.00  0.00      CHAM  
ATOM   4068  HN  PHE C 152     107.770  53.880  55.650  0.00  0.00      CHAM  
ATOM   4069  CA  PHE C 152     107.270  53.560  53.660  0.00  0.00      CHAM  
ATOM   4070  HA  PHE C 152     107.820  54.220  53.010  0.00  0.00      CHAM  
ATOM   4071  CB  PHE C 152     107.930  52.220  53.900  0.00  0.00      CHAM  
ATOM   4072  HB1 PHE C 152     107.470  51.710  54.770  0.00  0.00      CHAM  
ATOM   4073  HB2 PHE C 152     107.810  51.530  53.030  0.00  0.00      CHAM  
ATOM   4074  CG  PHE C 152     109.440  52.250  54.230  0.00  0.00      CHAM  
ATOM   4075  CD1 PHE C 152     110.290  52.740  53.250  0.00  0.00      CHAM  
ATOM   4076  HD1 PHE C 152     109.920  53.050  52.280  0.00  0.00      CHAM  
ATOM   4077  CE1 PHE C 152     111.690  52.710  53.460  0.00  0.00      CHAM  
ATOM   4078  HE1 PHE C 152     112.350  53.010  52.670  0.00  0.00      CHAM  
ATOM   4079  CZ  PHE C 152     112.220  52.490  54.740  0.00  0.00      CHAM  
ATOM   4080  HZ  PHE C 152     113.280  52.440  54.960  0.00  0.00      CHAM  
ATOM   4081  CD2 PHE C 152     109.930  51.950  55.490  0.00  0.00      CHAM  
ATOM   4082  HD2 PHE C 152     109.270  51.760  56.330  0.00  0.00      CHAM  
ATOM   4083  CE2 PHE C 152     111.290  52.200  55.790  0.00  0.00      CHAM  
ATOM   4084  HE2 PHE C 152     111.640  52.070  56.810  0.00  0.00      CHAM  
ATOM   4085  C   PHE C 152     105.890  53.280  53.160  0.00  0.00      CHAM  
ATOM   4086  O   PHE C 152     105.620  53.390  51.970  0.00  0.00      CHAM  
ATOM   4087  N   LEU C 153     104.950  52.900  54.050  0.00  0.00      CHAM  
ATOM   4088  HN  LEU C 153     105.280  52.870  54.990  0.00  0.00      CHAM  
ATOM   4089  CA  LEU C 153     103.580  52.680  53.610  0.00  0.00      CHAM  
ATOM   4090  HA  LEU C 153     103.520  51.980  52.780  0.00  0.00      CHAM  
ATOM   4091  CB  LEU C 153     102.820  52.140  54.900  0.00  0.00      CHAM  
ATOM   4092  HB1 LEU C 153     103.060  52.870  55.690  0.00  0.00      CHAM  
ATOM   4093  HB2 LEU C 153     101.720  52.190  54.760  0.00  0.00      CHAM  
ATOM   4094  CG  LEU C 153     103.160  50.730  55.360  0.00  0.00      CHAM  
ATOM   4095  HG  LEU C 153     104.240  50.700  55.640  0.00  0.00      CHAM  
ATOM   4096  CD1 LEU C 153     102.340  50.340  56.610  0.00  0.00      CHAM  
ATOM   4097 HD11 LEU C 153     101.720  51.200  56.940  0.00  0.00      CHAM  
ATOM   4098 HD12 LEU C 153     101.650  49.470  56.480  0.00  0.00      CHAM  
ATOM   4099 HD13 LEU C 153     102.990  49.990  57.440  0.00  0.00      CHAM  
ATOM   4100  CD2 LEU C 153     102.940  49.850  54.190  0.00  0.00      CHAM  
ATOM   4101 HD21 LEU C 153     103.910  49.860  53.660  0.00  0.00      CHAM  
ATOM   4102 HD22 LEU C 153     102.650  48.800  54.350  0.00  0.00      CHAM  
ATOM   4103 HD23 LEU C 153     102.160  50.170  53.470  0.00  0.00      CHAM  
ATOM   4104  C   LEU C 153     102.820  53.930  53.070  0.00  0.00      CHAM  
ATOM   4105  O   LEU C 153     101.850  53.770  52.340  0.00  0.00      CHAM  
ATOM   4106  N   ILE C 154     103.100  55.260  53.420  0.00  0.00      CHAM  
ATOM   4107  HN  ILE C 154     103.840  55.470  54.060  0.00  0.00      CHAM  
ATOM   4108  CA  ILE C 154     102.430  56.380  52.740  0.00  0.00      CHAM  
ATOM   4109  HA  ILE C 154     101.480  56.060  52.310  0.00  0.00      CHAM  
ATOM   4110  CB  ILE C 154     102.130  57.450  53.770  0.00  0.00      CHAM  
ATOM   4111  HB  ILE C 154     103.110  57.840  54.120  0.00  0.00      CHAM  
ATOM   4112  CG2 ILE C 154     101.570  58.750  53.150  0.00  0.00      CHAM  
ATOM   4113 HG21 ILE C 154     100.620  58.540  52.610  0.00  0.00      CHAM  
ATOM   4114 HG22 ILE C 154     101.270  59.560  53.860  0.00  0.00      CHAM  
ATOM   4115 HG23 ILE C 154     102.170  59.150  52.310  0.00  0.00      CHAM  
ATOM   4116  CG1 ILE C 154     101.400  56.950  55.010  0.00  0.00      CHAM  
ATOM   4117 HG11 ILE C 154     100.290  56.980  54.960  0.00  0.00      CHAM  
ATOM   4118 HG12 ILE C 154     101.630  55.880  55.220  0.00  0.00      CHAM  
ATOM   4119  CD  ILE C 154     101.910  57.720  56.190  0.00  0.00      CHAM  
ATOM   4120  HD1 ILE C 154     102.120  58.790  56.020  0.00  0.00      CHAM  
ATOM   4121  HD2 ILE C 154     101.240  57.770  57.080  0.00  0.00      CHAM  
ATOM   4122  HD3 ILE C 154     102.900  57.350  56.530  0.00  0.00      CHAM  
ATOM   4123  C   ILE C 154     103.220  56.770  51.540  0.00  0.00      CHAM  
ATOM   4124  O   ILE C 154     102.740  57.310  50.580  0.00  0.00      CHAM  
ATOM   4125  N   ALA C 155     104.560  56.560  51.470  0.00  0.00      CHAM  
ATOM   4126  HN  ALA C 155     105.040  56.140  52.240  0.00  0.00      CHAM  
ATOM   4127  CA  ALA C 155     105.430  57.010  50.370  0.00  0.00      CHAM  
ATOM   4128  HA  ALA C 155     105.010  57.980  50.140  0.00  0.00      CHAM  
ATOM   4129  CB  ALA C 155     106.740  57.310  50.990  0.00  0.00      CHAM  
ATOM   4130  HB1 ALA C 155     107.160  56.340  51.300  0.00  0.00      CHAM  
ATOM   4131  HB2 ALA C 155     107.480  57.870  50.370  0.00  0.00      CHAM  
ATOM   4132  HB3 ALA C 155     106.510  58.050  51.780  0.00  0.00      CHAM  
ATOM   4133  C   ALA C 155     105.490  56.100  49.190  0.00  0.00      CHAM  
ATOM   4134  O   ALA C 155     104.930  56.370  48.130  0.00  0.00      CHAM  
ATOM   4135  N   LEU C 156     106.240  55.020  49.380  0.00  0.00      CHAM  
ATOM   4136  HN  LEU C 156     106.590  54.740  50.270  0.00  0.00      CHAM  
ATOM   4137  CA  LEU C 156     106.540  54.060  48.370  0.00  0.00      CHAM  
ATOM   4138  HA  LEU C 156     106.820  54.590  47.470  0.00  0.00      CHAM  
ATOM   4139  CB  LEU C 156     107.450  53.030  48.880  0.00  0.00      CHAM  
ATOM   4140  HB1 LEU C 156     107.160  52.350  49.700  0.00  0.00      CHAM  
ATOM   4141  HB2 LEU C 156     107.810  52.340  48.080  0.00  0.00      CHAM  
ATOM   4142  CG  LEU C 156     108.810  53.590  49.380  0.00  0.00      CHAM  
ATOM   4143  HG  LEU C 156     108.600  53.950  50.410  0.00  0.00      CHAM  
ATOM   4144  CD1 LEU C 156     109.770  52.370  49.580  0.00  0.00      CHAM  
ATOM   4145 HD11 LEU C 156     109.890  51.960  48.550  0.00  0.00      CHAM  
ATOM   4146 HD12 LEU C 156     110.730  52.730  50.000  0.00  0.00      CHAM  
ATOM   4147 HD13 LEU C 156     109.160  51.630  50.140  0.00  0.00      CHAM  
ATOM   4148  CD2 LEU C 156     109.430  54.700  48.430  0.00  0.00      CHAM  
ATOM   4149 HD21 LEU C 156     110.410  55.080  48.780  0.00  0.00      CHAM  
ATOM   4150 HD22 LEU C 156     109.600  54.220  47.440  0.00  0.00      CHAM  
ATOM   4151 HD23 LEU C 156     108.690  55.530  48.330  0.00  0.00      CHAM  
ATOM   4152  C   LEU C 156     105.360  53.280  47.770  0.00  0.00      CHAM  
ATOM   4153  O   LEU C 156     105.340  52.920  46.550  0.00  0.00      CHAM  
ATOM   4154  N   TRP C 157     104.290  53.100  48.520  0.00  0.00      CHAM  
ATOM   4155  HN  TRP C 157     104.220  53.330  49.490  0.00  0.00      CHAM  
ATOM   4156  CA  TRP C 157     103.060  52.510  47.990  0.00  0.00      CHAM  
ATOM   4157  HA  TRP C 157     103.220  52.030  47.030  0.00  0.00      CHAM  
ATOM   4158  CB  TRP C 157     102.520  51.310  48.870  0.00  0.00      CHAM  
ATOM   4159  HB1 TRP C 157     102.450  51.650  49.930  0.00  0.00      CHAM  
ATOM   4160  HB2 TRP C 157     101.480  51.110  48.570  0.00  0.00      CHAM  
ATOM   4161  CG  TRP C 157     103.280  49.990  48.790  0.00  0.00      CHAM  
ATOM   4162  CD1 TRP C 157     103.080  48.890  47.970  0.00  0.00      CHAM  
ATOM   4163  HD1 TRP C 157     102.360  49.070  47.180  0.00  0.00      CHAM  
ATOM   4164  NE1 TRP C 157     103.950  47.950  48.320  0.00  0.00      CHAM  
ATOM   4165  HE1 TRP C 157     104.130  47.160  47.790  0.00  0.00      CHAM  
ATOM   4166  CE2 TRP C 157     104.680  48.340  49.340  0.00  0.00      CHAM  
ATOM   4167  CD2 TRP C 157     104.420  49.660  49.630  0.00  0.00      CHAM  
ATOM   4168  CE3 TRP C 157     105.150  50.410  50.570  0.00  0.00      CHAM  
ATOM   4169  HE3 TRP C 157     104.850  51.420  50.830  0.00  0.00      CHAM  
ATOM   4170  CZ3 TRP C 157     105.990  49.710  51.440  0.00  0.00      CHAM  
ATOM   4171  HZ3 TRP C 157     106.450  50.210  52.280  0.00  0.00      CHAM  
ATOM   4172  CZ2 TRP C 157     105.700  47.760  50.010  0.00  0.00      CHAM  
ATOM   4173  HZ2 TRP C 157     105.900  46.710  49.820  0.00  0.00      CHAM  
ATOM   4174  CH2 TRP C 157     106.230  48.350  51.150  0.00  0.00      CHAM  
ATOM   4175  HH2 TRP C 157     107.030  47.820  51.650  0.00  0.00      CHAM  
ATOM   4176  C   TRP C 157     102.010  53.620  47.910  0.00  0.00      CHAM  
ATOM   4177  O   TRP C 157     100.870  53.280  47.680  0.00  0.00      CHAM  
ATOM   4178  N   GLY C 158     102.310  54.870  48.170  0.00  0.00      CHAM  
ATOM   4179  HN  GLY C 158     103.230  55.190  48.340  0.00  0.00      CHAM  
ATOM   4180  CA  GLY C 158     101.350  55.930  48.160  0.00  0.00      CHAM  
ATOM   4181  HA1 GLY C 158     101.870  56.860  48.360  0.00  0.00      CHAM  
ATOM   4182  HA2 GLY C 158     100.680  55.650  48.960  0.00  0.00      CHAM  
ATOM   4183  C   GLY C 158     100.520  56.140  47.000  0.00  0.00      CHAM  
ATOM   4184  O   GLY C 158     100.640  55.480  45.990  0.00  0.00      CHAM  
ATOM   4185  N   HSD C 159      99.480  57.060  47.020  0.00  0.00      CHAM  
ATOM   4186  HN  HSD C 159      99.390  57.500  47.910  0.00  0.00      CHAM  
ATOM   4187  CA  HSD C 159      98.490  57.170  46.000  0.00  0.00      CHAM  
ATOM   4188  HA  HSD C 159      97.950  56.230  46.010  0.00  0.00      CHAM  
ATOM   4189  CB  HSD C 159      97.610  58.470  46.320  0.00  0.00      CHAM  
ATOM   4190  HB1 HSD C 159      97.250  58.390  47.370  0.00  0.00      CHAM  
ATOM   4191  HB2 HSD C 159      98.350  59.300  46.240  0.00  0.00      CHAM  
ATOM   4192  ND1 HSD C 159      96.260  59.990  44.930  0.00  0.00      CHAM  
ATOM   4193  HD1 HSD C 159      96.950  60.680  45.130  0.00  0.00      CHAM  
ATOM   4194  CG  HSD C 159      96.440  58.700  45.370  0.00  0.00      CHAM  
ATOM   4195  CE1 HSD C 159      95.060  60.100  44.280  0.00  0.00      CHAM  
ATOM   4196  HE1 HSD C 159      94.630  61.090  44.100  0.00  0.00      CHAM  
ATOM   4197  NE2 HSD C 159      94.460  58.910  44.210  0.00  0.00      CHAM  
ATOM   4198  CD2 HSD C 159      95.300  58.050  44.950  0.00  0.00      CHAM  
ATOM   4199  HD2 HSD C 159      95.000  57.020  45.030  0.00  0.00      CHAM  
ATOM   4200  C   HSD C 159      98.880  57.350  44.540  0.00  0.00      CHAM  
ATOM   4201  O   HSD C 159      99.600  58.230  44.110  0.00  0.00      CHAM  
ATOM   4202  N   LYS C 160      98.450  56.390  43.690  0.00  0.00      CHAM  
ATOM   4203  HN  LYS C 160      97.900  55.630  44.040  0.00  0.00      CHAM  
ATOM   4204  CA  LYS C 160      99.050  56.180  42.350  0.00  0.00      CHAM  
ATOM   4205  HA  LYS C 160     100.120  56.060  42.420  0.00  0.00      CHAM  
ATOM   4206  CB  LYS C 160      98.500  54.820  41.720  0.00  0.00      CHAM  
ATOM   4207  HB1 LYS C 160      97.420  54.880  41.990  0.00  0.00      CHAM  
ATOM   4208  HB2 LYS C 160      98.690  54.760  40.630  0.00  0.00      CHAM  
ATOM   4209  CG  LYS C 160      99.160  53.590  42.340  0.00  0.00      CHAM  
ATOM   4210  HG1 LYS C 160     100.240  53.840  42.480  0.00  0.00      CHAM  
ATOM   4211  HG2 LYS C 160      98.800  53.530  43.390  0.00  0.00      CHAM  
ATOM   4212  CD  LYS C 160      98.710  52.370  41.570  0.00  0.00      CHAM  
ATOM   4213  HD1 LYS C 160      97.610  52.240  41.620  0.00  0.00      CHAM  
ATOM   4214  HD2 LYS C 160      98.980  52.440  40.490  0.00  0.00      CHAM  
ATOM   4215  CE  LYS C 160      99.320  51.020  42.060  0.00  0.00      CHAM  
ATOM   4216  HE1 LYS C 160     100.420  51.120  42.220  0.00  0.00      CHAM  
ATOM   4217  HE2 LYS C 160      98.950  50.780  43.090  0.00  0.00      CHAM  
ATOM   4218  NZ  LYS C 160      99.110  49.780  41.210  0.00  0.00      CHAM  
ATOM   4219  HZ1 LYS C 160      99.670  49.970  40.370  0.00  0.00      CHAM  
ATOM   4220  HZ2 LYS C 160      99.520  49.030  41.800  0.00  0.00      CHAM  
ATOM   4221  HZ3 LYS C 160      98.110  49.640  40.960  0.00  0.00      CHAM  
ATOM   4222  C   LYS C 160      98.770  57.310  41.410  0.00  0.00      CHAM  
ATOM   4223  O   LYS C 160      99.560  57.610  40.480  0.00  0.00      CHAM  
ATOM   4224  N   ALA C 161      97.680  58.090  41.670  0.00  0.00      CHAM  
ATOM   4225  HN  ALA C 161      97.150  57.950  42.500  0.00  0.00      CHAM  
ATOM   4226  CA  ALA C 161      97.280  59.140  40.710  0.00  0.00      CHAM  
ATOM   4227  HA  ALA C 161      97.620  58.910  39.710  0.00  0.00      CHAM  
ATOM   4228  CB  ALA C 161      95.710  59.240  40.780  0.00  0.00      CHAM  
ATOM   4229  HB1 ALA C 161      95.310  59.910  40.000  0.00  0.00      CHAM  
ATOM   4230  HB2 ALA C 161      95.330  58.190  40.660  0.00  0.00      CHAM  
ATOM   4231  HB3 ALA C 161      95.340  59.620  41.750  0.00  0.00      CHAM  
ATOM   4232  C   ALA C 161      97.920  60.470  41.150  0.00  0.00      CHAM  
ATOM   4233  O   ALA C 161      97.940  61.480  40.430  0.00  0.00      CHAM  
ATOM   4234  N   SER C 162      98.590  60.530  42.340  0.00  0.00      CHAM  
ATOM   4235  HN  SER C 162      98.670  59.740  42.940  0.00  0.00      CHAM  
ATOM   4236  CA  SER C 162      99.310  61.700  42.780  0.00  0.00      CHAM  
ATOM   4237  HA  SER C 162      99.020  62.490  42.100  0.00  0.00      CHAM  
ATOM   4238  CB  SER C 162      99.080  62.170  44.230  0.00  0.00      CHAM  
ATOM   4239  HB1 SER C 162      99.280  61.430  45.020  0.00  0.00      CHAM  
ATOM   4240  HB2 SER C 162      99.770  63.040  44.390  0.00  0.00      CHAM  
ATOM   4241  OG  SER C 162      97.720  62.500  44.490  0.00  0.00      CHAM  
ATOM   4242  HG1 SER C 162      97.480  63.280  43.980  0.00  0.00      CHAM  
ATOM   4243  C   SER C 162     100.780  61.350  42.600  0.00  0.00      CHAM  
ATOM   4244  O   SER C 162     101.240  60.220  42.420  0.00  0.00      CHAM  
ATOM   4245  N   ASP C 163     101.580  62.410  42.560  0.00  0.00      CHAM  
ATOM   4246  HN  ASP C 163     101.370  63.390  42.620  0.00  0.00      CHAM  
ATOM   4247  CA  ASP C 163     103.020  62.300  42.260  0.00  0.00      CHAM  
ATOM   4248  HA  ASP C 163     103.310  61.750  41.380  0.00  0.00      CHAM  
ATOM   4249  CB  ASP C 163     103.580  63.760  42.050  0.00  0.00      CHAM  
ATOM   4250  HB1 ASP C 163     102.850  64.320  41.420  0.00  0.00      CHAM  
ATOM   4251  HB2 ASP C 163     103.630  64.410  42.950  0.00  0.00      CHAM  
ATOM   4252  CG  ASP C 163     104.920  63.860  41.300  0.00  0.00      CHAM  
ATOM   4253  OD1 ASP C 163     105.270  64.920  40.820  0.00  0.00      CHAM  
ATOM   4254  OD2 ASP C 163     105.640  62.830  41.270  0.00  0.00      CHAM  
ATOM   4255  C   ASP C 163     103.800  61.660  43.460  0.00  0.00      CHAM  
ATOM   4256  O   ASP C 163     103.400  61.750  44.610  0.00  0.00      CHAM  
ATOM   4257  N   GLY C 164     104.850  60.950  43.100  0.00  0.00      CHAM  
ATOM   4258  HN  GLY C 164     105.070  60.840  42.130  0.00  0.00      CHAM  
ATOM   4259  CA  GLY C 164     105.920  60.400  43.950  0.00  0.00      CHAM  
ATOM   4260  HA1 GLY C 164     106.740  59.960  43.410  0.00  0.00      CHAM  
ATOM   4261  HA2 GLY C 164     105.420  59.800  44.700  0.00  0.00      CHAM  
ATOM   4262  C   GLY C 164     106.410  61.430  44.970  0.00  0.00      CHAM  
ATOM   4263  O   GLY C 164     106.400  61.200  46.160  0.00  0.00      CHAM  
ATOM   4264  N   LYS C 165     106.700  62.690  44.580  0.00  0.00      CHAM  
ATOM   4265  HN  LYS C 165     106.520  63.030  43.660  0.00  0.00      CHAM  
ATOM   4266  CA  LYS C 165     107.010  63.760  45.520  0.00  0.00      CHAM  
ATOM   4267  HA  LYS C 165     107.860  63.410  46.090  0.00  0.00      CHAM  
ATOM   4268  CB  LYS C 165     107.470  65.070  44.780  0.00  0.00      CHAM  
ATOM   4269  HB1 LYS C 165     107.810  65.830  45.510  0.00  0.00      CHAM  
ATOM   4270  HB2 LYS C 165     108.450  64.790  44.340  0.00  0.00      CHAM  
ATOM   4271  CG  LYS C 165     106.660  65.650  43.730  0.00  0.00      CHAM  
ATOM   4272  HG1 LYS C 165     106.580  64.930  42.890  0.00  0.00      CHAM  
ATOM   4273  HG2 LYS C 165     105.620  65.850  44.070  0.00  0.00      CHAM  
ATOM   4274  CD  LYS C 165     107.250  66.940  43.250  0.00  0.00      CHAM  
ATOM   4275  HD1 LYS C 165     107.740  67.420  44.120  0.00  0.00      CHAM  
ATOM   4276  HD2 LYS C 165     108.170  66.650  42.690  0.00  0.00      CHAM  
ATOM   4277  CE  LYS C 165     106.390  67.970  42.570  0.00  0.00      CHAM  
ATOM   4278  HE1 LYS C 165     105.380  67.980  43.040  0.00  0.00      CHAM  
ATOM   4279  HE2 LYS C 165     106.760  69.010  42.440  0.00  0.00      CHAM  
ATOM   4280  NZ  LYS C 165     106.160  67.420  41.190  0.00  0.00      CHAM  
ATOM   4281  HZ1 LYS C 165     107.090  67.380  40.710  0.00  0.00      CHAM  
ATOM   4282  HZ2 LYS C 165     105.780  66.450  41.180  0.00  0.00      CHAM  
ATOM   4283  HZ3 LYS C 165     105.520  68.080  40.710  0.00  0.00      CHAM  
ATOM   4284  C   LYS C 165     105.890  64.050  46.530  0.00  0.00      CHAM  
ATOM   4285  O   LYS C 165     106.040  64.060  47.740  0.00  0.00      CHAM  
ATOM   4286  N   THR C 166     104.620  64.160  46.080  0.00  0.00      CHAM  
ATOM   4287  HN  THR C 166     104.430  63.940  45.130  0.00  0.00      CHAM  
ATOM   4288  CA  THR C 166     103.420  64.330  46.840  0.00  0.00      CHAM  
ATOM   4289  HA  THR C 166     103.540  65.280  47.350  0.00  0.00      CHAM  
ATOM   4290  CB  THR C 166     102.130  64.510  46.040  0.00  0.00      CHAM  
ATOM   4291  HB  THR C 166     101.810  63.550  45.590  0.00  0.00      CHAM  
ATOM   4292  OG1 THR C 166     102.430  65.340  44.890  0.00  0.00      CHAM  
ATOM   4293  HG1 THR C 166     101.610  65.410  44.400  0.00  0.00      CHAM  
ATOM   4294  CG2 THR C 166     101.060  65.120  46.890  0.00  0.00      CHAM  
ATOM   4295 HG21 THR C 166     100.100  65.200  46.330  0.00  0.00      CHAM  
ATOM   4296 HG22 THR C 166     100.900  64.520  47.810  0.00  0.00      CHAM  
ATOM   4297 HG23 THR C 166     101.440  66.120  47.200  0.00  0.00      CHAM  
ATOM   4298  C   THR C 166     103.250  63.210  47.850  0.00  0.00      CHAM  
ATOM   4299  O   THR C 166     102.900  63.500  48.970  0.00  0.00      CHAM  
ATOM   4300  N   ARG C 167     103.430  61.880  47.470  0.00  0.00      CHAM  
ATOM   4301  HN  ARG C 167     103.600  61.640  46.520  0.00  0.00      CHAM  
ATOM   4302  CA  ARG C 167     103.370  60.780  48.440  0.00  0.00      CHAM  
ATOM   4303  HA  ARG C 167     102.440  60.730  48.980  0.00  0.00      CHAM  
ATOM   4304  CB  ARG C 167     103.620  59.380  47.700  0.00  0.00      CHAM  
ATOM   4305  HB1 ARG C 167     104.650  59.430  47.260  0.00  0.00      CHAM  
ATOM   4306  HB2 ARG C 167     103.490  58.610  48.490  0.00  0.00      CHAM  
ATOM   4307  CG  ARG C 167     102.720  59.060  46.500  0.00  0.00      CHAM  
ATOM   4308  HG1 ARG C 167     101.700  58.810  46.860  0.00  0.00      CHAM  
ATOM   4309  HG2 ARG C 167     102.740  59.960  45.850  0.00  0.00      CHAM  
ATOM   4310  CD  ARG C 167     103.280  57.900  45.610  0.00  0.00      CHAM  
ATOM   4311  HD1 ARG C 167     104.370  57.970  45.460  0.00  0.00      CHAM  
ATOM   4312  HD2 ARG C 167     103.030  56.940  46.120  0.00  0.00      CHAM  
ATOM   4313  NE  ARG C 167     102.540  57.890  44.320  0.00  0.00      CHAM  
ATOM   4314  HE  ARG C 167     101.720  58.460  44.210  0.00  0.00      CHAM  
ATOM   4315  CZ  ARG C 167     102.880  57.140  43.320  0.00  0.00      CHAM  
ATOM   4316  NH1 ARG C 167     103.810  56.240  43.240  0.00  0.00      CHAM  
ATOM   4317 HH11 ARG C 167     103.760  55.670  42.410  0.00  0.00      CHAM  
ATOM   4318 HH12 ARG C 167     104.180  55.900  44.110  0.00  0.00      CHAM  
ATOM   4319  NH2 ARG C 167     102.290  57.200  42.090  0.00  0.00      CHAM  
ATOM   4320 HH21 ARG C 167     102.880  56.860  41.350  0.00  0.00      CHAM  
ATOM   4321 HH22 ARG C 167     101.650  57.960  42.010  0.00  0.00      CHAM  
ATOM   4322  C   ARG C 167     104.470  60.850  49.560  0.00  0.00      CHAM  
ATOM   4323  O   ARG C 167     104.180  60.730  50.710  0.00  0.00      CHAM  
ATOM   4324  N   ILE C 168     105.710  61.190  49.220  0.00  0.00      CHAM  
ATOM   4325  HN  ILE C 168     106.000  61.080  48.280  0.00  0.00      CHAM  
ATOM   4326  CA  ILE C 168     106.740  61.420  50.190  0.00  0.00      CHAM  
ATOM   4327  HA  ILE C 168     106.700  60.590  50.880  0.00  0.00      CHAM  
ATOM   4328  CB  ILE C 168     108.160  61.430  49.560  0.00  0.00      CHAM  
ATOM   4329  HB  ILE C 168     108.230  62.030  48.630  0.00  0.00      CHAM  
ATOM   4330  CG2 ILE C 168     109.140  62.180  50.480  0.00  0.00      CHAM  
ATOM   4331 HG21 ILE C 168     109.000  63.280  50.360  0.00  0.00      CHAM  
ATOM   4332 HG22 ILE C 168     109.080  61.880  51.550  0.00  0.00      CHAM  
ATOM   4333 HG23 ILE C 168     110.190  61.930  50.200  0.00  0.00      CHAM  
ATOM   4334  CG1 ILE C 168     108.750  60.080  49.190  0.00  0.00      CHAM  
ATOM   4335 HG11 ILE C 168     109.820  60.260  48.960  0.00  0.00      CHAM  
ATOM   4336 HG12 ILE C 168     108.770  59.460  50.120  0.00  0.00      CHAM  
ATOM   4337  CD  ILE C 168     108.160  59.260  48.090  0.00  0.00      CHAM  
ATOM   4338  HD1 ILE C 168     107.070  59.050  48.150  0.00  0.00      CHAM  
ATOM   4339  HD2 ILE C 168     108.260  59.770  47.110  0.00  0.00      CHAM  
ATOM   4340  HD3 ILE C 168     108.600  58.240  48.000  0.00  0.00      CHAM  
ATOM   4341  C   ILE C 168     106.530  62.580  51.020  0.00  0.00      CHAM  
ATOM   4342  O   ILE C 168     106.810  62.530  52.210  0.00  0.00      CHAM  
ATOM   4343  N   THR C 169     106.070  63.670  50.520  0.00  0.00      CHAM  
ATOM   4344  HN  THR C 169     105.940  63.670  49.530  0.00  0.00      CHAM  
ATOM   4345  CA  THR C 169     105.660  64.910  51.230  0.00  0.00      CHAM  
ATOM   4346  HA  THR C 169     106.500  65.260  51.820  0.00  0.00      CHAM  
ATOM   4347  CB  THR C 169     105.170  66.060  50.240  0.00  0.00      CHAM  
ATOM   4348  HB  THR C 169     104.670  65.600  49.350  0.00  0.00      CHAM  
ATOM   4349  OG1 THR C 169     106.260  66.860  49.830  0.00  0.00      CHAM  
ATOM   4350  HG1 THR C 169     106.560  67.240  50.670  0.00  0.00      CHAM  
ATOM   4351  CG2 THR C 169     104.270  67.050  51.050  0.00  0.00      CHAM  
ATOM   4352 HG21 THR C 169     104.170  67.940  50.390  0.00  0.00      CHAM  
ATOM   4353 HG22 THR C 169     103.290  66.650  51.390  0.00  0.00      CHAM  
ATOM   4354 HG23 THR C 169     104.910  67.430  51.880  0.00  0.00      CHAM  
ATOM   4355  C   THR C 169     104.650  64.580  52.280  0.00  0.00      CHAM  
ATOM   4356  O   THR C 169     104.710  65.070  53.360  0.00  0.00      CHAM  
ATOM   4357  N   ALA C 170     103.690  63.660  51.960  0.00  0.00      CHAM  
ATOM   4358  HN  ALA C 170     103.710  63.190  51.080  0.00  0.00      CHAM  
ATOM   4359  CA  ALA C 170     102.660  63.260  52.970  0.00  0.00      CHAM  
ATOM   4360  HA  ALA C 170     102.320  64.190  53.370  0.00  0.00      CHAM  
ATOM   4361  CB  ALA C 170     101.530  62.470  52.210  0.00  0.00      CHAM  
ATOM   4362  HB1 ALA C 170     101.190  63.070  51.350  0.00  0.00      CHAM  
ATOM   4363  HB2 ALA C 170     101.940  61.590  51.670  0.00  0.00      CHAM  
ATOM   4364  HB3 ALA C 170     100.730  62.060  52.860  0.00  0.00      CHAM  
ATOM   4365  C   ALA C 170     103.170  62.350  54.100  0.00  0.00      CHAM  
ATOM   4366  O   ALA C 170     102.860  62.450  55.270  0.00  0.00      CHAM  
ATOM   4367  N   ALA C 171     104.000  61.440  53.670  0.00  0.00      CHAM  
ATOM   4368  HN  ALA C 171     104.250  61.340  52.710  0.00  0.00      CHAM  
ATOM   4369  CA  ALA C 171     104.710  60.540  54.610  0.00  0.00      CHAM  
ATOM   4370  HA  ALA C 171     103.890  60.070  55.110  0.00  0.00      CHAM  
ATOM   4371  CB  ALA C 171     105.630  59.570  53.870  0.00  0.00      CHAM  
ATOM   4372  HB1 ALA C 171     105.130  58.790  53.260  0.00  0.00      CHAM  
ATOM   4373  HB2 ALA C 171     106.370  60.100  53.220  0.00  0.00      CHAM  
ATOM   4374  HB3 ALA C 171     106.250  58.910  54.510  0.00  0.00      CHAM  
ATOM   4375  C   ALA C 171     105.550  61.270  55.630  0.00  0.00      CHAM  
ATOM   4376  O   ALA C 171     105.560  61.020  56.850  0.00  0.00      CHAM  
ATOM   4377  N   THR C 172     106.180  62.320  55.010  0.00  0.00      CHAM  
ATOM   4378  HN  THR C 172     106.160  62.440  54.020  0.00  0.00      CHAM  
ATOM   4379  CA  THR C 172     106.980  63.340  55.740  0.00  0.00      CHAM  
ATOM   4380  HA  THR C 172     107.690  62.760  56.310  0.00  0.00      CHAM  
ATOM   4381  CB  THR C 172     107.920  64.120  54.780  0.00  0.00      CHAM  
ATOM   4382  HB  THR C 172     107.370  64.750  54.050  0.00  0.00      CHAM  
ATOM   4383  OG1 THR C 172     108.660  63.210  53.940  0.00  0.00      CHAM  
ATOM   4384  HG1 THR C 172     108.040  63.050  53.220  0.00  0.00      CHAM  
ATOM   4385  CG2 THR C 172     108.950  64.960  55.580  0.00  0.00      CHAM  
ATOM   4386 HG21 THR C 172     109.500  65.660  54.910  0.00  0.00      CHAM  
ATOM   4387 HG22 THR C 172     108.440  65.640  56.300  0.00  0.00      CHAM  
ATOM   4388 HG23 THR C 172     109.690  64.360  56.160  0.00  0.00      CHAM  
ATOM   4389  C   THR C 172     106.170  64.270  56.610  0.00  0.00      CHAM  
ATOM   4390  O   THR C 172     106.490  64.500  57.760  0.00  0.00      CHAM  
ATOM   4391  N   LYS C 173     104.950  64.700  56.170  0.00  0.00      CHAM  
ATOM   4392  HN  LYS C 173     104.640  64.530  55.240  0.00  0.00      CHAM  
ATOM   4393  CA  LYS C 173     103.980  65.290  57.130  0.00  0.00      CHAM  
ATOM   4394  HA  LYS C 173     104.570  66.080  57.580  0.00  0.00      CHAM  
ATOM   4395  CB  LYS C 173     102.670  65.900  56.510  0.00  0.00      CHAM  
ATOM   4396  HB1 LYS C 173     102.150  65.180  55.850  0.00  0.00      CHAM  
ATOM   4397  HB2 LYS C 173     101.950  66.160  57.320  0.00  0.00      CHAM  
ATOM   4398  CG  LYS C 173     103.010  67.100  55.590  0.00  0.00      CHAM  
ATOM   4399  HG1 LYS C 173     103.580  67.790  56.250  0.00  0.00      CHAM  
ATOM   4400  HG2 LYS C 173     103.770  66.760  54.860  0.00  0.00      CHAM  
ATOM   4401  CD  LYS C 173     101.830  67.710  54.910  0.00  0.00      CHAM  
ATOM   4402  HD1 LYS C 173     101.330  66.930  54.300  0.00  0.00      CHAM  
ATOM   4403  HD2 LYS C 173     101.000  68.010  55.590  0.00  0.00      CHAM  
ATOM   4404  CE  LYS C 173     102.290  68.830  53.960  0.00  0.00      CHAM  
ATOM   4405  HE1 LYS C 173     102.970  69.580  54.380  0.00  0.00      CHAM  
ATOM   4406  HE2 LYS C 173     102.740  68.400  53.040  0.00  0.00      CHAM  
ATOM   4407  NZ  LYS C 173     101.200  69.630  53.470  0.00  0.00      CHAM  
ATOM   4408  HZ1 LYS C 173     101.530  70.370  52.820  0.00  0.00      CHAM  
ATOM   4409  HZ2 LYS C 173     100.370  69.050  53.210  0.00  0.00      CHAM  
ATOM   4410  HZ3 LYS C 173     100.910  70.260  54.250  0.00  0.00      CHAM  
ATOM   4411  C   LYS C 173     103.630  64.550  58.410  0.00  0.00      CHAM  
ATOM   4412  O   LYS C 173     103.710  65.090  59.510  0.00  0.00      CHAM  
ATOM   4413  N   PHE C 174     103.270  63.260  58.230  0.00  0.00      CHAM  
ATOM   4414  HN  PHE C 174     103.340  62.860  57.320  0.00  0.00      CHAM  
ATOM   4415  CA  PHE C 174     102.760  62.370  59.310  0.00  0.00      CHAM  
ATOM   4416  HA  PHE C 174     101.920  62.850  59.770  0.00  0.00      CHAM  
ATOM   4417  CB  PHE C 174     102.330  60.940  58.730  0.00  0.00      CHAM  
ATOM   4418  HB1 PHE C 174     101.630  61.130  57.880  0.00  0.00      CHAM  
ATOM   4419  HB2 PHE C 174     103.300  60.590  58.300  0.00  0.00      CHAM  
ATOM   4420  CG  PHE C 174     101.820  59.890  59.730  0.00  0.00      CHAM  
ATOM   4421  CD1 PHE C 174     100.440  59.590  59.670  0.00  0.00      CHAM  
ATOM   4422  HD1 PHE C 174      99.770  59.990  58.920  0.00  0.00      CHAM  
ATOM   4423  CE1 PHE C 174      99.900  58.730  60.640  0.00  0.00      CHAM  
ATOM   4424  HE1 PHE C 174      98.840  58.490  60.630  0.00  0.00      CHAM  
ATOM   4425  CZ  PHE C 174     100.760  58.160  61.630  0.00  0.00      CHAM  
ATOM   4426  HZ  PHE C 174     100.380  57.520  62.410  0.00  0.00      CHAM  
ATOM   4427  CD2 PHE C 174     102.720  59.230  60.600  0.00  0.00      CHAM  
ATOM   4428  HD2 PHE C 174     103.800  59.370  60.580  0.00  0.00      CHAM  
ATOM   4429  CE2 PHE C 174     102.150  58.430  61.590  0.00  0.00      CHAM  
ATOM   4430  HE2 PHE C 174     102.830  58.080  62.350  0.00  0.00      CHAM  
ATOM   4431  C   PHE C 174     103.880  62.170  60.310  0.00  0.00      CHAM  
ATOM   4432  O   PHE C 174     103.750  62.240  61.530  0.00  0.00      CHAM  
ATOM   4433  N   PHE C 175     105.090  61.900  59.710  0.00  0.00      CHAM  
ATOM   4434  HN  PHE C 175     105.050  61.930  58.710  0.00  0.00      CHAM  
ATOM   4435  CA  PHE C 175     106.330  61.700  60.420  0.00  0.00      CHAM  
ATOM   4436  HA  PHE C 175     106.310  60.980  61.230  0.00  0.00      CHAM  
ATOM   4437  CB  PHE C 175     107.370  61.130  59.400  0.00  0.00      CHAM  
ATOM   4438  HB1 PHE C 175     106.910  60.190  59.030  0.00  0.00      CHAM  
ATOM   4439  HB2 PHE C 175     107.420  61.700  58.450  0.00  0.00      CHAM  
ATOM   4440  CG  PHE C 175     108.740  60.630  60.000  0.00  0.00      CHAM  
ATOM   4441  CD1 PHE C 175     108.750  59.580  60.920  0.00  0.00      CHAM  
ATOM   4442  HD1 PHE C 175     107.760  59.320  61.260  0.00  0.00      CHAM  
ATOM   4443  CE1 PHE C 175     109.920  59.070  61.430  0.00  0.00      CHAM  
ATOM   4444  HE1 PHE C 175     109.920  58.180  62.050  0.00  0.00      CHAM  
ATOM   4445  CZ  PHE C 175     111.180  59.590  60.930  0.00  0.00      CHAM  
ATOM   4446  HZ  PHE C 175     112.110  59.330  61.390  0.00  0.00      CHAM  
ATOM   4447  CD2 PHE C 175     109.990  61.160  59.530  0.00  0.00      CHAM  
ATOM   4448  HD2 PHE C 175     110.010  61.960  58.800  0.00  0.00      CHAM  
ATOM   4449  CE2 PHE C 175     111.180  60.650  60.050  0.00  0.00      CHAM  
ATOM   4450  HE2 PHE C 175     112.150  61.090  59.880  0.00  0.00      CHAM  
ATOM   4451  C   PHE C 175     106.900  62.940  61.170  0.00  0.00      CHAM  
ATOM   4452  O   PHE C 175     107.140  62.890  62.370  0.00  0.00      CHAM  
ATOM   4453  N   ILE C 176     106.990  64.140  60.490  0.00  0.00      CHAM  
ATOM   4454  HN  ILE C 176     106.850  64.210  59.510  0.00  0.00      CHAM  
ATOM   4455  CA  ILE C 176     107.590  65.310  61.160  0.00  0.00      CHAM  
ATOM   4456  HA  ILE C 176     108.530  65.100  61.650  0.00  0.00      CHAM  
ATOM   4457  CB  ILE C 176     108.050  66.240  60.060  0.00  0.00      CHAM  
ATOM   4458  HB  ILE C 176     108.320  65.800  59.070  0.00  0.00      CHAM  
ATOM   4459  CG2 ILE C 176     106.960  67.200  59.550  0.00  0.00      CHAM  
ATOM   4460 HG21 ILE C 176     106.020  66.630  59.380  0.00  0.00      CHAM  
ATOM   4461 HG22 ILE C 176     106.880  68.110  60.190  0.00  0.00      CHAM  
ATOM   4462 HG23 ILE C 176     107.230  67.710  58.610  0.00  0.00      CHAM  
ATOM   4463  CG1 ILE C 176     109.210  67.190  60.550  0.00  0.00      CHAM  
ATOM   4464 HG11 ILE C 176     109.290  68.040  59.840  0.00  0.00      CHAM  
ATOM   4465 HG12 ILE C 176     108.950  67.650  61.520  0.00  0.00      CHAM  
ATOM   4466  CD  ILE C 176     110.640  66.590  60.600  0.00  0.00      CHAM  
ATOM   4467  HD1 ILE C 176     110.820  66.080  59.630  0.00  0.00      CHAM  
ATOM   4468  HD2 ILE C 176     111.440  67.340  60.750  0.00  0.00      CHAM  
ATOM   4469  HD3 ILE C 176     110.770  65.970  61.510  0.00  0.00      CHAM  
ATOM   4470  C   ILE C 176     106.650  65.840  62.210  0.00  0.00      CHAM  
ATOM   4471  O   ILE C 176     107.140  66.190  63.290  0.00  0.00      CHAM  
ATOM   4472  N   TYR C 177     105.300  65.810  62.020  0.00  0.00      CHAM  
ATOM   4473  HN  TYR C 177     104.930  65.560  61.110  0.00  0.00      CHAM  
ATOM   4474  CA  TYR C 177     104.320  66.170  63.020  0.00  0.00      CHAM  
ATOM   4475  HA  TYR C 177     104.770  66.970  63.590  0.00  0.00      CHAM  
ATOM   4476  CB  TYR C 177     103.030  66.780  62.580  0.00  0.00      CHAM  
ATOM   4477  HB1 TYR C 177     102.600  66.250  61.710  0.00  0.00      CHAM  
ATOM   4478  HB2 TYR C 177     102.310  66.760  63.430  0.00  0.00      CHAM  
ATOM   4479  CG  TYR C 177     103.320  68.190  61.990  0.00  0.00      CHAM  
ATOM   4480  CD1 TYR C 177     103.650  68.450  60.690  0.00  0.00      CHAM  
ATOM   4481  HD1 TYR C 177     103.910  67.640  60.020  0.00  0.00      CHAM  
ATOM   4482  CE1 TYR C 177     103.780  69.820  60.290  0.00  0.00      CHAM  
ATOM   4483  HE1 TYR C 177     103.750  70.130  59.260  0.00  0.00      CHAM  
ATOM   4484  CZ  TYR C 177     103.820  70.830  61.220  0.00  0.00      CHAM  
ATOM   4485  OH  TYR C 177     103.890  72.140  60.940  0.00  0.00      CHAM  
ATOM   4486  HH  TYR C 177     104.190  72.220  60.030  0.00  0.00      CHAM  
ATOM   4487  CD2 TYR C 177     103.140  69.220  62.940  0.00  0.00      CHAM  
ATOM   4488  HD2 TYR C 177     102.840  68.930  63.930  0.00  0.00      CHAM  
ATOM   4489  CE2 TYR C 177     103.470  70.490  62.570  0.00  0.00      CHAM  
ATOM   4490  HE2 TYR C 177     103.450  71.290  63.290  0.00  0.00      CHAM  
ATOM   4491  C   TYR C 177     104.200  65.130  64.180  0.00  0.00      CHAM  
ATOM   4492  O   TYR C 177     103.860  65.560  65.330  0.00  0.00      CHAM  
ATOM   4493  N   THR C 178     104.630  63.860  64.020  0.00  0.00      CHAM  
ATOM   4494  HN  THR C 178     104.960  63.540  63.140  0.00  0.00      CHAM  
ATOM   4495  CA  THR C 178     104.730  62.910  65.130  0.00  0.00      CHAM  
ATOM   4496  HA  THR C 178     103.990  63.260  65.830  0.00  0.00      CHAM  
ATOM   4497  CB  THR C 178     104.490  61.470  64.720  0.00  0.00      CHAM  
ATOM   4498  HB  THR C 178     105.290  61.080  64.050  0.00  0.00      CHAM  
ATOM   4499  OG1 THR C 178     103.250  61.380  64.030  0.00  0.00      CHAM  
ATOM   4500  HG1 THR C 178     103.450  61.710  63.150  0.00  0.00      CHAM  
ATOM   4501  CG2 THR C 178     104.260  60.620  65.960  0.00  0.00      CHAM  
ATOM   4502 HG21 THR C 178     103.650  61.120  66.730  0.00  0.00      CHAM  
ATOM   4503 HG22 THR C 178     103.770  59.710  65.580  0.00  0.00      CHAM  
ATOM   4504 HG23 THR C 178     105.250  60.410  66.430  0.00  0.00      CHAM  
ATOM   4505  C   THR C 178     106.070  63.110  65.840  0.00  0.00      CHAM  
ATOM   4506  O   THR C 178     106.080  62.990  67.060  0.00  0.00      CHAM  
ATOM   4507  N   GLN C 179     107.180  63.410  65.090  0.00  0.00      CHAM  
ATOM   4508  HN  GLN C 179     107.090  63.540  64.100  0.00  0.00      CHAM  
ATOM   4509  CA  GLN C 179     108.510  63.720  65.640  0.00  0.00      CHAM  
ATOM   4510  HA  GLN C 179     108.870  62.860  66.200  0.00  0.00      CHAM  
ATOM   4511  CB  GLN C 179     109.620  63.780  64.570  0.00  0.00      CHAM  
ATOM   4512  HB1 GLN C 179     109.220  64.420  63.740  0.00  0.00      CHAM  
ATOM   4513  HB2 GLN C 179     110.570  64.150  65.000  0.00  0.00      CHAM  
ATOM   4514  CG  GLN C 179     110.070  62.410  63.880  0.00  0.00      CHAM  
ATOM   4515  HG1 GLN C 179     109.100  62.030  63.470  0.00  0.00      CHAM  
ATOM   4516  HG2 GLN C 179     110.810  62.680  63.110  0.00  0.00      CHAM  
ATOM   4517  CD  GLN C 179     110.600  61.390  64.890  0.00  0.00      CHAM  
ATOM   4518  OE1 GLN C 179     110.980  61.630  66.040  0.00  0.00      CHAM  
ATOM   4519  NE2 GLN C 179     110.780  60.190  64.390  0.00  0.00      CHAM  
ATOM   4520 HE21 GLN C 179     111.140  59.550  65.090  0.00  0.00      CHAM  
ATOM   4521 HE22 GLN C 179     110.490  59.950  63.470  0.00  0.00      CHAM  
ATOM   4522  C   GLN C 179     108.530  64.970  66.480  0.00  0.00      CHAM  
ATOM   4523  O   GLN C 179     109.090  65.020  67.540  0.00  0.00      CHAM  
ATOM   4524  N   ALA C 180     107.890  65.990  66.020  0.00  0.00      CHAM  
ATOM   4525  HN  ALA C 180     107.660  66.070  65.050  0.00  0.00      CHAM  
ATOM   4526  CA  ALA C 180     107.810  67.210  66.680  0.00  0.00      CHAM  
ATOM   4527  HA  ALA C 180     108.840  67.500  66.880  0.00  0.00      CHAM  
ATOM   4528  CB  ALA C 180     107.060  68.170  65.760  0.00  0.00      CHAM  
ATOM   4529  HB1 ALA C 180     107.690  68.460  64.900  0.00  0.00      CHAM  
ATOM   4530  HB2 ALA C 180     106.140  67.650  65.420  0.00  0.00      CHAM  
ATOM   4531  HB3 ALA C 180     106.790  69.130  66.260  0.00  0.00      CHAM  
ATOM   4532  C   ALA C 180     107.080  67.190  68.010  0.00  0.00      CHAM  
ATOM   4533  O   ALA C 180     107.460  67.770  69.000  0.00  0.00      CHAM  
ATOM   4534  N   SER C 181     105.940  66.490  68.050  0.00  0.00      CHAM  
ATOM   4535  HN  SER C 181     105.520  66.140  67.230  0.00  0.00      CHAM  
ATOM   4536  CA  SER C 181     105.210  66.050  69.260  0.00  0.00      CHAM  
ATOM   4537  HA  SER C 181     105.070  66.900  69.900  0.00  0.00      CHAM  
ATOM   4538  CB  SER C 181     103.840  65.440  69.070  0.00  0.00      CHAM  
ATOM   4539  HB1 SER C 181     103.380  65.110  70.020  0.00  0.00      CHAM  
ATOM   4540  HB2 SER C 181     103.150  66.200  68.630  0.00  0.00      CHAM  
ATOM   4541  OG  SER C 181     103.760  64.280  68.250  0.00  0.00      CHAM  
ATOM   4542  HG1 SER C 181     104.200  64.410  67.410  0.00  0.00      CHAM  
ATOM   4543  C   SER C 181     106.050  65.100  70.120  0.00  0.00      CHAM  
ATOM   4544  O   SER C 181     106.050  65.240  71.370  0.00  0.00      CHAM  
ATOM   4545  N   GLY C 182     106.890  64.220  69.630  0.00  0.00      CHAM  
ATOM   4546  HN  GLY C 182     106.770  64.080  68.640  0.00  0.00      CHAM  
ATOM   4547  CA  GLY C 182     107.770  63.300  70.340  0.00  0.00      CHAM  
ATOM   4548  HA1 GLY C 182     108.170  62.570  69.650  0.00  0.00      CHAM  
ATOM   4549  HA2 GLY C 182     107.140  62.810  71.060  0.00  0.00      CHAM  
ATOM   4550  C   GLY C 182     108.930  63.950  71.020  0.00  0.00      CHAM  
ATOM   4551  O   GLY C 182     109.180  63.680  72.160  0.00  0.00      CHAM  
ATOM   4552  N   LEU C 183     109.700  64.820  70.340  0.00  0.00      CHAM  
ATOM   4553  HN  LEU C 183     109.560  64.870  69.350  0.00  0.00      CHAM  
ATOM   4554  CA  LEU C 183     110.790  65.620  70.910  0.00  0.00      CHAM  
ATOM   4555  HA  LEU C 183     111.430  64.960  71.480  0.00  0.00      CHAM  
ATOM   4556  CB  LEU C 183     111.590  66.430  69.860  0.00  0.00      CHAM  
ATOM   4557  HB1 LEU C 183     110.930  67.040  69.220  0.00  0.00      CHAM  
ATOM   4558  HB2 LEU C 183     112.180  67.230  70.360  0.00  0.00      CHAM  
ATOM   4559  CG  LEU C 183     112.430  65.640  68.840  0.00  0.00      CHAM  
ATOM   4560  HG  LEU C 183     111.660  64.950  68.420  0.00  0.00      CHAM  
ATOM   4561  CD1 LEU C 183     113.040  66.460  67.700  0.00  0.00      CHAM  
ATOM   4562 HD11 LEU C 183     112.290  66.970  67.050  0.00  0.00      CHAM  
ATOM   4563 HD12 LEU C 183     113.810  67.150  68.110  0.00  0.00      CHAM  
ATOM   4564 HD13 LEU C 183     113.570  65.750  67.040  0.00  0.00      CHAM  
ATOM   4565  CD2 LEU C 183     113.570  64.800  69.510  0.00  0.00      CHAM  
ATOM   4566 HD21 LEU C 183     114.230  65.490  70.080  0.00  0.00      CHAM  
ATOM   4567 HD22 LEU C 183     113.090  64.000  70.130  0.00  0.00      CHAM  
ATOM   4568 HD23 LEU C 183     114.160  64.190  68.810  0.00  0.00      CHAM  
ATOM   4569  C   LEU C 183     110.250  66.560  72.000  0.00  0.00      CHAM  
ATOM   4570  O   LEU C 183     110.840  66.680  73.050  0.00  0.00      CHAM  
ATOM   4571  N   VAL C 184     109.010  67.150  71.860  0.00  0.00      CHAM  
ATOM   4572  HN  VAL C 184     108.480  67.160  71.010  0.00  0.00      CHAM  
ATOM   4573  CA  VAL C 184     108.390  67.890  72.910  0.00  0.00      CHAM  
ATOM   4574  HA  VAL C 184     109.100  68.580  73.340  0.00  0.00      CHAM  
ATOM   4575  CB  VAL C 184     107.190  68.680  72.320  0.00  0.00      CHAM  
ATOM   4576  HB  VAL C 184     106.660  68.060  71.570  0.00  0.00      CHAM  
ATOM   4577  CG1 VAL C 184     106.130  69.170  73.430  0.00  0.00      CHAM  
ATOM   4578 HG11 VAL C 184     105.310  69.700  72.900  0.00  0.00      CHAM  
ATOM   4579 HG12 VAL C 184     105.640  68.340  74.000  0.00  0.00      CHAM  
ATOM   4580 HG13 VAL C 184     106.580  69.880  74.150  0.00  0.00      CHAM  
ATOM   4581  CG2 VAL C 184     107.690  69.810  71.420  0.00  0.00      CHAM  
ATOM   4582 HG21 VAL C 184     106.720  70.140  71.000  0.00  0.00      CHAM  
ATOM   4583 HG22 VAL C 184     108.150  70.670  71.950  0.00  0.00      CHAM  
ATOM   4584 HG23 VAL C 184     108.440  69.520  70.650  0.00  0.00      CHAM  
ATOM   4585  C   VAL C 184     108.000  67.060  74.060  0.00  0.00      CHAM  
ATOM   4586  O   VAL C 184     108.300  67.410  75.200  0.00  0.00      CHAM  
ATOM   4587  N   MET C 185     107.400  65.860  73.750  0.00  0.00      CHAM  
ATOM   4588  HN  MET C 185     107.370  65.580  72.800  0.00  0.00      CHAM  
ATOM   4589  CA  MET C 185     106.930  64.890  74.730  0.00  0.00      CHAM  
ATOM   4590  HA  MET C 185     106.320  65.430  75.440  0.00  0.00      CHAM  
ATOM   4591  CB  MET C 185     106.290  63.620  74.080  0.00  0.00      CHAM  
ATOM   4592  HB1 MET C 185     105.440  63.920  73.430  0.00  0.00      CHAM  
ATOM   4593  HB2 MET C 185     107.100  63.110  73.520  0.00  0.00      CHAM  
ATOM   4594  CG  MET C 185     105.700  62.630  75.000  0.00  0.00      CHAM  
ATOM   4595  HG1 MET C 185     106.430  62.260  75.760  0.00  0.00      CHAM  
ATOM   4596  HG2 MET C 185     104.860  62.950  75.650  0.00  0.00      CHAM  
ATOM   4597  SD  MET C 185     105.060  61.140  74.340  0.00  0.00      CHAM  
ATOM   4598  CE  MET C 185     103.480  61.740  73.680  0.00  0.00      CHAM  
ATOM   4599  HE1 MET C 185     102.920  60.840  73.320  0.00  0.00      CHAM  
ATOM   4600  HE2 MET C 185     103.010  62.280  74.520  0.00  0.00      CHAM  
ATOM   4601  HE3 MET C 185     103.700  62.440  72.860  0.00  0.00      CHAM  
ATOM   4602  C   MET C 185     108.030  64.360  75.650  0.00  0.00      CHAM  
ATOM   4603  O   MET C 185     107.940  64.210  76.870  0.00  0.00      CHAM  
ATOM   4604  N   LEU C 186     109.250  64.020  75.000  0.00  0.00      CHAM  
ATOM   4605  HN  LEU C 186     109.340  64.080  74.010  0.00  0.00      CHAM  
ATOM   4606  CA  LEU C 186     110.390  63.440  75.610  0.00  0.00      CHAM  
ATOM   4607  HA  LEU C 186     110.100  62.500  76.050  0.00  0.00      CHAM  
ATOM   4608  CB  LEU C 186     111.410  63.140  74.510  0.00  0.00      CHAM  
ATOM   4609  HB1 LEU C 186     110.930  62.460  73.780  0.00  0.00      CHAM  
ATOM   4610  HB2 LEU C 186     111.690  64.090  74.020  0.00  0.00      CHAM  
ATOM   4611  CG  LEU C 186     112.710  62.400  74.840  0.00  0.00      CHAM  
ATOM   4612  HG  LEU C 186     112.980  62.120  73.800  0.00  0.00      CHAM  
ATOM   4613  CD1 LEU C 186     113.830  63.300  75.530  0.00  0.00      CHAM  
ATOM   4614 HD11 LEU C 186     114.790  62.730  75.470  0.00  0.00      CHAM  
ATOM   4615 HD12 LEU C 186     113.960  64.200  74.910  0.00  0.00      CHAM  
ATOM   4616 HD13 LEU C 186     113.470  63.590  76.540  0.00  0.00      CHAM  
ATOM   4617  CD2 LEU C 186     112.420  61.260  75.800  0.00  0.00      CHAM  
ATOM   4618 HD21 LEU C 186     111.630  60.590  75.410  0.00  0.00      CHAM  
ATOM   4619 HD22 LEU C 186     113.340  60.670  75.930  0.00  0.00      CHAM  
ATOM   4620 HD23 LEU C 186     112.250  61.520  76.870  0.00  0.00      CHAM  
ATOM   4621  C   LEU C 186     110.880  64.260  76.800  0.00  0.00      CHAM  
ATOM   4622  O   LEU C 186     111.170  63.780  77.800  0.00  0.00      CHAM  
ATOM   4623  N   ILE C 187     111.040  65.570  76.550  0.00  0.00      CHAM  
ATOM   4624  HN  ILE C 187     110.690  65.870  75.670  0.00  0.00      CHAM  
ATOM   4625  CA  ILE C 187     111.370  66.540  77.530  0.00  0.00      CHAM  
ATOM   4626  HA  ILE C 187     112.300  66.270  78.010  0.00  0.00      CHAM  
ATOM   4627  CB  ILE C 187     111.640  67.860  76.800  0.00  0.00      CHAM  
ATOM   4628  HB  ILE C 187     110.700  68.270  76.360  0.00  0.00      CHAM  
ATOM   4629  CG2 ILE C 187     112.160  68.880  77.800  0.00  0.00      CHAM  
ATOM   4630 HG21 ILE C 187     112.360  69.830  77.250  0.00  0.00      CHAM  
ATOM   4631 HG22 ILE C 187     111.390  69.170  78.530  0.00  0.00      CHAM  
ATOM   4632 HG23 ILE C 187     113.030  68.690  78.470  0.00  0.00      CHAM  
ATOM   4633  CG1 ILE C 187     112.740  67.800  75.650  0.00  0.00      CHAM  
ATOM   4634 HG11 ILE C 187     112.540  67.040  74.870  0.00  0.00      CHAM  
ATOM   4635 HG12 ILE C 187     112.820  68.790  75.160  0.00  0.00      CHAM  
ATOM   4636  CD  ILE C 187     114.130  67.430  76.080  0.00  0.00      CHAM  
ATOM   4637  HD1 ILE C 187     114.150  66.320  76.210  0.00  0.00      CHAM  
ATOM   4638  HD2 ILE C 187     114.950  67.760  75.410  0.00  0.00      CHAM  
ATOM   4639  HD3 ILE C 187     114.400  67.800  77.100  0.00  0.00      CHAM  
ATOM   4640  C   ILE C 187     110.320  66.690  78.600  0.00  0.00      CHAM  
ATOM   4641  O   ILE C 187     110.650  66.780  79.770  0.00  0.00      CHAM  
ATOM   4642  N   ALA C 188     109.020  66.690  78.280  0.00  0.00      CHAM  
ATOM   4643  HN  ALA C 188     108.650  66.620  77.360  0.00  0.00      CHAM  
ATOM   4644  CA  ALA C 188     108.030  66.590  79.290  0.00  0.00      CHAM  
ATOM   4645  HA  ALA C 188     107.960  67.440  79.970  0.00  0.00      CHAM  
ATOM   4646  CB  ALA C 188     106.640  66.800  78.520  0.00  0.00      CHAM  
ATOM   4647  HB1 ALA C 188     106.490  65.890  77.900  0.00  0.00      CHAM  
ATOM   4648  HB2 ALA C 188     105.820  66.790  79.270  0.00  0.00      CHAM  
ATOM   4649  HB3 ALA C 188     106.630  67.660  77.820  0.00  0.00      CHAM  
ATOM   4650  C   ALA C 188     108.140  65.360  80.250  0.00  0.00      CHAM  
ATOM   4651  O   ALA C 188     107.870  65.470  81.430  0.00  0.00      CHAM  
ATOM   4652  N   ILE C 189     108.430  64.120  79.690  0.00  0.00      CHAM  
ATOM   4653  HN  ILE C 189     108.490  64.220  78.700  0.00  0.00      CHAM  
ATOM   4654  CA  ILE C 189     108.600  62.770  80.310  0.00  0.00      CHAM  
ATOM   4655  HA  ILE C 189     107.770  62.670  81.000  0.00  0.00      CHAM  
ATOM   4656  CB  ILE C 189     108.650  61.550  79.330  0.00  0.00      CHAM  
ATOM   4657  HB  ILE C 189     109.310  61.870  78.500  0.00  0.00      CHAM  
ATOM   4658  CG2 ILE C 189     109.230  60.340  80.020  0.00  0.00      CHAM  
ATOM   4659 HG21 ILE C 189     108.790  60.110  81.020  0.00  0.00      CHAM  
ATOM   4660 HG22 ILE C 189     109.100  59.430  79.400  0.00  0.00      CHAM  
ATOM   4661 HG23 ILE C 189     110.290  60.630  80.210  0.00  0.00      CHAM  
ATOM   4662  CG1 ILE C 189     107.250  61.280  78.740  0.00  0.00      CHAM  
ATOM   4663 HG11 ILE C 189     106.570  61.250  79.620  0.00  0.00      CHAM  
ATOM   4664 HG12 ILE C 189     107.020  62.240  78.230  0.00  0.00      CHAM  
ATOM   4665  CD  ILE C 189     107.120  60.180  77.670  0.00  0.00      CHAM  
ATOM   4666  HD1 ILE C 189     106.100  60.260  77.250  0.00  0.00      CHAM  
ATOM   4667  HD2 ILE C 189     107.780  60.460  76.800  0.00  0.00      CHAM  
ATOM   4668  HD3 ILE C 189     107.140  59.150  78.070  0.00  0.00      CHAM  
ATOM   4669  C   ILE C 189     109.830  62.850  81.260  0.00  0.00      CHAM  
ATOM   4670  O   ILE C 189     109.740  62.750  82.480  0.00  0.00      CHAM  
ATOM   4671  N   LEU C 190     110.930  63.410  80.670  0.00  0.00      CHAM  
ATOM   4672  HN  LEU C 190     110.950  63.620  79.700  0.00  0.00      CHAM  
ATOM   4673  CA  LEU C 190     112.140  63.650  81.350  0.00  0.00      CHAM  
ATOM   4674  HA  LEU C 190     112.440  62.710  81.770  0.00  0.00      CHAM  
ATOM   4675  CB  LEU C 190     113.240  64.160  80.410  0.00  0.00      CHAM  
ATOM   4676  HB1 LEU C 190     113.230  63.680  79.400  0.00  0.00      CHAM  
ATOM   4677  HB2 LEU C 190     112.910  65.130  79.970  0.00  0.00      CHAM  
ATOM   4678  CG  LEU C 190     114.640  64.220  80.930  0.00  0.00      CHAM  
ATOM   4679  HG  LEU C 190     114.650  64.830  81.860  0.00  0.00      CHAM  
ATOM   4680  CD1 LEU C 190     115.200  62.760  81.220  0.00  0.00      CHAM  
ATOM   4681 HD11 LEU C 190     114.520  62.210  81.900  0.00  0.00      CHAM  
ATOM   4682 HD12 LEU C 190     115.240  62.140  80.300  0.00  0.00      CHAM  
ATOM   4683 HD13 LEU C 190     116.230  62.750  81.650  0.00  0.00      CHAM  
ATOM   4684  CD2 LEU C 190     115.590  64.960  79.910  0.00  0.00      CHAM  
ATOM   4685 HD21 LEU C 190     115.260  66.010  79.910  0.00  0.00      CHAM  
ATOM   4686 HD22 LEU C 190     116.630  64.890  80.280  0.00  0.00      CHAM  
ATOM   4687 HD23 LEU C 190     115.560  64.410  78.950  0.00  0.00      CHAM  
ATOM   4688  C   LEU C 190     112.030  64.690  82.500  0.00  0.00      CHAM  
ATOM   4689  O   LEU C 190     112.540  64.510  83.580  0.00  0.00      CHAM  
ATOM   4690  N   ALA C 191     111.320  65.770  82.270  0.00  0.00      CHAM  
ATOM   4691  HN  ALA C 191     110.890  65.860  81.370  0.00  0.00      CHAM  
ATOM   4692  CA  ALA C 191     111.140  66.820  83.220  0.00  0.00      CHAM  
ATOM   4693  HA  ALA C 191     112.120  67.080  83.610  0.00  0.00      CHAM  
ATOM   4694  CB  ALA C 191     110.740  68.130  82.530  0.00  0.00      CHAM  
ATOM   4695  HB1 ALA C 191     111.490  68.470  81.780  0.00  0.00      CHAM  
ATOM   4696  HB2 ALA C 191     109.750  67.960  82.040  0.00  0.00      CHAM  
ATOM   4697  HB3 ALA C 191     110.550  68.940  83.270  0.00  0.00      CHAM  
ATOM   4698  C   ALA C 191     110.250  66.430  84.480  0.00  0.00      CHAM  
ATOM   4699  O   ALA C 191     110.590  66.660  85.620  0.00  0.00      CHAM  
ATOM   4700  N   LEU C 192     109.230  65.610  84.200  0.00  0.00      CHAM  
ATOM   4701  HN  LEU C 192     109.190  65.350  83.230  0.00  0.00      CHAM  
ATOM   4702  CA  LEU C 192     108.360  65.050  85.220  0.00  0.00      CHAM  
ATOM   4703  HA  LEU C 192     108.030  65.860  85.860  0.00  0.00      CHAM  
ATOM   4704  CB  LEU C 192     107.110  64.460  84.530  0.00  0.00      CHAM  
ATOM   4705  HB1 LEU C 192     106.530  65.330  84.150  0.00  0.00      CHAM  
ATOM   4706  HB2 LEU C 192     107.310  63.880  83.600  0.00  0.00      CHAM  
ATOM   4707  CG  LEU C 192     106.200  63.440  85.280  0.00  0.00      CHAM  
ATOM   4708  HG  LEU C 192     106.810  62.550  85.540  0.00  0.00      CHAM  
ATOM   4709  CD1 LEU C 192     105.520  64.070  86.390  0.00  0.00      CHAM  
ATOM   4710 HD11 LEU C 192     105.050  63.300  87.020  0.00  0.00      CHAM  
ATOM   4711 HD12 LEU C 192     106.280  64.580  87.020  0.00  0.00      CHAM  
ATOM   4712 HD13 LEU C 192     104.790  64.750  85.880  0.00  0.00      CHAM  
ATOM   4713  CD2 LEU C 192     105.060  62.900  84.310  0.00  0.00      CHAM  
ATOM   4714 HD21 LEU C 192     104.580  62.000  84.770  0.00  0.00      CHAM  
ATOM   4715 HD22 LEU C 192     104.300  63.700  84.210  0.00  0.00      CHAM  
ATOM   4716 HD23 LEU C 192     105.400  62.590  83.300  0.00  0.00      CHAM  
ATOM   4717  C   LEU C 192     108.920  64.040  86.200  0.00  0.00      CHAM  
ATOM   4718  O   LEU C 192     108.830  64.180  87.390  0.00  0.00      CHAM  
ATOM   4719  N   VAL C 193     109.710  63.140  85.600  0.00  0.00      CHAM  
ATOM   4720  HN  VAL C 193     109.810  63.070  84.610  0.00  0.00      CHAM  
ATOM   4721  CA  VAL C 193     110.610  62.330  86.370  0.00  0.00      CHAM  
ATOM   4722  HA  VAL C 193     110.070  61.980  87.240  0.00  0.00      CHAM  
ATOM   4723  CB  VAL C 193     111.090  61.090  85.580  0.00  0.00      CHAM  
ATOM   4724  HB  VAL C 193     111.710  61.490  84.740  0.00  0.00      CHAM  
ATOM   4725  CG1 VAL C 193     112.090  60.250  86.410  0.00  0.00      CHAM  
ATOM   4726 HG11 VAL C 193     112.440  59.410  85.780  0.00  0.00      CHAM  
ATOM   4727 HG12 VAL C 193     112.950  60.880  86.730  0.00  0.00      CHAM  
ATOM   4728 HG13 VAL C 193     111.470  59.780  87.200  0.00  0.00      CHAM  
ATOM   4729  CG2 VAL C 193     109.950  60.210  84.910  0.00  0.00      CHAM  
ATOM   4730 HG21 VAL C 193     110.380  59.380  84.310  0.00  0.00      CHAM  
ATOM   4731 HG22 VAL C 193     109.240  59.750  85.640  0.00  0.00      CHAM  
ATOM   4732 HG23 VAL C 193     109.380  60.810  84.180  0.00  0.00      CHAM  
ATOM   4733  C   VAL C 193     111.710  63.040  87.040  0.00  0.00      CHAM  
ATOM   4734  O   VAL C 193     111.980  62.780  88.240  0.00  0.00      CHAM  
ATOM   4735  N   PHE C 194     112.300  64.090  86.420  0.00  0.00      CHAM  
ATOM   4736  HN  PHE C 194     112.090  64.300  85.470  0.00  0.00      CHAM  
ATOM   4737  CA  PHE C 194     113.160  65.040  87.120  0.00  0.00      CHAM  
ATOM   4738  HA  PHE C 194     113.960  64.490  87.590  0.00  0.00      CHAM  
ATOM   4739  CB  PHE C 194     113.940  65.940  86.150  0.00  0.00      CHAM  
ATOM   4740  HB1 PHE C 194     114.580  65.310  85.490  0.00  0.00      CHAM  
ATOM   4741  HB2 PHE C 194     113.190  66.440  85.490  0.00  0.00      CHAM  
ATOM   4742  CG  PHE C 194     114.840  66.900  86.800  0.00  0.00      CHAM  
ATOM   4743  CD1 PHE C 194     116.030  66.560  87.540  0.00  0.00      CHAM  
ATOM   4744  HD1 PHE C 194     116.130  65.510  87.780  0.00  0.00      CHAM  
ATOM   4745  CE1 PHE C 194     116.840  67.560  88.080  0.00  0.00      CHAM  
ATOM   4746  HE1 PHE C 194     117.720  67.400  88.690  0.00  0.00      CHAM  
ATOM   4747  CZ  PHE C 194     116.590  68.920  87.860  0.00  0.00      CHAM  
ATOM   4748  HZ  PHE C 194     117.160  69.650  88.410  0.00  0.00      CHAM  
ATOM   4749  CD2 PHE C 194     114.640  68.250  86.490  0.00  0.00      CHAM  
ATOM   4750  HD2 PHE C 194     113.790  68.620  85.930  0.00  0.00      CHAM  
ATOM   4751  CE2 PHE C 194     115.460  69.250  87.030  0.00  0.00      CHAM  
ATOM   4752  HE2 PHE C 194     115.270  70.310  86.990  0.00  0.00      CHAM  
ATOM   4753  C   PHE C 194     112.560  65.740  88.270  0.00  0.00      CHAM  
ATOM   4754  O   PHE C 194     113.200  65.890  89.340  0.00  0.00      CHAM  
ATOM   4755  N   VAL C 195     111.260  66.140  88.300  0.00  0.00      CHAM  
ATOM   4756  HN  VAL C 195     110.730  66.150  87.450  0.00  0.00      CHAM  
ATOM   4757  CA  VAL C 195     110.570  66.560  89.460  0.00  0.00      CHAM  
ATOM   4758  HA  VAL C 195     111.180  67.270  89.990  0.00  0.00      CHAM  
ATOM   4759  CB  VAL C 195     109.160  67.150  89.160  0.00  0.00      CHAM  
ATOM   4760  HB  VAL C 195     108.630  66.400  88.530  0.00  0.00      CHAM  
ATOM   4761  CG1 VAL C 195     108.350  67.500  90.440  0.00  0.00      CHAM  
ATOM   4762 HG11 VAL C 195     107.430  68.120  90.320  0.00  0.00      CHAM  
ATOM   4763 HG12 VAL C 195     108.120  66.610  91.070  0.00  0.00      CHAM  
ATOM   4764 HG13 VAL C 195     108.980  68.110  91.120  0.00  0.00      CHAM  
ATOM   4765  CG2 VAL C 195     109.300  68.390  88.310  0.00  0.00      CHAM  
ATOM   4766 HG21 VAL C 195     108.250  68.750  88.240  0.00  0.00      CHAM  
ATOM   4767 HG22 VAL C 195     109.890  69.100  88.910  0.00  0.00      CHAM  
ATOM   4768 HG23 VAL C 195     109.700  68.190  87.290  0.00  0.00      CHAM  
ATOM   4769  C   VAL C 195     110.410  65.430  90.490  0.00  0.00      CHAM  
ATOM   4770  O   VAL C 195     110.630  65.700  91.660  0.00  0.00      CHAM  
ATOM   4771  N   HSD C 196     110.150  64.150  90.090  0.00  0.00      CHAM  
ATOM   4772  HN  HSD C 196     110.060  63.970  89.120  0.00  0.00      CHAM  
ATOM   4773  CA  HSD C 196     110.120  63.110  91.120  0.00  0.00      CHAM  
ATOM   4774  HA  HSD C 196     109.410  63.390  91.880  0.00  0.00      CHAM  
ATOM   4775  CB  HSD C 196     109.560  61.730  90.450  0.00  0.00      CHAM  
ATOM   4776  HB1 HSD C 196     108.550  61.920  90.040  0.00  0.00      CHAM  
ATOM   4777  HB2 HSD C 196     110.270  61.470  89.640  0.00  0.00      CHAM  
ATOM   4778  ND1 HSD C 196     110.710  59.630  91.630  0.00  0.00      CHAM  
ATOM   4779  HD1 HSD C 196     111.670  59.860  91.460  0.00  0.00      CHAM  
ATOM   4780  CG  HSD C 196     109.610  60.440  91.370  0.00  0.00      CHAM  
ATOM   4781  CE1 HSD C 196     110.230  58.520  92.330  0.00  0.00      CHAM  
ATOM   4782  HE1 HSD C 196     110.900  57.710  92.610  0.00  0.00      CHAM  
ATOM   4783  NE2 HSD C 196     108.950  58.520  92.500  0.00  0.00      CHAM  
ATOM   4784  CD2 HSD C 196     108.550  59.720  91.940  0.00  0.00      CHAM  
ATOM   4785  HD2 HSD C 196     107.480  59.900  91.920  0.00  0.00      CHAM  
ATOM   4786  C   HSD C 196     111.450  62.870  91.700  0.00  0.00      CHAM  
ATOM   4787  O   HSD C 196     111.590  62.660  92.890  0.00  0.00      CHAM  
ATOM   4788  N   TYR C 197     112.510  62.820  90.870  0.00  0.00      CHAM  
ATOM   4789  HN  TYR C 197     112.410  63.040  89.900  0.00  0.00      CHAM  
ATOM   4790  CA  TYR C 197     113.910  62.760  91.280  0.00  0.00      CHAM  
ATOM   4791  HA  TYR C 197     114.030  61.880  91.900  0.00  0.00      CHAM  
ATOM   4792  CB  TYR C 197     114.860  62.590  90.040  0.00  0.00      CHAM  
ATOM   4793  HB1 TYR C 197     114.850  61.520  89.720  0.00  0.00      CHAM  
ATOM   4794  HB2 TYR C 197     114.500  63.200  89.190  0.00  0.00      CHAM  
ATOM   4795  CG  TYR C 197     116.400  62.690  90.280  0.00  0.00      CHAM  
ATOM   4796  CD1 TYR C 197     117.140  61.620  90.850  0.00  0.00      CHAM  
ATOM   4797  HD1 TYR C 197     116.560  60.740  91.050  0.00  0.00      CHAM  
ATOM   4798  CE1 TYR C 197     118.460  61.710  91.190  0.00  0.00      CHAM  
ATOM   4799  HE1 TYR C 197     118.890  60.810  91.580  0.00  0.00      CHAM  
ATOM   4800  CZ  TYR C 197     119.130  62.890  90.850  0.00  0.00      CHAM  
ATOM   4801  OH  TYR C 197     120.530  62.980  91.090  0.00  0.00      CHAM  
ATOM   4802  HH  TYR C 197     120.570  62.240  91.700  0.00  0.00      CHAM  
ATOM   4803  CD2 TYR C 197     117.060  63.900  90.060  0.00  0.00      CHAM  
ATOM   4804  HD2 TYR C 197     116.560  64.750  89.620  0.00  0.00      CHAM  
ATOM   4805  CE2 TYR C 197     118.410  64.020  90.340  0.00  0.00      CHAM  
ATOM   4806  HE2 TYR C 197     118.860  64.980  90.120  0.00  0.00      CHAM  
ATOM   4807  C   TYR C 197     114.380  63.790  92.180  0.00  0.00      CHAM  
ATOM   4808  O   TYR C 197     114.970  63.530  93.240  0.00  0.00      CHAM  
ATOM   4809  N   ASN C 198     114.090  65.060  91.990  0.00  0.00      CHAM  
ATOM   4810  HN  ASN C 198     113.760  65.390  91.110  0.00  0.00      CHAM  
ATOM   4811  CA  ASN C 198     114.230  66.100  92.970  0.00  0.00      CHAM  
ATOM   4812  HA  ASN C 198     115.280  66.030  93.210  0.00  0.00      CHAM  
ATOM   4813  CB  ASN C 198     113.960  67.520  92.390  0.00  0.00      CHAM  
ATOM   4814  HB1 ASN C 198     112.990  67.590  91.850  0.00  0.00      CHAM  
ATOM   4815  HB2 ASN C 198     113.930  68.350  93.120  0.00  0.00      CHAM  
ATOM   4816  CG  ASN C 198     115.010  67.840  91.320  0.00  0.00      CHAM  
ATOM   4817  OD1 ASN C 198     116.200  67.530  91.380  0.00  0.00      CHAM  
ATOM   4818  ND2 ASN C 198     114.560  68.400  90.160  0.00  0.00      CHAM  
ATOM   4819 HD21 ASN C 198     113.700  68.900  90.120  0.00  0.00      CHAM  
ATOM   4820 HD22 ASN C 198     115.300  68.580  89.520  0.00  0.00      CHAM  
ATOM   4821  C   ASN C 198     113.430  65.980  94.300  0.00  0.00      CHAM  
ATOM   4822  O   ASN C 198     113.960  66.110  95.420  0.00  0.00      CHAM  
ATOM   4823  N   ALA C 199     112.110  65.670  94.330  0.00  0.00      CHAM  
ATOM   4824  HN  ALA C 199     111.630  65.560  93.450  0.00  0.00      CHAM  
ATOM   4825  CA  ALA C 199     111.440  65.410  95.540  0.00  0.00      CHAM  
ATOM   4826  HA  ALA C 199     111.500  66.220  96.260  0.00  0.00      CHAM  
ATOM   4827  CB  ALA C 199     110.020  65.020  95.160  0.00  0.00      CHAM  
ATOM   4828  HB1 ALA C 199     109.670  65.900  94.580  0.00  0.00      CHAM  
ATOM   4829  HB2 ALA C 199     109.850  64.140  94.500  0.00  0.00      CHAM  
ATOM   4830  HB3 ALA C 199     109.380  64.930  96.060  0.00  0.00      CHAM  
ATOM   4831  C   ALA C 199     111.930  64.150  96.390  0.00  0.00      CHAM  
ATOM   4832  O   ALA C 199     112.090  64.320  97.620  0.00  0.00      CHAM  
ATOM   4833  N   THR C 200     112.140  62.950  95.810  0.00  0.00      CHAM  
ATOM   4834  HN  THR C 200     112.000  62.820  94.830  0.00  0.00      CHAM  
ATOM   4835  CA  THR C 200     112.530  61.760  96.520  0.00  0.00      CHAM  
ATOM   4836  HA  THR C 200     112.550  61.930  97.580  0.00  0.00      CHAM  
ATOM   4837  CB  THR C 200     111.530  60.590  96.410  0.00  0.00      CHAM  
ATOM   4838  HB  THR C 200     110.540  61.000  96.680  0.00  0.00      CHAM  
ATOM   4839  OG1 THR C 200     111.760  59.460  97.190  0.00  0.00      CHAM  
ATOM   4840  HG1 THR C 200     112.710  59.360  97.250  0.00  0.00      CHAM  
ATOM   4841  CG2 THR C 200     111.300  60.120  94.940  0.00  0.00      CHAM  
ATOM   4842 HG21 THR C 200     112.250  59.970  94.390  0.00  0.00      CHAM  
ATOM   4843 HG22 THR C 200     110.700  59.180  94.880  0.00  0.00      CHAM  
ATOM   4844 HG23 THR C 200     110.590  60.830  94.460  0.00  0.00      CHAM  
ATOM   4845  C   THR C 200     113.910  61.230  96.240  0.00  0.00      CHAM  
ATOM   4846  O   THR C 200     114.430  60.340  96.920  0.00  0.00      CHAM  
ATOM   4847  N   GLY C 201     114.610  61.780  95.320  0.00  0.00      CHAM  
ATOM   4848  HN  GLY C 201     114.220  62.410  94.640  0.00  0.00      CHAM  
ATOM   4849  CA  GLY C 201     115.850  61.180  95.000  0.00  0.00      CHAM  
ATOM   4850  HA1 GLY C 201     116.610  61.300  95.770  0.00  0.00      CHAM  
ATOM   4851  HA2 GLY C 201     116.140  61.890  94.250  0.00  0.00      CHAM  
ATOM   4852  C   GLY C 201     115.740  59.800  94.330  0.00  0.00      CHAM  
ATOM   4853  O   GLY C 201     116.480  58.850  94.560  0.00  0.00      CHAM  
ATOM   4854  N   VAL C 202     114.800  59.610  93.380  0.00  0.00      CHAM  
ATOM   4855  HN  VAL C 202     114.140  60.340  93.200  0.00  0.00      CHAM  
ATOM   4856  CA  VAL C 202     114.640  58.300  92.710  0.00  0.00      CHAM  
ATOM   4857  HA  VAL C 202     115.520  57.690  92.670  0.00  0.00      CHAM  
ATOM   4858  CB  VAL C 202     113.510  57.500  93.350  0.00  0.00      CHAM  
ATOM   4859  HB  VAL C 202     112.540  58.040  93.330  0.00  0.00      CHAM  
ATOM   4860  CG1 VAL C 202     113.320  56.210  92.440  0.00  0.00      CHAM  
ATOM   4861 HG11 VAL C 202     114.210  55.610  92.140  0.00  0.00      CHAM  
ATOM   4862 HG12 VAL C 202     112.570  55.530  92.910  0.00  0.00      CHAM  
ATOM   4863 HG13 VAL C 202     112.820  56.500  91.480  0.00  0.00      CHAM  
ATOM   4864  CG2 VAL C 202     113.800  57.230  94.830  0.00  0.00      CHAM  
ATOM   4865 HG21 VAL C 202     113.930  58.180  95.400  0.00  0.00      CHAM  
ATOM   4866 HG22 VAL C 202     113.030  56.570  95.280  0.00  0.00      CHAM  
ATOM   4867 HG23 VAL C 202     114.760  56.670  94.950  0.00  0.00      CHAM  
ATOM   4868  C   VAL C 202     114.340  58.620  91.310  0.00  0.00      CHAM  
ATOM   4869  O   VAL C 202     113.450  59.390  91.140  0.00  0.00      CHAM  
ATOM   4870  N   TRP C 203     115.010  57.980  90.320  0.00  0.00      CHAM  
ATOM   4871  HN  TRP C 203     115.810  57.440  90.550  0.00  0.00      CHAM  
ATOM   4872  CA  TRP C 203     114.580  57.940  88.910  0.00  0.00      CHAM  
ATOM   4873  HA  TRP C 203     114.190  58.940  88.720  0.00  0.00      CHAM  
ATOM   4874  CB  TRP C 203     115.710  57.850  87.870  0.00  0.00      CHAM  
ATOM   4875  HB1 TRP C 203     116.380  57.000  88.090  0.00  0.00      CHAM  
ATOM   4876  HB2 TRP C 203     115.160  57.660  86.920  0.00  0.00      CHAM  
ATOM   4877  CG  TRP C 203     116.520  59.050  87.600  0.00  0.00      CHAM  
ATOM   4878  CD1 TRP C 203     117.640  59.340  88.350  0.00  0.00      CHAM  
ATOM   4879  HD1 TRP C 203     118.060  58.680  89.080  0.00  0.00      CHAM  
ATOM   4880  NE1 TRP C 203     118.310  60.510  87.820  0.00  0.00      CHAM  
ATOM   4881  HE1 TRP C 203     119.280  60.580  87.930  0.00  0.00      CHAM  
ATOM   4882  CE2 TRP C 203     117.480  61.020  86.780  0.00  0.00      CHAM  
ATOM   4883  CD2 TRP C 203     116.340  60.180  86.660  0.00  0.00      CHAM  
ATOM   4884  CE3 TRP C 203     115.370  60.410  85.610  0.00  0.00      CHAM  
ATOM   4885  HE3 TRP C 203     114.590  59.680  85.390  0.00  0.00      CHAM  
ATOM   4886  CZ3 TRP C 203     115.430  61.610  84.910  0.00  0.00      CHAM  
ATOM   4887  HZ3 TRP C 203     114.750  61.870  84.110  0.00  0.00      CHAM  
ATOM   4888  CZ2 TRP C 203     117.490  62.310  86.140  0.00  0.00      CHAM  
ATOM   4889  HZ2 TRP C 203     118.310  63.000  86.190  0.00  0.00      CHAM  
ATOM   4890  CH2 TRP C 203     116.450  62.550  85.230  0.00  0.00      CHAM  
ATOM   4891  HH2 TRP C 203     116.560  63.440  84.640  0.00  0.00      CHAM  
ATOM   4892  C   TRP C 203     113.540  56.840  88.730  0.00  0.00      CHAM  
ATOM   4893  O   TRP C 203     113.770  55.700  89.110  0.00  0.00      CHAM  
ATOM   4894  N   THR C 204     112.370  57.160  88.260  0.00  0.00      CHAM  
ATOM   4895  HN  THR C 204     111.990  58.070  88.140  0.00  0.00      CHAM  
ATOM   4896  CA  THR C 204     111.440  56.070  87.830  0.00  0.00      CHAM  
ATOM   4897  HA  THR C 204     112.040  55.280  87.400  0.00  0.00      CHAM  
ATOM   4898  CB  THR C 204     110.560  55.490  88.970  0.00  0.00      CHAM  
ATOM   4899  HB  THR C 204     111.270  55.400  89.820  0.00  0.00      CHAM  
ATOM   4900  OG1 THR C 204     110.040  54.210  88.610  0.00  0.00      CHAM  
ATOM   4901  HG1 THR C 204     109.620  54.050  89.450  0.00  0.00      CHAM  
ATOM   4902  CG2 THR C 204     109.390  56.340  89.550  0.00  0.00      CHAM  
ATOM   4903 HG21 THR C 204     109.180  56.080  90.610  0.00  0.00      CHAM  
ATOM   4904 HG22 THR C 204     109.690  57.410  89.430  0.00  0.00      CHAM  
ATOM   4905 HG23 THR C 204     108.510  56.240  88.890  0.00  0.00      CHAM  
ATOM   4906  C   THR C 204     110.560  56.620  86.750  0.00  0.00      CHAM  
ATOM   4907  O   THR C 204     110.050  57.730  86.790  0.00  0.00      CHAM  
ATOM   4908  N   PHE C 205     110.290  55.760  85.710  0.00  0.00      CHAM  
ATOM   4909  HN  PHE C 205     110.850  54.930  85.680  0.00  0.00      CHAM  
ATOM   4910  CA  PHE C 205     109.420  56.100  84.580  0.00  0.00      CHAM  
ATOM   4911  HA  PHE C 205     109.140  57.130  84.710  0.00  0.00      CHAM  
ATOM   4912  CB  PHE C 205     110.020  55.960  83.180  0.00  0.00      CHAM  
ATOM   4913  HB1 PHE C 205     110.400  54.920  83.000  0.00  0.00      CHAM  
ATOM   4914  HB2 PHE C 205     109.350  56.000  82.300  0.00  0.00      CHAM  
ATOM   4915  CG  PHE C 205     111.130  56.930  82.810  0.00  0.00      CHAM  
ATOM   4916  CD1 PHE C 205     112.310  56.900  83.550  0.00  0.00      CHAM  
ATOM   4917  HD1 PHE C 205     112.350  56.140  84.310  0.00  0.00      CHAM  
ATOM   4918  CE1 PHE C 205     113.370  57.650  83.190  0.00  0.00      CHAM  
ATOM   4919  HE1 PHE C 205     114.250  57.660  83.810  0.00  0.00      CHAM  
ATOM   4920  CZ  PHE C 205     113.270  58.720  82.270  0.00  0.00      CHAM  
ATOM   4921  HZ  PHE C 205     114.090  59.390  82.070  0.00  0.00      CHAM  
ATOM   4922  CD2 PHE C 205     111.060  57.870  81.770  0.00  0.00      CHAM  
ATOM   4923  HD2 PHE C 205     110.230  57.840  81.080  0.00  0.00      CHAM  
ATOM   4924  CE2 PHE C 205     112.090  58.870  81.540  0.00  0.00      CHAM  
ATOM   4925  HE2 PHE C 205     112.050  59.540  80.700  0.00  0.00      CHAM  
ATOM   4926  C   PHE C 205     108.020  55.470  84.670  0.00  0.00      CHAM  
ATOM   4927  O   PHE C 205     107.360  55.280  83.670  0.00  0.00      CHAM  
ATOM   4928  N   ASN C 206     107.620  55.010  85.860  0.00  0.00      CHAM  
ATOM   4929  HN  ASN C 206     108.310  54.930  86.580  0.00  0.00      CHAM  
ATOM   4930  CA  ASN C 206     106.380  54.260  86.070  0.00  0.00      CHAM  
ATOM   4931  HA  ASN C 206     105.990  53.750  85.200  0.00  0.00      CHAM  
ATOM   4932  CB  ASN C 206     106.740  53.240  87.230  0.00  0.00      CHAM  
ATOM   4933  HB1 ASN C 206     107.590  52.610  86.900  0.00  0.00      CHAM  
ATOM   4934  HB2 ASN C 206     107.140  53.570  88.220  0.00  0.00      CHAM  
ATOM   4935  CG  ASN C 206     105.520  52.320  87.520  0.00  0.00      CHAM  
ATOM   4936  OD1 ASN C 206     104.630  52.360  86.660  0.00  0.00      CHAM  
ATOM   4937  ND2 ASN C 206     105.550  51.570  88.610  0.00  0.00      CHAM  
ATOM   4938 HD21 ASN C 206     104.670  51.160  88.860  0.00  0.00      CHAM  
ATOM   4939 HD22 ASN C 206     106.430  51.540  89.090  0.00  0.00      CHAM  
ATOM   4940  C   ASN C 206     105.320  55.280  86.600  0.00  0.00      CHAM  
ATOM   4941  O   ASN C 206     105.460  55.840  87.660  0.00  0.00      CHAM  
ATOM   4942  N   TYR C 207     104.230  55.420  85.830  0.00  0.00      CHAM  
ATOM   4943  HN  TYR C 207     104.230  55.010  84.910  0.00  0.00      CHAM  
ATOM   4944  CA  TYR C 207     102.930  56.100  86.040  0.00  0.00      CHAM  
ATOM   4945  HA  TYR C 207     103.150  57.160  85.910  0.00  0.00      CHAM  
ATOM   4946  CB  TYR C 207     101.880  55.540  85.080  0.00  0.00      CHAM  
ATOM   4947  HB1 TYR C 207     102.130  55.690  84.010  0.00  0.00      CHAM  
ATOM   4948  HB2 TYR C 207     101.760  54.440  85.170  0.00  0.00      CHAM  
ATOM   4949  CG  TYR C 207     100.500  56.080  85.350  0.00  0.00      CHAM  
ATOM   4950  CD1 TYR C 207     100.210  57.460  85.040  0.00  0.00      CHAM  
ATOM   4951  HD1 TYR C 207     100.980  58.120  84.650  0.00  0.00      CHAM  
ATOM   4952  CE1 TYR C 207      98.830  57.900  84.950  0.00  0.00      CHAM  
ATOM   4953  HE1 TYR C 207      98.710  58.930  84.660  0.00  0.00      CHAM  
ATOM   4954  CZ  TYR C 207      97.830  57.060  85.440  0.00  0.00      CHAM  
ATOM   4955  OH  TYR C 207      96.450  57.330  85.170  0.00  0.00      CHAM  
ATOM   4956  HH  TYR C 207      96.460  58.070  84.560  0.00  0.00      CHAM  
ATOM   4957  CD2 TYR C 207      99.480  55.220  85.860  0.00  0.00      CHAM  
ATOM   4958  HD2 TYR C 207      99.720  54.240  86.240  0.00  0.00      CHAM  
ATOM   4959  CE2 TYR C 207      98.180  55.730  85.910  0.00  0.00      CHAM  
ATOM   4960  HE2 TYR C 207      97.380  55.100  86.270  0.00  0.00      CHAM  
ATOM   4961  C   TYR C 207     102.480  56.080  87.470  0.00  0.00      CHAM  
ATOM   4962  O   TYR C 207     102.150  57.120  87.990  0.00  0.00      CHAM  
ATOM   4963  N   GLU C 208     102.520  54.870  88.170  0.00  0.00      CHAM  
ATOM   4964  HN  GLU C 208     102.830  53.990  87.860  0.00  0.00      CHAM  
ATOM   4965  CA  GLU C 208     101.990  54.680  89.490  0.00  0.00      CHAM  
ATOM   4966  HA  GLU C 208     100.950  54.940  89.600  0.00  0.00      CHAM  
ATOM   4967  CB  GLU C 208     102.120  53.130  89.800  0.00  0.00      CHAM  
ATOM   4968  HB1 GLU C 208     103.190  52.990  90.040  0.00  0.00      CHAM  
ATOM   4969  HB2 GLU C 208     101.660  53.110  90.820  0.00  0.00      CHAM  
ATOM   4970  CG  GLU C 208     101.580  52.120  88.810  0.00  0.00      CHAM  
ATOM   4971  HG1 GLU C 208     100.530  52.410  88.600  0.00  0.00      CHAM  
ATOM   4972  HG2 GLU C 208     102.060  52.010  87.800  0.00  0.00      CHAM  
ATOM   4973  CD  GLU C 208     101.580  50.710  89.390  0.00  0.00      CHAM  
ATOM   4974  OE1 GLU C 208     102.700  50.320  89.800  0.00  0.00      CHAM  
ATOM   4975  OE2 GLU C 208     100.550  49.990  89.330  0.00  0.00      CHAM  
ATOM   4976  C   GLU C 208     102.710  55.430  90.580  0.00  0.00      CHAM  
ATOM   4977  O   GLU C 208     102.210  56.120  91.480  0.00  0.00      CHAM  
ATOM   4978  N   GLU C 209     104.020  55.380  90.490  0.00  0.00      CHAM  
ATOM   4979  HN  GLU C 209     104.450  54.830  89.780  0.00  0.00      CHAM  
ATOM   4980  CA  GLU C 209     104.960  56.020  91.320  0.00  0.00      CHAM  
ATOM   4981  HA  GLU C 209     104.640  55.740  92.320  0.00  0.00      CHAM  
ATOM   4982  CB  GLU C 209     106.420  55.390  91.030  0.00  0.00      CHAM  
ATOM   4983  HB1 GLU C 209     106.830  55.470  90.000  0.00  0.00      CHAM  
ATOM   4984  HB2 GLU C 209     107.190  55.910  91.620  0.00  0.00      CHAM  
ATOM   4985  CG  GLU C 209     106.570  53.960  91.580  0.00  0.00      CHAM  
ATOM   4986  HG1 GLU C 209     106.210  54.010  92.630  0.00  0.00      CHAM  
ATOM   4987  HG2 GLU C 209     105.920  53.330  90.940  0.00  0.00      CHAM  
ATOM   4988  CD  GLU C 209     107.950  53.310  91.620  0.00  0.00      CHAM  
ATOM   4989  OE1 GLU C 209     108.270  52.620  92.630  0.00  0.00      CHAM  
ATOM   4990  OE2 GLU C 209     108.740  53.320  90.640  0.00  0.00      CHAM  
ATOM   4991  C   GLU C 209     104.770  57.570  91.200  0.00  0.00      CHAM  
ATOM   4992  O   GLU C 209     104.570  58.230  92.190  0.00  0.00      CHAM  
ATOM   4993  N   LEU C 210     104.690  58.070  89.990  0.00  0.00      CHAM  
ATOM   4994  HN  LEU C 210     104.750  57.430  89.230  0.00  0.00      CHAM  
ATOM   4995  CA  LEU C 210     104.450  59.430  89.680  0.00  0.00      CHAM  
ATOM   4996  HA  LEU C 210     105.170  60.090  90.150  0.00  0.00      CHAM  
ATOM   4997  CB  LEU C 210     104.760  59.670  88.180  0.00  0.00      CHAM  
ATOM   4998  HB1 LEU C 210     104.150  58.860  87.700  0.00  0.00      CHAM  
ATOM   4999  HB2 LEU C 210     104.440  60.680  87.850  0.00  0.00      CHAM  
ATOM   5000  CG  LEU C 210     106.120  59.220  87.600  0.00  0.00      CHAM  
ATOM   5001  HG  LEU C 210     106.340  58.170  87.890  0.00  0.00      CHAM  
ATOM   5002  CD1 LEU C 210     106.340  59.300  86.090  0.00  0.00      CHAM  
ATOM   5003 HD11 LEU C 210     106.350  60.310  85.630  0.00  0.00      CHAM  
ATOM   5004 HD12 LEU C 210     107.280  58.780  85.810  0.00  0.00      CHAM  
ATOM   5005 HD13 LEU C 210     105.580  58.730  85.510  0.00  0.00      CHAM  
ATOM   5006  CD2 LEU C 210     107.330  60.040  88.170  0.00  0.00      CHAM  
ATOM   5007 HD21 LEU C 210     108.240  59.570  87.720  0.00  0.00      CHAM  
ATOM   5008 HD22 LEU C 210     107.190  61.120  87.960  0.00  0.00      CHAM  
ATOM   5009 HD23 LEU C 210     107.430  59.940  89.270  0.00  0.00      CHAM  
ATOM   5010  C   LEU C 210     103.140  59.920  90.210  0.00  0.00      CHAM  
ATOM   5011  O   LEU C 210     103.070  61.010  90.810  0.00  0.00      CHAM  
ATOM   5012  N   LEU C 211     102.040  59.170  90.080  0.00  0.00      CHAM  
ATOM   5013  HN  LEU C 211     102.150  58.280  89.650  0.00  0.00      CHAM  
ATOM   5014  CA  LEU C 211     100.710  59.560  90.410  0.00  0.00      CHAM  
ATOM   5015  HA  LEU C 211     100.540  60.590  90.170  0.00  0.00      CHAM  
ATOM   5016  CB  LEU C 211      99.770  58.720  89.370  0.00  0.00      CHAM  
ATOM   5017  HB1 LEU C 211     100.020  59.130  88.360  0.00  0.00      CHAM  
ATOM   5018  HB2 LEU C 211      99.990  57.640  89.480  0.00  0.00      CHAM  
ATOM   5019  CG  LEU C 211      98.240  58.820  89.630  0.00  0.00      CHAM  
ATOM   5020  HG  LEU C 211      98.020  58.310  90.590  0.00  0.00      CHAM  
ATOM   5021  CD1 LEU C 211      97.660  60.220  89.810  0.00  0.00      CHAM  
ATOM   5022 HD11 LEU C 211      96.550  60.250  89.850  0.00  0.00      CHAM  
ATOM   5023 HD12 LEU C 211      98.140  60.840  90.600  0.00  0.00      CHAM  
ATOM   5024 HD13 LEU C 211      97.980  60.780  88.910  0.00  0.00      CHAM  
ATOM   5025  CD2 LEU C 211      97.520  58.180  88.460  0.00  0.00      CHAM  
ATOM   5026 HD21 LEU C 211      96.420  58.380  88.430  0.00  0.00      CHAM  
ATOM   5027 HD22 LEU C 211      97.780  58.580  87.460  0.00  0.00      CHAM  
ATOM   5028 HD23 LEU C 211      97.730  57.080  88.420  0.00  0.00      CHAM  
ATOM   5029  C   LEU C 211     100.420  59.290  91.930  0.00  0.00      CHAM  
ATOM   5030  O   LEU C 211      99.530  59.930  92.490  0.00  0.00      CHAM  
ATOM   5031  N   ASN C 212     101.180  58.440  92.610  0.00  0.00      CHAM  
ATOM   5032  HN  ASN C 212     101.770  57.730  92.230  0.00  0.00      CHAM  
ATOM   5033  CA  ASN C 212     101.090  58.290  94.140  0.00  0.00      CHAM  
ATOM   5034  HA  ASN C 212     100.120  58.710  94.400  0.00  0.00      CHAM  
ATOM   5035  CB  ASN C 212     101.220  56.820  94.680  0.00  0.00      CHAM  
ATOM   5036  HB1 ASN C 212     102.210  56.390  94.380  0.00  0.00      CHAM  
ATOM   5037  HB2 ASN C 212     101.170  56.820  95.790  0.00  0.00      CHAM  
ATOM   5038  CG  ASN C 212     100.090  55.860  94.220  0.00  0.00      CHAM  
ATOM   5039  OD1 ASN C 212      99.110  56.290  93.610  0.00  0.00      CHAM  
ATOM   5040  ND2 ASN C 212     100.270  54.500  94.370  0.00  0.00      CHAM  
ATOM   5041 HD21 ASN C 212     100.910  54.120  95.040  0.00  0.00      CHAM  
ATOM   5042 HD22 ASN C 212      99.660  53.820  93.950  0.00  0.00      CHAM  
ATOM   5043  C   ASN C 212     102.100  59.160  94.820  0.00  0.00      CHAM  
ATOM   5044  O   ASN C 212     102.100  59.130  96.030  0.00  0.00      CHAM  
ATOM   5045  N   THR C 213     102.960  59.940  94.120  0.00  0.00      CHAM  
ATOM   5046  HN  THR C 213     102.900  60.080  93.140  0.00  0.00      CHAM  
ATOM   5047  CA  THR C 213     103.950  60.800  94.750  0.00  0.00      CHAM  
ATOM   5048  HA  THR C 213     104.070  60.500  95.780  0.00  0.00      CHAM  
ATOM   5049  CB  THR C 213     105.250  60.920  93.900  0.00  0.00      CHAM  
ATOM   5050  HB  THR C 213     104.900  61.100  92.860  0.00  0.00      CHAM  
ATOM   5051  OG1 THR C 213     105.960  59.680  93.830  0.00  0.00      CHAM  
ATOM   5052  HG1 THR C 213     105.300  59.100  93.440  0.00  0.00      CHAM  
ATOM   5053  CG2 THR C 213     106.200  61.890  94.430  0.00  0.00      CHAM  
ATOM   5054 HG21 THR C 213     105.900  62.950  94.570  0.00  0.00      CHAM  
ATOM   5055 HG22 THR C 213     106.750  61.520  95.320  0.00  0.00      CHAM  
ATOM   5056 HG23 THR C 213     107.010  61.950  93.660  0.00  0.00      CHAM  
ATOM   5057  C   THR C 213     103.430  62.240  94.970  0.00  0.00      CHAM  
ATOM   5058  O   THR C 213     103.080  62.800  93.960  0.00  0.00      CHAM  
ATOM   5059  N   PRO C 214     103.330  62.930  96.130  0.00  0.00      CHAM  
ATOM   5060  CD  PRO C 214     103.310  62.500  97.530  0.00  0.00      CHAM  
ATOM   5061  HD1 PRO C 214     104.200  61.870  97.760  0.00  0.00      CHAM  
ATOM   5062  HD2 PRO C 214     102.450  61.840  97.710  0.00  0.00      CHAM
[truncated: 24,123,129 more chars]
